# Supplementary material for: Diurnal Transcriptome and Gene Network Represented through Sparse Modeling in Brachypodium distachyon
Source: Front Plant Sci. 2017 Nov 28;8:2055. doi: 10.3389/fpls.2017.02055 (PMC5712366; doi:10.3389/fpls.2017.02055)
Supplement: Supplementary file 4 [file Table_1.XLSX]

## Sheet: Supplemental Table 1
Supplemental Table 1. Summary of RNA-seq mapping results
Days	Sampling time period	Biological replicates	Number of total reads	Number of total reads (Trimmed)	Percent of trimmed reads (%)	Number of mapped reads	Percent of mapped reads (%)
First 24 hours	10	1	20409650	20408120	99.9925	20404691	99.9757
		2	25491418	25489608	99.9929	25484773	99.9739
		3	25370350	25368802	99.9939	25353482	99.9335
	14	1	23460894	23458940	99.9917	23447565	99.9432
		2	25650902	25649292	99.9937	25644231	99.974
		3	24845990	24844474	99.9939	24835477	99.9577
	18	1	17882370	17881174	99.9933	17877667	99.9737
		2	26606594	26604986	99.994	26599407	99.973
		3	26566368	26564886	99.9944	26555095	99.9576
	22	1	24792224	24790634	99.9936	24786109	99.9753
		2	23527756	23526332	99.9939	23521266	99.9724
		3	24217230	24215804	99.9941	24205937	99.9534
	2	1	18090956	18089932	99.9943	18085710	99.971
		2	24118326	24116850	99.9939	24111492	99.9717
		3	25842108	25840574	99.9941	25829542	99.9514
	6	1	19474594	19473270	99.9932	19469004	99.9713
		2	29440208	29438340	99.9937	29432025	99.9722
		3	25640202	25638766	99.9944	25629213	99.9571
Second 24 hours	10	1	18161706	18160138	99.9914	18145952	99.9133
		2	25996936	25995390	99.9941	25989200	99.9702
		3	22749346	22747988	99.994	22739494	99.9567
	14	1	17969146	17967542	99.9911	17943396	99.8567
		2	28500088	28498336	99.9939	28468919	99.8906
		3	24413018	24411624	99.9943	24399539	99.9448
	18	1	18382512	18381038	99.992	18377992	99.9754
		2	26031416	26029654	99.9932	26023765	99.9706
		3	26030562	26028934	99.9937	26019398	99.9571
	22	1	21018914	21017416	99.9929	21013142	99.9725
		2	26162946	26161356	99.9939	26147555	99.9412
		3	23544106	23542722	99.9941	23533694	99.9558
	2	1	21344002	21342562	99.9933	21338698	99.9751
		2	25557860	25556174	99.9934	25536326	99.9157
		3	24689684	24688032	99.9933	24678449	99.9545
	6	1	21067212	21065752	99.9931	21060325	99.9673
		2	24036458	24034866	99.9934	24029749	99.9721
		3	30483876	30481948	99.9937	30451164	99.8927
