# Supplementary material for: Diurnal Transcriptome and Gene Network Represented through Sparse Modeling in Brachypodium distachyon
Source: Front Plant Sci. 2017 Nov 28;8:2055. doi: 10.3389/fpls.2017.02055 (PMC5712366; doi:10.3389/fpls.2017.02055)
Supplement: Supplementary file 5 [file Table_2.XLSX]

## Sheet: Sheet1
Supplementary Table 2. Presence and absence profiles of the cis-motifs related to circadian rhythms in the periodically expressed genes in B. distachyon and their closest homologs in O. sativa and S. bicolor
Peak time	Homologs			Functional descriptions of the Brachypodium Bd21 genes annotated in Phytozome	Morning element (CCACAC)			G-box (CACGTG)			HUD element (CACATG)			Hex element (TGACGTGG)			TCP-binding site (GGNCCCAC)			5A motifs (5(W)-CC-5(W)KW)*			CBS (AAAAATCT)			GATA element (GGATAAG / GATAA)			EE (AAAATATCT)			Protein box (ATGGGCC)			Starch box (AAGCCC)			Telo box (AAACCCT)
	B. distachyon	O. sativa	S. bicolor		Bd	Os	Sb	Bd	Os	Sb	Bd	Os	Sb	Bd	Os	Sb	Bd	Os	Sb	Bd	Os	Sb	Bd	Os	Sb	Bd	Os	Sb	Bd	Os	Sb	Bd	Os	Sb	Bd	Os	Sb	Bd	Os	Sb
2	Bradi1g00450	LOC_Os11g37690	Sobic.001G000200	TBC domain containing protein, expressed	-	-	-	-	-	-	-	1	-	-	-	-	-	-	-	-	1	1	-	-	1	1	2	2	-	-	-	-	-	-	-	-	-	-	2	-
2	Bradi1g00497	LOC_Os03g64360	Sobic.001G531900	OsFBX113 - F-box domain containing protein, expressed	1	-	2	-	-	-	-	1	2	-	-	-	-	-	-	-	-	-	1	1	-	1	1	1	-	-	-	-	-	-	-	1	1	-	-	-
2	Bradi1g00847	LOC_Os03g64110	Sobic.001G004100	WD domain, G-beta repeat domain containing protein, expressed	1	-	-	1	-	-	-	1	1	-	-	-	-	-	-	-	-	-	-	-	-	3	2	7	-	-	-	-	-	-	2	-	2	-	-	1
2	Bradi1g00990	LOC_Os03g63940	Sobic.001G005600	CBS domain containing membrane protein, putative, expressed	-	-	-	1	-	1	-	-	3	-	-	-	-	-	-	-	-	-	1	-	-	7	2	3	-	1	-	-	1	-	-	-	-	-	-	-
2	Bradi1g01110	LOC_Os03g63730	Sobic.001G007400	RNA recognition motif containing protein, putative, expressed	-	-	1	1	-	-	1	1	2	-	-	-	-	-	-	-	-	1	-	1	-	2	3	3	-	-	-	-	-	-	1	-	-	2	1	-
2	Bradi1g01130	LOC_Os03g63750	Sobic.001G007200	HSF-type DNA-binding domain containing protein, expressed	-	-	-	2	-	1	2	2	-	1	-	-	-	-	-	-	-	-	-	-	-	1	7	1	-	-	-	1	-	-	-	-	-	-	-	-
2	Bradi1g01200	LOC_Os03g63590	Sobic.001G008500	metallo-beta-lactamase, putative, expressed	-	-	-	-	-	-	1	-	-	-	-	-	-	-	-	-	-	-	-	-	-	2	1	2	-	-	-	-	-	-	1	2	-	1	-	-
2	Bradi1g01220	LOC_Os03g63660	Sobic.001G008300	expressed protein	1	2	1	-	-	1	1	2	2	-	-	1	-	1	-	-	-	-	-	-	1	-	3	4	-	-	-	-	-	-	-	-	-	-	-	-
2	Bradi1g01250	LOC_Os11g46210	Sobic.002G063700	NB-ARC domain containing protein, expressed	-	-	-	-	-	-	-	-	3	-	-	-	-	-	-	-	1	-	1	-	-	1	2	1	-	-	-	1	1	-	-	-	1	-	-	-
2	Bradi1g01530	LOC_Os02g13990	Sobic.001G010600	U2 small nuclear ribonucleoprotein A, putative, expressed	-	2	-	-	-	2	-	-	-	-	-	-	-	-	-	-	-	-	-	-	-	4	2	1	-	-	-	-	-	-	-	-	-	-	1	1
2	Bradi1g01900	LOC_Os03g62750	Sobic.001G015500	inner membrane protein, putative, expressed	-	1	-	2	1	1	2	1	1	-	-	-	1	1	1	-	1	1	-	-	-	1	3	4	-	-	-	-	1	-	-	-	-	-	-	-
2	Bradi1g01930	LOC_Os03g62730	Sobic.001G015800	transposon protein, putative, unclassified, expressed	1	-	-	4	-	-	-	1	1	-	-	-	-	-	-	-	-	2	-	-	-	2	1	1	-	-	1	-	-	-	1	1	-	-	-	-
2	Bradi1g02145	LOC_Os01g32640	Sobic.007G119700	OsFBX9 - F-box domain containing protein, expressed	-	2	-	2	1	-	-	-	1	-	-	-	-	-	-	-	1	-	-	-	-	2	7	2	-	-	-	-	-	-	1	-	3	-	1	-
2	Bradi1g02517	LOC_Os07g14580	Sobic.001G021800	mRNA-decapping enzyme, putative, expressed	-	1	-	-	1	1	-	1	-	-	-	1	2	-	-	-	-	-	-	-	-	-	4	4	-	1	-	1	-	-	-	-	-	-	-	-
2	Bradi1g02630	LOC_Os03g61920	Sobic.001G023200	electron transfer flavoprotein subunit alpha, mitochondrial precursor, putative, expressed	1	1	-	1	-	2	2	2	2	-	-	-	-	2	-	2	-	-	-	-	-	4	5	5	-	-	-	-	-	-	-	1	1	1	-	-
2	Bradi1g02810	LOC_Os03g61710	Sobic.001G026000	GHMP kinases ATP-binding protein, putative, expressed	-	-	-	-	1	2	-	2	-	-	-	-	-	3	-	-	1	2	-	-	-	7	7	3	-	-	-	-	-	-	3	-	-	-	-	-
2	Bradi1g02950	LOC_Os03g61640	Sobic.003G037900	ZOS3-23 - C2H2 zinc finger protein, expressed	2	-	-	-	-	-	1	1	1	-	-	-	-	-	-	-	-	1	-	-	-	-	-	4	-	-	-	-	1	-	-	1	-	1	-	-
2	Bradi1g02960	LOC_Os03g61630	Sobic.002G090700	WD domain, G-beta repeat domain containing protein, expressed	1	1	-	-	-	1	-	1	1	-	-	-	-	-	-	-	-	-	-	-	-	3	6	5	-	-	-	-	-	-	1	1	-	-	-	-
2	Bradi1g03142	LOC_Os07g02890	Sobic.007G139400	OsFBX209 - F-box domain containing protein, expressed	1	-	-	-	-	1	-	-	1	-	-	-	-	1	-	-	1	-	-	-	-	4	1	7	-	-	-	-	-	-	-	-	1	-	1	-
2	Bradi1g03150	LOC_Os03g61140	Sobic.001G028700	expressed protein	-	-	-	-	2	-	-	1	-	-	-	-	-	-	-	1	2	-	1	-	-	-	4	4	-	-	-	-	-	-	1	-	-	-	-	-
2	Bradi1g03320	LOC_Os01g37670	Sobic.002G211400	OsFBX15 - F-box domain containing protein, expressed	1	-	-	-	-	1	1	-	2	-	-	-	-	-	-	-	-	-	-	-	1	1	-	4	-	-	-	-	1	-	-	-	-	-	-	1
2	Bradi1g03440	LOC_Os03g60920	Sobic.001G031200	Methyltransferase small domain containing protein, expressed	-	2	-	-	-	-	2	1	-	-	-	-	-	-	-	-	-	-	-	-	-	-	-	1	-	-	-	-	-	-	-	-	1	-	-	-
2	Bradi1g03470	LOC_Os03g32160	Sobic.001G031600	calmodulin binding protein, putative, expressed	4	1	-	-	2	-	2	2	-	-	-	-	-	1	-	-	-	-	-	-	-	2	-	-	-	-	-	-	-	-	-	-	-	-	-	-
2	Bradi1g03660	LOC_Os03g60700	Sobic.001G033500	dolichyl-phosphate beta-glycosyltransferase, putative, expressed	1	-	-	1	-	-	2	-	1	-	-	-	-	-	-	-	-	1	-	-	-	4	-	1	-	-	-	-	-	-	-	-	-	-	-	-
2	Bradi1g03730	LOC_Os03g60610	Sobic.001G034500	SEC14 cytosolic factor family protein, putative, expressed	-	-	-	1	1	-	2	-	-	1	-	-	-	1	1	1	-	1	-	-	-	-	1	-	-	1	-	1	-	-	-	-	-	-	1	-
2	Bradi1g03827	LOC_Os03g60520	Sobic.001G035500	expressed protein	2	2	-	3	-	1	1	1	1	-	-	-	1	-	-	-	-	1	-	-	-	-	1	1	-	-	-	-	-	-	-	-	1	-	-	1
2	Bradi1g03867	LOC_Os12g27790	Sobic.001G036700	OsFBX443 - F-box domain containing protein, expressed	1	-	1	-	-	2	-	-	-	-	-	-	-	1	-	-	-	-	-	-	1	3	3	5	-	-	-	-	-	-	-	-	-	-	1	-
2	Bradi1g03920	LOC_Os03g60370	Sobic.001G038000	histidine acid phosphatase, putative, expressed	-	-	1	2	1	1	-	-	-	-	-	-	-	-	-	-	-	-	-	-	-	3	-	2	-	-	-	-	1	-	2	-	-	1	-	-
2	Bradi1g04120	LOC_Os03g60110	Sobic.001G039900	KH domain containing protein, putative, expressed	2	1	2	1	-	-	-	-	-	-	-	-	1	-	-	-	-	-	-	-	1	4	5	-	-	-	-	-	-	-	-	-	-	-	-	-
2	Bradi1g04180	LOC_Os03g59760	Sobic.001G040500	RING finger protein 126, putative, expressed	-	-	1	-	2	2	1	2	1	-	-	-	1	-	1	1	1	1	-	-	-	3	-	6	-	-	-	-	-	-	2	-	-	-	-	-
2	Bradi1g04270	LOC_Os03g59680	Sobic.001G041400	PAPA-1-like conserved region family protein, expressed	2	-	-	-	1	-	2	3	1	-	-	-	1	-	-	-	-	-	-	-	-	3	3	3	-	-	-	-	-	-	1	-	1	-	-	-
2	Bradi1g04520	LOC_Os03g59470	Sobic.001G043800	stage II sporulation protein E, putative, expressed	-	-	1	-	-	-	1	5	-	-	-	-	-	-	-	-	-	-	-	-	1	3	5	3	-	-	-	1	-	-	-	1	-	-	-	-
2	Bradi1g04917	LOC_Os07g10110	Sobic.001G050200	expressed protein	-	-	-	-	-	-	-	-	-	-	-	-	-	-	-	-	1	-	-	-	-	2	4	3	-	-	-	1	-	-	-	-	2	-	-	-
2	Bradi1g04957	LOC_Os03g58920	Sobic.001G050500	galactosyltransferase family protein, putative, expressed	-	1	3	1	1	1	1	1	1	-	1	-	1	-	-	-	-	2	-	1	-	3	2	2	1	-	-	-	-	-	-	-	-	-	-	-
2	Bradi1g05070	LOC_Os03g58780	Sobic.001G051700	expressed protein	-	-	-	-	-	-	-	-	2	-	-	-	-	-	-	-	-	-	-	-	-	-	-	4	-	-	-	-	-	-	-	-	-	-	-	-
2	Bradi1g05360	LOC_Os06g49740	Sobic.010G260500	pre-mRNA-splicing factor syf2, putative, expressed	-	1	1	-	3	1	2	-	-	-	-	-	-	1	-	-	-	-	-	1	-	3	-	1	-	-	-	-	1	1	-	1	1	-	-	-
2	Bradi1g05390	LOC_Os03g58390	Sobic.001G055900	zinc finger, C3HC4 type domain containing protein, expressed	-	1	-	1	1	1	2	1	1	-	-	-	-	-	-	-	1	1	-	-	-	2	1	1	-	-	-	-	1	2	1	-	1	-	-	-
2	Bradi1g05430	LOC_Os03g58330	Sobic.001G056300	BHLH transcription factor, putative, expressed	-	1	2	-	1	-	1	1	2	-	-	-	-	-	1	-	1	1	-	-	-	2	2	2	-	-	-	-	2	-	-	-	1	-	-	-
2	Bradi1g05467	LOC_Os03g58260	Sobic.002G054700	indole-3-glycerol phosphate lyase, chloroplast precursor, putative, expressed	-	-	-	1	2	-	2	1	-	-	-	-	1	1	1	-	-	-	-	-	-	4	-	3	-	-	-	-	1	-	-	-	-	-	-	-
2	Bradi1g05650	LOC_Os03g58070	Sobic.002G049000	frigida, putative, expressed	1	1	-	-	-	-	1	1	2	-	-	-	-	-	-	-	-	-	-	-	-	1	3	-	-	-	-	-	-	-	-	-	-	-	-	-
2	Bradi1g05810	LOC_Os01g46500	Sobic.001G059200	OsFBX21 - F-box domain containing protein, expressed	-	-	-	1	1	-	1	-	-	-	-	-	1	-	-	-	-	-	-	-	-	1	6	1	-	-	-	-	-	1	-	-	-	-	-	-
2	Bradi1g06100	LOC_Os03g57780	Sobic.001G061400	protein kinase, putative, expressed	-	1	-	-	-	-	3	1	2	-	-	-	-	-	-	2	1	-	-	-	-	1	-	3	-	-	-	-	-	-	-	-	1	-	-	-
2	Bradi1g06570	LOC_Os03g57110	Sobic.001G067200	expressed protein	-	-	-	-	-	-	2	2	2	-	-	-	-	2	-	-	-	1	-	-	-	3	-	1	-	-	-	-	-	-	1	-	1	-	-	-
2	Bradi1g06580	LOC_Os03g57100	Sobic.003G338500	endoplasmic reticulum-Golgi intermediate compartment protein 3, putative, expressed	-	-	-	-	-	1	-	2	-	-	-	-	1	-	-	-	-	-	-	-	-	2	1	3	-	-	1	2	2	-	-	2	-	-	-	-
2	Bradi1g07110	LOC_Os03g56380	Sobic.001G073150	methyltransferase, putative, expressed	1	-	2	1	-	-	-	-	1	-	-	-	-	1	-	-	-	-	-	-	-	-	3	2	-	-	-	-	-	-	4	-	-	-	1	-
2	Bradi1g07120	LOC_Os03g56370	Sobic.001G073300	methyltransferase, putative, expressed	-	1	1	1	1	1	1	-	-	-	-	-	-	-	-	-	-	1	-	-	-	3	1	4	-	-	-	-	-	-	4	-	-	-	-	-
2	Bradi1g07380	LOC_Os03g55920	Sobic.001G076600	hydrolase, acting on carbon-nitrogen, putative, expressed	-	-	-	1	-	-	-	-	-	1	-	-	-	-	-	-	-	1	-	-	-	1	3	1	-	-	-	-	-	-	-	2	-	-	-	-
2	Bradi1g07390	LOC_Os03g55890	Sobic.001G076700	ternary complex factor MIP1, putative, expressed	-	-	1	-	-	-	1	-	-	-	-	-	-	-	-	-	1	-	-	-	-	2	1	3	-	-	-	-	-	-	1	-	3	-	-	-
2	Bradi1g08287	LOC_Os03g54780	Sobic.001G085700	STE_PAK_Ste20_KHSh_GCKh_HPKh.1 - STE kinases include homologs to sterile 7, sterile 11 and sterile 20 from yeast, expressed	1	1	-	-	1	1	3	3	2	-	-	-	-	-	-	-	-	1	-	-	-	4	2	2	-	-	-	-	-	-	1	1	-	-	-	-
2	Bradi1g08350	LOC_Os03g54150	Sobic.001G086600	expressed protein	1	2	1	-	1	-	-	-	-	-	-	-	-	-	-	-	-	-	-	-	-	-	3	-	-	-	-	-	-	1	-	1	-	-	-	1
2	Bradi1g08470	LOC_Os03g53960	Sobic.001G088100	transcriptional adaptor, putative, expressed	-	-	-	1	-	-	-	-	-	-	-	-	-	-	-	-	-	-	-	-	-	2	2	-	-	-	-	-	-	1	-	-	1	-	-	-
2	Bradi1g08500	LOC_Os03g53920	Sobic.001G088400	kinesin motor domain containing protein, putative, expressed	2	-	1	-	-	-	2	-	-	-	-	-	-	1	1	-	1	1	-	-	-	1	-	2	-	-	-	-	-	-	-	-	-	1	1	-
2	Bradi1g08780	LOC_Os03g53590	Sobic.001G091400	expressed protein	-	1	-	-	-	-	2	-	1	-	-	-	-	-	-	1	-	-	1	-	-	2	3	2	-	-	-	-	-	-	-	-	2	-	1	-
2	Bradi1g08940	LOC_Os11g16540	Sobic.007G074600	tetratricopeptide repeat domain containing protein, expressed	-	1	-	-	1	1	1	1	1	-	-	-	1	-	-	-	-	-	-	-	-	-	-	3	-	-	-	-	-	-	2	1	-	-	-	-
2	Bradi1g08977	LOC_Os03g53250	Sobic.001G094000	expressed protein	1	-	-	-	-	-	2	-	3	-	-	-	-	-	-	-	-	-	-	-	-	1	2	3	-	-	-	-	-	-	1	-	-	-	-	-
2	Bradi1g09100	LOC_Os03g53140	Sobic.001G094900	protein transport protein Sec23B, putative, expressed	1	-	2	-	-	2	2	-	3	-	-	-	-	-	2	-	-	1	-	-	-	3	-	3	-	-	-	-	1	-	-	-	-	-	-	-
2	Bradi1g09200	LOC_Os03g52980	Sobic.001G096000	CWF19-like 2, cell cycle control, putative, expressed	-	1	-	-	-	-	1	1	-	-	-	-	-	-	-	-	-	-	-	-	-	2	1	-	-	-	-	-	1	-	-	-	1	1	1	-
2	Bradi1g09290	LOC_Os01g40750	Sobic.008G014400	expressed protein	-	-	-	-	-	-	2	-	-	-	-	-	-	-	-	-	-	1	-	-	-	-	3	4	-	-	-	-	1	-	-	-	-	1	-	-
2	Bradi1g09400	LOC_Os03g52690	Sobic.001G098500	CBS domain containing membrane protein, putative, expressed	-	-	-	1	-	-	-	1	-	-	-	-	-	-	-	-	-	-	-	-	-	1	4	2	-	-	-	-	-	-	1	-	1	-	-	-
2	Bradi1g09560	LOC_Os03g52430	Sobic.001G101100	mitochondrial carrier protein, putative, expressed	-	-	-	-	-	-	-	-	-	-	-	-	-	-	-	-	-	-	1	-	-	1	3	2	-	-	-	-	-	-	-	-	1	-	-	-
2	Bradi1g09750	LOC_Os03g52150	Sobic.001G102700	metalloendopeptidase/ metallopeptidase/ zinc ion binding protein, putative, expressed	-	-	2	1	1	1	1	1	-	-	-	-	-	-	-	1	-	-	-	-	-	2	2	3	-	-	-	-	-	-	2	1	-	-	-	-
2	Bradi1g09990	LOC_Os03g51840	Sobic.001G105400	PPR repeat containing protein, expressed	-	1	-	-	-	1	-	-	-	-	-	-	-	-	-	-	1	-	1	1	-	3	1	2	-	-	-	-	-	-	1	-	-	-	-	-
2	Bradi1g10000	LOC_Os03g51830	Sobic.001G105500	heat shock protein DnaJ, putative, expressed	2	-	-	-	1	1	1	1	2	-	-	-	-	-	-	-	-	1	-	-	1	-	1	2	-	-	-	-	-	-	1	-	1	-	-	-
2	Bradi1g10200	LOC_Os03g51530	Sobic.001G107800	expressed protein	-	-	1	-	1	1	-	-	1	-	-	-	-	-	-	-	-	1	-	-	-	1	3	4	-	-	-	-	-	-	-	-	1	-	-	-
2	Bradi1g10360	LOC_Os03g51230	Sobic.001G109700	SNF2 family N-terminal domain containing protein, expressed	1	3	-	-	-	-	-	-	1	-	-	-	-	2	1	-	-	-	-	-	1	1	2	2	-	-	-	-	-	-	-	1	-	-	1	-
2	Bradi1g10370	LOC_Os03g51220	Sobic.001G109800	SWI/SNF-related matrix-associated actin-dependent regulator of chromatin subfamily C member, putative, expressed	1	-	-	-	-	1	2	-	1	-	-	-	-	-	-	-	-	-	-	-	-	2	1	3	-	-	-	-	-	-	-	1	-	-	-	-
2	Bradi1g10710	LOC_Os03g50730	Sobic.001G114200	transmembrane anterior posterior transformation 1, putative, expressed	-	2	-	3	-	1	1	-	2	-	1	-	-	-	-	-	-	1	1	-	-	5	1	-	-	-	-	-	-	-	2	-	1	-	-	-
2	Bradi1g10810	LOC_Os03g49520	Sobic.001G124000	pinin/SDK/memA protein, putative, expressed	1	1	-	-	1	-	1	-	-	-	-	-	-	-	-	-	1	-	-	-	-	2	-	2	-	-	-	1	-	-	1	1	-	-	1	1
2	Bradi1g11010	LOC_Os03g49730	Sobic.001G122200	zinc finger protein, putative, expressed	-	2	1	-	2	-	-	1	1	-	2	-	1	3	1	-	-	-	-	-	-	3	1	1	-	-	-	-	-	2	-	-	-	-	-	-
2	Bradi1g11020	LOC_Os03g49750	Sobic.001G122100	protein kinase family protein, putative, expressed	-	1	1	-	2	-	2	-	1	-	-	-	-	2	-	-	-	-	1	-	-	1	-	1	-	-	-	-	-	2	-	-	1	-	-	-
2	Bradi1g11110	LOC_Os03g50010	Sobic.001G120500	toc64, putative, expressed	1	1	-	1	1	1	-	-	1	-	-	-	-	-	-	-	-	1	1	-	1	2	7	2	-	1	-	-	-	-	-	-	-	-	-	-
2	Bradi1g11290	LOC_Os03g50290	Sobic.007G186800	14-3-3 protein, putative, expressed	-	-	-	-	1	-	1	1	-	-	-	-	-	-	-	-	1	-	-	-	-	1	2	1	-	-	-	-	-	1	-	-	-	1	1	-
2	Bradi1g11340	LOC_Os03g50330	Sobic.006G161000	CAMK_KIN1/SNF1/Nim1_like.18 - CAMK includes calcium/calmodulin depedent protein kinases, expressed	-	-	2	1	-	-	-	-	2	-	-	-	-	-	-	-	-	-	-	-	-	-	1	2	-	-	-	-	-	-	-	-	1	-	-	-
2	Bradi1g12110	LOC_Os03g48380	Sobic.001G131700	expressed protein	-	1	-	-	1	2	1	2	1	-	-	-	-	1	-	1	-	-	1	-	-	4	1	2	-	-	1	-	-	-	-	-	-	-	1	-
2	Bradi1g12157	LOC_Os03g48260	Sobic.001G132900	expressed protein	-	-	-	-	1	1	-	1	-	-	-	-	-	2	-	-	-	-	-	-	-	3	1	6	-	-	-	-	-	-	2	-	-	-	-	-
2	Bradi1g12320	LOC_Os03g47980	Sobic.001G135300	expressed protein	-	-	-	1	-	-	-	4	1	-	-	-	-	-	-	-	-	-	-	-	-	2	1	3	-	-	-	-	2	1	1	1	1	-	-	-
2	Bradi1g12497	LOC_Os02g15310	Sobic.008G137600	RNA recognition motif containing protein, expressed	-	-	-	-	-	-	1	3	-	-	-	-	-	-	-	-	1	1	-	-	-	5	5	1	-	-	-	-	-	-	-	1	-	1	-	-
2	Bradi1g12510	LOC_Os03g47740	Sobic.001G137100	homeodomain protein, putative, expressed	-	1	-	2	-	2	-	1	1	-	-	-	-	-	-	-	-	-	-	-	-	1	2	3	-	-	-	-	-	-	1	-	-	1	-	-
2	Bradi1g12697	LOC_Os03g62690	Sobic.001G016100	pentatricopeptide, putative, expressed	-	-	-	-	-	-	2	-	-	-	-	-	-	-	-	-	-	-	-	-	-	1	5	-	-	-	-	-	-	-	-	1	1	-	-	-
2	Bradi1g12703	Not hits found	Not hits found	Not annotated	-	-	-	-	-	-	-	-	-	-	-	-	-	-	-	-	-	-	-	-	-	4	-	-	-	-	-	-	-	-	1	-	-	-	-	-
2	Bradi1g12705	Not hits found	Not hits found	Not annotated	1	-	-	-	-	-	1	-	-	-	-	-	-	-	-	-	-	-	-	-	-	1	-	-	-	-	-	-	-	-	-	-	-	-	-	-
2	Bradi1g12715	Not hits found	Not hits found	Not annotated	3	-	-	-	-	-	-	-	-	-	-	-	-	-	-	-	-	-	-	-	-	-	-	-	-	-	-	-	-	-	3	-	-	-	-	-
2	Bradi1g12920	LOC_Os03g46330	Sobic.001G143600	pattern formation protein EMB30, putative, expressed	-	1	1	2	1	-	-	-	3	-	-	-	-	-	1	1	-	-	1	-	-	2	-	1	-	-	-	-	2	-	-	-	1	-	-	-
2	Bradi1g13310	LOC_Os03g45300	Sobic.001G149000	transposon protein, putative, unclassified, expressed	-	1	-	1	-	-	-	-	-	-	-	-	-	-	2	-	-	-	-	-	1	-	1	2	1	-	-	-	-	-	-	-	1	1	-	1
2	Bradi1g13380	LOC_Os01g73080	Sobic.004G218800	expressed protein	-	-	-	-	1	1	-	3	-	1	-	-	-	-	-	-	-	-	-	-	-	-	-	2	1	-	-	-	-	-	-	1	-	-	-	-
2	Bradi1g13720	LOC_Os03g44484	Sobic.001G155000	DNA-directed RNA polymerase II subunit RPB2, putative, expressed	1	-	-	-	1	1	3	-	-	-	-	-	-	-	-	-	-	1	-	-	-	2	4	4	-	-	-	-	-	1	-	-	4	1	-	1
2	Bradi1g14250	LOC_Os03g43390	Sobic.001G161800	F-box/LRR domain containing protein, putative, expressed	1	1	1	1	-	-	-	2	-	-	-	-	-	-	-	-	1	1	-	-	-	1	4	3	-	-	-	-	-	-	-	-	-	1	1	-
2	Bradi1g14270	LOC_Os03g43360	Sobic.001G161900	zinc finger, C3HC4 type domain containing protein, expressed	1	-	1	1	-	1	-	-	1	-	-	-	1	-	-	-	1	-	-	-	-	2	3	4	-	-	-	-	-	-	1	-	2	-	-	-
2	Bradi1g14410	LOC_Os04g32330	Sobic.001G465400	dihydrolipoyllysine-residue succinyltransferase component of 2-oxoglutarate dehydrogenase complex, mitochondrial precursor, putative, expressed	1	-	-	-	1	1	1	1	2	-	-	-	-	1	-	-	1	-	-	-	-	-	-	2	-	-	-	-	-	-	-	-	1	1	-	-
2	Bradi1g14517	LOC_Os04g16940	Sobic.008G073000	transposon protein, putative, CACTA, En/Spm sub-class, expressed	1	-	-	-	-	-	1	-	-	-	-	-	-	-	-	-	-	-	-	-	-	4	7	3	-	1	-	-	-	-	-	1	1	-	-	-
2	Bradi1g14590	LOC_Os03g42110	Sobic.001G166600	semialdehyde dehydrogenase, NAD binding domain containing protein, putative, expressed	-	1	2	2	1	-	1	2	-	-	-	-	-	1	-	-	-	1	-	-	-	7	4	-	-	-	-	-	-	-	-	1	-	1	-	-
2	Bradi1g14770	LOC_Os03g41350	Sobic.001G168800	BTBN7 - Bric-a-Brac, Tramtrack, Broad Complex BTB domain with non-phototropic hypocotyl 3 NPH3 domain, expressed	-	1	1	-	-	-	1	-	2	-	-	-	-	-	-	-	-	-	-	-	-	1	6	3	1	-	2	-	-	1	-	-	-	-	-	-
2	Bradi1g14976	LOC_Os03g40690	Sobic.001G171600	PPR repeat containing protein, expressed	1	1	-	-	2	-	1	2	-	-	2	-	-	2	-	-	-	-	-	-	-	4	1	4	-	-	-	-	-	-	-	-	-	-	-	-
2	Bradi1g15360	LOC_Os03g38990	Sobic.001G178300	DNA-binding protein, putative, expressed	-	2	-	-	-	-	1	2	-	-	-	-	-	-	-	-	-	-	-	-	-	4	1	1	-	-	-	1	1	2	-	2	-	-	-	-
2	Bradi1g15595	Not hits found	Not hits found	Not annotated	1	-	-	-	-	-	-	-	-	-	-	-	1	-	-	-	-	-	-	-	-	-	-	-	-	-	-	-	-	-	1	-	-	-	-	-
2	Bradi1g15910	LOC_Os03g31570	Sobic.001G324900	proline-rich family protein, putative, expressed	-	-	-	-	1	-	1	-	-	-	-	-	-	-	-	-	-	2	-	-	-	5	2	3	-	-	-	-	-	-	-	-	-	-	-	-
2	Bradi1g15940	LOC_Os03g33580	Sobic.010G032400	mitotic checkpoint protein, putative, expressed	1	-	-	1	-	-	1	1	-	-	-	-	-	-	-	-	-	1	-	-	-	3	2	2	-	-	-	1	-	-	-	-	-	1	1	-
2	Bradi1g16240	LOC_Os03g30920	Sobic.001G334600	OsFBX95 - F-box domain containing protein, expressed	-	-	1	-	-	-	1	-	1	-	-	-	-	-	-	-	1	1	-	1	-	1	7	-	-	-	-	-	-	-	-	-	1	-	-	-
2	Bradi1g16560	LOC_Os07g49330	Sobic.002G430500	phospholipase C, putative, expressed	-	-	1	-	-	-	1	3	2	-	-	-	1	-	-	-	-	-	-	-	-	1	2	6	-	1	-	1	-	-	-	-	-	-	-	2
2	Bradi1g16770	LOC_Os07g49110	Sobic.002G034100	D-alanine--D-alanine ligase family, putative, expressed	-	-	1	1	-	-	-	-	1	-	-	-	-	-	-	-	1	-	-	-	-	-	5	2	-	-	-	-	1	-	-	-	-	-	-	-
2	Bradi1g17990	Not hits found	Not hits found	proteasome subunit, putative, expressed	1	-	-	1	-	-	1	-	-	-	-	-	-	-	-	-	-	-	-	-	-	-	-	-	-	-	-	-	-	-	1	-	-	-	-	-
2	Bradi1g18120	LOC_Os07g47580	Sobic.002G413400	ribosomal protein, putative, expressed	-	-	-	-	1	-	2	-	-	-	-	-	-	-	-	1	-	-	-	-	-	-	2	2	-	-	-	-	1	1	1	1	1	-	-	-
2	Bradi1g18600	LOC_Os07g47350	Sobic.002G411500	potassium transporter, putative, expressed	1	1	1	1	-	1	-	-	1	-	-	-	-	2	2	1	1	1	-	1	-	2	1	2	-	-	-	-	-	-	-	-	-	-	-	-
2	Bradi1g18760	LOC_Os07g46700	Sobic.002G405900	zinc finger, RING-type, putative, expressed	-	1	2	-	-	-	-	1	-	-	-	-	1	2	-	-	1	1	-	-	1	1	1	1	-	-	-	-	-	-	1	-	-	1	-	-
2	Bradi1g19390	LOC_Os07g46160	Sobic.002G400000	MBTB14 - Bric-a-Brac, Tramtrack, Broad Complex BTB domain with Meprin and TRAF Homology MATH domain, expressed	1	1	-	1	-	-	1	1	-	-	1	-	-	1	-	-	-	-	-	-	-	5	-	1	-	-	-	-	-	-	-	-	2	-	-	-
2	Bradi1g19627	LOC_Os07g45160	Sobic.002G397500	SAC3/GANP family protein, expressed	-	-	-	1	-	-	-	3	1	-	-	-	3	1	1	-	-	1	-	1	-	1	2	3	-	-	-	-	-	-	-	-	-	-	1	-
2	Bradi1g19690	LOC_Os07g44970	Sobic.002G396000	XPA-binding protein 2, putative, expressed	1	-	-	-	1	1	-	-	-	-	-	-	-	-	-	-	-	-	1	-	-	3	1	2	-	-	-	-	1	-	2	2	-	-	-	1
2	Bradi1g19970	LOC_Os07g44610	Sobic.002G393000	pyrrolidone-carboxylate peptidase, putative, expressed	-	-	1	-	-	-	-	-	1	-	-	-	3	1	-	-	-	-	-	-	-	1	1	2	-	-	-	-	-	-	-	-	-	-	-	-
2	Bradi1g20197	LOC_Os07g44210	Sobic.002G389800	SNF2 family N-terminal domain containing protein, expressed	-	-	1	2	-	-	-	1	2	-	-	-	-	-	-	-	-	-	-	-	-	3	7	1	-	-	-	-	-	-	-	-	-	-	-	-
2	Bradi1g20390	LOC_Os07g43900	Sobic.002G386800	protein kinase domain containing protein, expressed	-	-	-	1	-	1	2	1	1	-	-	-	-	-	-	-	1	-	-	-	-	1	4	4	-	-	-	-	-	-	1	-	-	1	-	-
2	Bradi1g20410	LOC_Os07g43870	Sobic.002G386600	heat shock protein DnaJ, putative, expressed	-	-	1	1	-	1	1	1	1	-	-	-	-	-	-	-	-	-	1	-	-	1	2	-	-	-	-	-	1	-	-	-	-	-	1	-
2	Bradi1g20560	LOC_Os07g43530	Sobic.002G385300	helix-loop-helix DNA-binding domain containing protein, expressed	1	-	-	1	-	1	-	1	1	-	-	-	-	-	-	-	-	2	-	-	1	1	1	3	-	1	-	-	-	2	1	1	1	-	-	-
2	Bradi1g20586	LOC_Os07g43420	Sobic.002G384300	MYB family transcription factor, putative, expressed	1	-	-	1	1	1	-	1	3	-	-	-	-	-	-	-	-	-	-	-	-	1	4	2	-	-	-	-	-	-	-	-	1	-	-	-
2	Bradi1g20720	LOC_Os07g43322	Sobic.002G382600	expressed protein	-	3	-	-	1	2	1	2	-	-	-	-	-	-	-	-	-	-	-	-	-	1	2	-	-	-	-	-	1	-	-	-	1	-	-	-
2	Bradi1g20760	LOC_Os06g45910	Sobic.010G224300	peptidyl-prolyl cis-trans isomerase-like 4, putative, expressed	-	1	2	-	-	-	4	-	-	-	-	-	-	-	-	1	-	2	1	-	1	1	8	1	-	-	-	-	-	-	-	1	1	-	-	-
2	Bradi1g20770	LOC_Os07g43360	Sobic.002G383300	MYST-like histone acetyltransferase 1, putative, expressed	-	1	2	-	1	-	1	-	1	-	-	-	1	2	1	-	-	-	-	-	-	3	3	2	-	-	-	-	-	-	1	1	-	-	-	-
2	Bradi1g21110	LOC_Os07g42770	Sobic.002G377300	CAMK_CAMK_like.35 - CAMK includes calcium/calmodulin depedent protein kinases, expressed	-	-	-	1	-	-	2	-	1	-	-	-	-	-	-	-	-	-	-	-	1	1	2	3	-	-	-	-	-	-	-	1	-	-	-	-
2	Bradi1g21120	Not hits found	Sobic.004G264300	Not annotated	1	-	-	-	-	-	-	-	2	-	-	-	-	-	-	-	-	-	-	-	1	-	-	5	-	-	-	-	-	1	-	-	-	-	-	-
2	Bradi1g21130	LOC_Os09g11850	Sobic.002G069601	expressed protein	-	1	-	1	-	2	1	1	-	-	-	-	-	-	-	-	-	-	-	-	-	2	5	1	-	-	-	-	2	-	-	-	1	-	-	1
2	Bradi1g21250	LOC_Os07g42880	Sobic.002G378700	PPR repeat containing protein, expressed	-	1	2	2	2	1	2	-	2	-	-	-	-	-	-	-	-	1	-	1	-	1	1	-	-	-	-	-	-	-	1	-	3	1	-	-
2	Bradi1g21490	LOC_Os07g42370	Sobic.002G374100	zinc-finger protein, putative, expressed	-	-	2	1	1	1	2	1	3	-	-	-	-	2	2	-	-	-	-	-	1	-	3	4	-	-	-	-	-	-	1	-	-	-	-	1
2	Bradi1g21560	LOC_Os07g42280	Sobic.002G373600	von Willebrand factor type A domain containing protein, expressed	-	2	1	-	1	1	1	-	1	-	-	-	-	1	-	-	-	-	-	-	-	1	-	1	-	-	-	-	-	-	1	-	1	1	-	-
2	Bradi1g22566	LOC_Os07g40770	Sobic.002G364000	myosin heavy chain-related, putative, expressed	-	-	-	3	-	-	1	1	2	-	-	-	-	-	-	-	-	-	-	-	-	1	5	1	-	-	-	-	-	-	-	-	-	-	-	-
2	Bradi1g22600	LOC_Os07g40730	Sobic.002G363700	SNF2 domain-containing protein, putative, expressed	-	1	-	1	1	-	-	1	1	-	-	-	-	-	-	-	1	-	-	-	-	3	2	2	-	-	-	1	-	-	-	1	1	-	1	-
2	Bradi1g23050	Not hits found	Sobic.002G357900	expressed protein	-	-	-	-	-	-	1	-	-	-	-	-	-	-	1	-	-	-	-	-	1	1	-	4	-	-	-	-	-	-	-	-	1	-	-	-
2	Bradi1g23090	LOC_Os07g39800	Sobic.002G357400	transcription repressor HOTR, putative, expressed	-	-	-	1	-	1	1	1	1	-	-	-	-	-	-	-	-	-	-	-	1	5	2	1	-	1	-	-	-	-	-	-	1	-	1	-
2	Bradi1g23280	LOC_Os07g39560	Sobic.002G355300	RNA recognition motif containing protein, putative, expressed	-	1	-	1	-	-	-	-	-	-	-	-	-	1	-	-	-	2	-	-	-	1	6	4	-	-	-	-	1	-	-	-	-	-	-	-
2	Bradi1g23340	LOC_Os07g39480	Sobic.002G355000	WRKY87, expressed	3	2	-	1	1	2	1	-	-	-	-	-	1	1	-	-	-	1	-	-	-	1	2	2	-	1	-	-	-	-	1	-	1	-	-	-
2	Bradi1g23653	Not hits found	Not hits found	Not annotated	3	-	-	-	-	-	3	-	-	1	-	-	-	-	-	-	-	-	-	-	-	2	-	-	-	-	-	-	-	-	1	-	-	-	-	-
2	Bradi1g24070	LOC_Os10g34660	Sobic.004G226700	expressed protein	-	-	-	-	-	-	-	-	-	-	-	-	-	-	-	-	-	-	1	-	-	-	-	3	-	-	-	-	-	-	-	-	1	-	1	-
2	Bradi1g24567	LOC_Os07g37810	Sobic.002G341200	STRUBBELIG-RECEPTOR FAMILY 1 precursor, putative, expressed	-	-	-	-	-	2	-	1	1	-	-	-	-	1	-	-	-	-	-	-	1	5	-	2	-	-	-	-	-	-	1	-	-	-	-	-
2	Bradi1g24996	LOC_Os07g36920	Sobic.002G335500	OsFBX252 - F-box domain containing protein, expressed	-	1	-	-	-	-	4	-	-	-	-	-	1	-	-	-	-	1	-	-	1	4	5	2	-	-	-	-	-	-	-	-	-	-	-	-
2	Bradi1g25215	LOC_Os07g36470	Sobic.004G347600	vacuolar ATP synthase subunit H, putative, expressed	-	-	-	1	1	-	-	-	-	-	-	-	1	-	-	-	-	1	-	-	1	-	3	3	-	-	1	-	1	-	-	-	1	-	-	-
2	Bradi1g25340	LOC_Os07g36200	Sobic.002G330600	eukaryotic translation initiation factor-related, putative, expressed	-	-	-	1	-	-	1	-	1	1	-	-	-	-	-	-	-	-	-	-	-	2	1	2	-	-	-	-	-	-	2	-	1	-	1	-
2	Bradi1g25790	LOC_Os07g34730	Sobic.002G325300	acyltransferase, putative, expressed	-	-	-	-	-	-	2	1	-	-	-	-	2	2	-	-	-	-	-	-	-	2	1	2	-	-	-	1	1	-	-	-	-	-	-	-
2	Bradi1g26180	LOC_Os07g33360	Sobic.001G252200	expressed protein	-	-	-	-	3	-	-	1	1	-	-	-	-	1	-	-	-	-	-	-	1	7	3	3	-	-	-	-	3	-	-	-	-	1	-	1
2	Bradi1g26420	LOC_Os09g37760	Sobic.002G315200	DNA-binding bromodomain-containing protein, putative, expressed	-	-	-	-	2	-	2	1	-	-	-	-	-	3	-	-	-	-	-	-	1	3	2	2	-	-	-	-	-	-	-	4	-	-	1	-
2	Bradi1g27080	LOC_Os07g31260	Sobic.002G310200	expressed protein	-	-	-	-	-	-	2	1	-	-	-	-	-	-	-	-	-	-	-	-	1	1	-	4	-	-	-	-	-	-	-	-	-	-	-	-
2	Bradi1g27310	LOC_Os07g30300	Sobic.002G305000	small G protein family protein, putative, expressed	-	-	-	-	-	1	-	-	-	-	-	-	1	-	1	-	-	-	-	-	-	-	-	-	-	-	-	-	-	-	2	1	-	-	-	-
2	Bradi1g27400	LOC_Os06g34440	Sobic.003G101500	dnaJ domain containing protein, expressed	1	1	-	-	1	-	1	-	-	-	-	-	-	-	-	-	-	-	2	-	-	3	1	3	-	-	-	-	1	-	-	-	-	1	-	-
2	Bradi1g27940	LOC_Os12g36000	Sobic.002G304801	expressed protein	-	-	1	3	-	1	-	-	1	-	-	-	-	-	-	-	-	-	-	-	2	1	1	3	-	-	-	-	-	1	-	-	-	-	-	1
2	Bradi1g28300	LOC_Os07g28800	Sobic.002G298900	heat shock protein DnaJ, putative, expressed	-	-	1	2	-	-	-	-	1	1	-	1	-	-	-	-	1	1	-	1	1	2	3	1	-	-	-	-	-	-	-	-	-	-	-	1
2	Bradi1g28430	LOC_Os07g27950	Sobic.002G129000	RING zinc finger protein, putative, expressed	-	-	-	-	-	-	2	-	-	1	-	-	-	-	-	-	1	-	-	-	-	3	2	4	-	-	-	-	-	-	-	-	-	-	1	-
2	Bradi1g29010	LOC_Os07g25450	Sobic.002G119600	histone-lysine N-methyltransferase, putative, expressed	1	1	2	-	2	2	2	-	1	-	-	-	-	-	-	-	2	-	-	-	-	1	2	2	-	-	-	-	-	-	-	-	-	-	-	-
2	Bradi1g29167	LOC_Os06g51450	Sobic.010G279900	PHD-finger domain containing protein, expressed	-	-	1	1	1	1	2	-	-	1	-	-	-	-	-	-	-	-	-	-	-	2	-	3	-	-	-	-	-	-	-	-	-	-	-	-
2	Bradi1g29321	LOC_Os06g51520	Sobic.010G278700	lysine ketoglutarate reductase trans-splicing related 1, putative, expressed	-	-	1	2	-	1	-	2	-	-	-	-	-	1	-	-	-	-	-	-	-	3	3	2	-	-	-	-	-	-	2	1	-	-	-	1
2	Bradi1g29340	LOC_Os02g58110	Sobic.004G353800	expressed protein	1	1	2	-	-	-	-	-	1	-	-	-	-	-	-	-	-	-	-	-	-	1	1	4	-	-	-	-	-	-	-	-	-	-	-	-
2	Bradi1g29537	LOC_Os01g27940	Sobic.004G151700	cyclin-L1-1, putative, expressed	-	-	1	-	-	-	-	1	1	-	-	-	-	1	-	-	-	1	-	-	-	3	2	3	-	-	-	-	-	-	-	-	1	-	-	1
2	Bradi1g29960	LOC_Os06g50860	Sobic.010G269300	hydrolase, acting on carbon-nitrogen, putative, expressed	-	-	1	-	-	-	1	-	-	-	-	-	-	-	-	-	-	-	-	-	-	6	3	1	-	-	-	1	-	-	-	-	1	-	-	-
2	Bradi1g29990	LOC_Os06g50890	Sobic.010G269600	RNA recognition motif containing protein, expressed	1	-	2	-	-	-	-	-	-	-	-	-	-	-	-	-	-	-	-	-	1	3	-	1	-	-	-	-	-	-	1	-	1	-	1	-
2	Bradi1g30310	LOC_Os06g43190	Sobic.010G202500	retrotransposon protein, putative, unclassified, expressed	1	2	-	1	-	1	-	1	-	-	-	-	-	-	-	-	-	-	-	-	-	-	-	2	-	-	-	-	-	-	-	-	-	1	-	-
2	Bradi1g30370	LOC_Os06g43280	Sobic.010G203300	paxneb-related protein, putative, expressed	-	1	-	1	-	-	1	-	-	-	-	-	-	-	-	-	-	1	-	-	-	6	6	-	-	-	-	-	-	-	-	-	-	-	-	-
2	Bradi1g30400	LOC_Os06g43550	Sobic.010G204300	expressed protein	-	-	-	1	-	-	1	2	-	1	-	-	1	2	1	-	-	-	-	-	-	3	-	2	-	-	-	-	-	-	1	-	-	-	-	-
2	Bradi1g30550	LOC_Os06g43660	Sobic.010G205500	inorganic H+ pyrophosphatase, putative, expressed	-	-	-	1	-	-	2	1	-	-	-	-	-	-	-	-	-	-	-	-	1	2	4	4	-	-	-	-	-	-	1	-	-	-	-	-
2	Bradi1g30930	LOC_Os06g44060	Sobic.010G209900	phospholipase D. Active site motif family protein, expressed	-	-	-	-	1	-	1	1	2	-	-	-	-	-	-	-	-	-	-	-	-	4	2	3	-	-	-	1	-	-	-	1	1	-	-	1
2	Bradi1g31276	LOC_Os02g19200	Sobic.004G129500	expressed protein	-	1	1	-	-	1	-	2	2	-	-	-	-	-	-	-	-	-	-	-	-	1	1	-	-	-	-	-	-	-	-	1	-	-	-	1
2	Bradi1g31430	LOC_Os03g10540	Sobic.009G014100	OsFBX79 - F-box domain containing protein, expressed	-	-	-	-	-	-	-	-	-	-	-	-	-	3	-	-	-	-	-	-	-	4	1	1	-	-	-	1	-	-	-	2	-	-	-	-
2	Bradi1g32560	LOC_Os06g46400	Sobic.010G228700	ATCPSF30/CPSF30, putative, expressed	-	-	-	-	1	-	1	2	-	-	-	-	-	1	-	-	1	-	-	-	1	3	2	-	-	-	-	-	-	-	1	-	-	-	1	1
2	Bradi1g32640	LOC_Os06g46310	Sobic.010G227800	metal transporter Nramp6, putative, expressed	-	1	-	2	-	-	1	-	-	-	-	-	-	-	-	-	-	-	-	2	-	1	3	4	-	-	-	1	-	-	1	-	-	1	-	-
2	Bradi1g32690	LOC_Os06g46240	Sobic.010G227100	BTB/POZ domain containing protein, putative, expressed	-	-	-	-	-	-	1	-	1	-	-	-	-	-	-	-	5	-	-	-	-	3	-	3	-	-	-	-	-	-	-	-	-	-	-	-
2	Bradi1g32700	LOC_Os06g46770	Sobic.004G050000	ubiquitin family protein, putative, expressed	-	-	1	-	-	-	1	-	-	-	-	1	-	2	-	-	-	1	-	-	-	4	2	2	-	-	-	-	-	-	-	1	-	-	1	-
2	Bradi1g32747	LOC_Os06g46590	Sobic.010G230500	expressed protein	-	-	-	1	-	-	1	-	1	-	-	-	1	-	-	-	-	-	-	-	-	3	1	4	1	-	-	-	-	-	-	1	-	-	-	-
2	Bradi1g32770	LOC_Os06g46600	Sobic.010G230600	DnaK family protein, putative, expressed	1	2	-	2	-	-	1	2	-	-	-	-	-	-	1	-	-	2	-	-	-	9	2	4	-	-	-	-	-	-	1	-	-	-	-	-
2	Bradi1g32960	LOC_Os11g42880	Sobic.005G202000	expressed protein	-	1	-	-	-	-	1	1	-	-	-	-	-	-	-	-	2	-	-	-	-	3	-	3	-	-	-	-	2	-	-	-	-	-	-	-
2	Bradi1g33130	LOC_Os05g28190	Sobic.003G267800	ranBP1 domain containing protein, expressed	1	-	1	-	-	1	-	2	1	-	1	-	-	2	-	-	-	1	-	-	-	4	6	2	-	-	-	2	-	-	1	3	1	-	-	-
2	Bradi1g33140	LOC_Os01g17070	Sobic.004G210300	OsDegp1 - Putative Deg protease homologue, expressed	-	-	1	1	-	-	2	-	1	-	-	-	-	-	-	-	1	-	-	-	-	1	4	2	-	-	-	-	-	-	-	-	-	-	-	-
2	Bradi1g33280	LOC_Os02g06400	Sobic.010G237650	growth regulator related protein, putative, expressed	1	-	2	1	-	-	-	2	-	-	-	-	-	1	1	-	-	-	-	-	-	2	5	1	-	-	-	-	2	-	-	-	-	-	-	-
2	Bradi1g33290	LOC_Os06g47300	Sobic.010G237900	RNA recognition motif containing protein, putative, expressed	1	-	-	1	-	1	1	-	-	-	-	-	-	-	-	-	-	-	-	-	-	3	1	1	-	-	-	-	-	-	-	-	-	-	-	-
2	Bradi1g33310	LOC_Os06g47330	Sobic.010G238700	dynamin family protein, putative, expressed	-	-	1	-	-	-	1	1	1	-	-	-	-	-	-	-	-	-	-	-	-	3	2	6	-	-	-	-	-	-	-	-	1	-	-	-
2	Bradi1g33390	LOC_Os06g47840	Sobic.010G243200	ZOS6-08 - C2H2 zinc finger protein, expressed	2	-	-	-	-	1	2	1	1	-	-	-	-	-	1	1	1	1	-	-	-	2	1	4	-	-	-	1	2	-	1	-	-	-	-	1
2	Bradi1g33960	LOC_Os06g48510	Sobic.010G248301	choline monooxygenase, chloroplast precursor, putative, expressed	-	-	1	-	-	-	1	-	-	1	-	-	-	-	-	-	-	-	-	-	-	5	2	3	1	-	-	2	1	-	-	-	-	-	-	-
2	Bradi1g34000	LOC_Os11g09310	Sobic.002G392600	zinc finger CCHC domain-containing protein 10, putative, expressed	1	-	-	-	-	-	1	-	-	-	-	-	-	-	-	-	-	-	-	-	2	1	-	3	-	-	-	-	1	-	-	1	-	-	-	-
2	Bradi1g34010	Not hits found	Not hits found	zinc finger CCHC domain-containing protein 10, putative, expressed	1	-	-	1	-	-	-	-	-	-	-	-	-	-	-	-	-	-	-	-	-	-	-	-	-	-	-	-	-	-	-	-	-	-	-	-
2	Bradi1g34070	LOC_Os06g48620	Sobic.010G250200	4-amino-4-deoxychorismate synthase, putative, expressed	1	-	-	-	-	-	3	1	-	-	-	-	-	1	-	1	-	-	-	-	-	1	1	2	-	-	-	-	-	-	-	-	1	-	-	-
2	Bradi1g34150	LOC_Os11g36960	Sobic.005G163600	dnaJ domain containing protein, expressed	-	2	2	-	1	-	-	-	-	-	-	-	-	-	-	1	-	-	1	-	-	-	-	4	-	-	-	-	-	1	-	-	-	1	-	-
2	Bradi1g34170	LOC_Os06g48750	Sobic.010G251100	DEAD-box ATP-dependent RNA helicase, putative, expressed	1	-	-	-	1	-	-	1	2	-	-	-	-	-	-	-	2	1	-	-	-	-	3	6	-	-	-	-	-	-	-	-	-	1	1	-
2	Bradi1g34340	LOC_Os06g48950	Sobic.010G253300	auxin response factor 19, putative, expressed	-	2	3	-	-	1	2	1	1	-	-	-	1	1	1	-	-	1	-	-	-	1	3	5	-	-	-	-	-	-	-	-	-	-	-	-
2	Bradi1g34360	LOC_Os06g48970	Sobic.010G253800	expressed protein	1	-	-	-	-	-	2	2	-	-	-	1	-	-	1	-	-	-	1	1	-	3	4	2	-	1	-	1	4	-	-	-	1	-	1	-
2	Bradi1g34507	LOC_Os06g49080	Sobic.010G254900	zinc finger C-x8-C-x5-C-x3-H type family protein, expressed	-	2	-	-	-	-	3	-	1	-	-	-	-	-	1	-	-	-	-	2	1	1	-	2	-	-	-	-	-	1	2	-	-	-	-	-
2	Bradi1g34537	LOC_Os06g49140	Sobic.004G333800	ribosomal RNA large subunit methyltransferase J, putative, expressed	-	-	-	-	-	-	1	-	-	-	-	-	-	-	-	-	-	-	-	-	-	2	6	4	-	-	-	-	-	-	-	-	1	-	1	1
2	Bradi1g34557	LOC_Os05g48140	Sobic.010G057600	expressed protein	-	-	1	-	-	-	1	-	-	-	-	-	-	-	-	-	1	-	-	1	-	2	-	5	-	-	-	-	-	1	-	-	-	-	-	-
2	Bradi1g34793	LOC_Os06g49505	Sobic.010G258500	arogenate dehydrogenase 1, chloroplast precursor, putative, expressed	-	-	1	-	-	-	-	-	-	-	-	-	-	-	-	-	1	-	-	-	-	-	3	1	-	1	-	-	-	-	2	2	-	-	-	-
2	Bradi1g34890	LOC_Os06g49700	Sobic.010G260300	expressed protein	1	-	-	-	1	-	2	-	3	-	-	-	-	-	-	-	-	-	-	-	-	-	2	1	-	-	-	-	-	-	-	-	1	-	-	-
2	Bradi1g35020	LOC_Os06g49870	Sobic.010G262000	tRNA-dihydrouridine synthase, putative, expressed	1	1	-	1	-	-	-	1	-	-	-	-	-	1	-	-	-	-	-	1	-	3	2	2	-	-	-	-	2	-	2	-	-	-	-	-
2	Bradi1g35150	LOC_Os06g50090	Sobic.010G265700	expressed protein	-	-	-	2	-	-	-	1	-	1	-	-	-	-	-	-	-	-	-	-	-	1	-	-	-	-	-	-	-	-	1	-	1	-	-	-
2	Bradi1g35200	LOC_Os06g50120	Sobic.010G265900	novel plant SNARE 11, putative, expressed	-	-	-	1	-	1	-	-	1	-	-	-	-	-	-	-	-	-	-	-	-	1	1	3	-	-	-	-	-	-	-	-	-	-	-	1
2	Bradi1g35350	LOC_Os06g43030	Sobic.010G200800	protein kinase domain containing protein, expressed	2	-	-	-	-	-	-	-	-	-	-	-	-	1	-	-	-	-	-	-	-	-	2	-	-	1	-	-	1	-	1	-	-	-	-	-
2	Bradi1g35730	LOC_Os06g41840	Sobic.010G195600	reductase, putative, expressed	-	1	-	1	1	1	1	2	-	-	-	-	-	-	-	-	1	-	-	-	-	2	5	1	-	-	-	-	-	1	-	-	-	-	-	-
2	Bradi1g35805	LOC_Os06g41750	Sobic.003G388000	tetratricopeptide repeat domain containing protein, expressed	2	2	1	-	1	-	-	4	2	-	-	-	1	1	-	-	-	-	-	-	-	4	1	-	-	-	-	-	-	-	-	2	-	-	-	-
2	Bradi1g35940	LOC_Os06g41360	Sobic.010G193600	phosphoribosyl transferase, putative, expressed	2	1	1	-	5	1	1	1	-	-	-	-	-	1	-	-	-	-	-	-	-	6	2	3	-	-	-	-	-	-	-	-	-	-	-	-
2	Bradi1g36010	LOC_Os06g41040	Sobic.010G190900	pentatricopeptide, putative, expressed	-	-	-	-	2	1	-	-	-	-	-	-	-	2	-	-	1	-	-	-	-	2	-	-	-	-	-	2	-	-	-	-	-	1	-	1
2	Bradi1g36130	LOC_Os10g18370	Sobic.009G249600	transcriptional regulator, putative, expressed	-	1	1	-	1	1	1	1	1	-	-	-	-	-	-	-	-	-	-	-	-	2	1	1	-	-	-	-	-	-	-	-	-	-	-	-
2	Bradi1g36210	LOC_Os06g40740	Sobic.010G189100	expressed protein	-	-	-	-	1	1	1	-	2	-	-	-	-	2	1	1	-	-	-	-	-	1	-	-	-	-	-	-	-	-	-	-	1	-	-	-
2	Bradi1g36467	LOC_Os06g40460	Sobic.010G186600	expressed protein	-	-	-	-	-	-	-	2	-	-	-	-	-	-	-	-	-	2	-	-	-	2	4	7	-	-	-	-	-	-	-	1	1	1	1	-
2	Bradi1g36520	LOC_Os06g40370	Sobic.010G186300	CAMK_KIN1/SNF1/Nim1_like.27 - CAMK includes calcium/calmodulin depedent protein kinases, expressed	-	-	1	-	-	-	1	-	-	-	-	-	-	-	-	-	-	-	-	-	1	5	3	3	-	-	-	-	-	-	-	1	-	-	-	-
2	Bradi1g36572	LOC_Os06g40200	Sobic.010G185700	calcium-binding mitochondrial carrier CBG00135, putative, expressed	1	1	-	-	2	1	1	1	1	-	-	-	-	-	1	-	-	-	-	1	-	1	-	5	-	-	-	1	1	-	-	-	-	-	1	-
2	Bradi1g36840	LOC_Os06g39760	Sobic.010G181600	WD domain, G-beta repeat domain containing protein, expressed	-	3	1	-	1	-	-	3	-	-	-	-	-	1	-	-	-	1	1	-	-	1	3	3	-	-	-	-	-	-	1	-	-	-	-	-
2	Bradi1g36950	LOC_Os06g39520	Sobic.010G180400	myristoyl-acyl carrier protein thioesterase, chloroplast precursor, putative, expressed	-	1	-	3	1	-	1	1	2	-	-	-	-	-	-	-	-	-	-	-	-	1	3	5	-	1	-	-	-	-	1	-	-	-	-	-
2	Bradi1g37290	LOC_Os06g38470	Sobic.010G176300	histone deacetylase 19, putative, expressed	-	-	-	-	-	-	-	-	-	-	-	-	-	-	1	-	-	-	-	-	-	6	4	2	-	-	-	-	-	-	-	-	1	-	-	-
2	Bradi1g37377	LOC_Os06g37620	Sobic.010G174500	protein kinase family protein, putative, expressed	-	4	1	-	2	1	-	-	-	-	-	-	1	2	2	-	-	1	-	2	-	2	1	5	-	-	-	-	-	-	-	-	1	-	-	1
2	Bradi1g37547	LOC_Os06g37364	Sobic.010G172700	cytochrome P450, putative, expressed	-	-	-	1	-	-	1	1	1	-	-	-	1	-	-	-	-	-	-	-	-	2	5	2	-	-	-	-	-	-	-	-	-	-	-	1
2	Bradi1g37940	LOC_Os06g36360	Sobic.010G167900	expressed protein	-	-	1	-	-	2	1	2	-	-	-	-	-	-	-	-	-	-	1	2	1	2	2	1	-	-	-	-	-	-	-	-	-	-	-	-
2	Bradi1g38380	LOC_Os05g22260	Sobic.001G138400	crooked neck, putative, expressed	-	-	-	3	-	-	1	3	2	-	-	-	-	-	-	-	-	2	-	-	-	3	1	2	-	-	-	-	1	-	-	-	-	-	-	-
2	Bradi1g38687	LOC_Os06g33710	Sobic.010G153900	spermidine synthase, putative, expressed	1	-	1	1	-	1	-	-	-	1	-	-	-	-	-	-	-	-	-	-	1	3	3	1	-	-	-	-	-	-	-	1	-	-	-	-
2	Bradi1g39070	LOC_Os06g34710	Sobic.004G105500	expressed protein	-	1	1	1	1	4	-	1	-	-	-	-	-	-	-	-	-	1	-	-	-	1	1	5	-	-	-	-	-	-	1	-	1	1	-	-
2	Bradi1g39260	LOC_Os06g31100	Sobic.010G149500	E1-BTB2 - Bric-a-Brac, Tramtrack, and Broad Complex domain with E1 subfamily conserved sequence, expressed	1	-	1	1	1	1	1	-	-	-	-	-	2	1	1	1	-	-	-	-	1	3	3	2	-	-	-	-	-	-	1	-	-	-	-	1
2	Bradi1g39270	LOC_Os02g16040	Sobic.010G149300	ubiquitin-conjugating enzyme, putative, expressed	-	1	-	-	-	-	1	-	2	-	-	-	-	-	-	-	1	-	-	-	-	2	3	6	-	-	-	1	-	-	1	-	-	-	-	-
2	Bradi1g41797	LOC_Os12g18630	Sobic.008G090900	expressed protein	-	-	-	1	1	1	-	2	1	-	-	-	-	-	-	-	-	1	1	-	1	1	5	6	-	-	-	-	-	-	-	1	-	-	-	-
2	Bradi1g42010	LOC_Os04g24180	Sobic.009G074700	heat shock protein binding protein, putative, expressed	-	-	-	1	1	-	1	-	-	-	-	-	2	-	-	-	-	-	-	-	-	1	-	1	-	-	-	-	-	-	-	-	-	1	-	1
2	Bradi1g42270	LOC_Os06g29180	Sobic.010G141600	erythronate-4-phosphate dehydrogenase domain containing protein, expressed	-	1	1	2	1	-	-	-	-	-	-	-	-	-	-	-	1	-	1	-	-	1	-	2	-	-	-	-	-	-	-	-	-	-	-	-
2	Bradi1g42720	LOC_Os06g21390	Sobic.010G131900	Zinc finger C-x8-C-x5-C-x3-H type domain containing protein, expressed	1	-	-	1	-	-	-	-	-	-	-	-	-	-	-	-	-	-	-	-	-	2	6	1	-	-	-	-	-	1	-	-	-	-	-	-
2	Bradi1g43210	LOC_Os06g19470	Sobic.010G123600	WW domain containing protein, expressed	-	-	1	-	-	1	5	1	-	-	-	-	-	1	-	-	-	-	-	-	-	1	2	2	-	-	-	1	-	-	2	1	-	-	-	-
2	Bradi1g43350	LOC_Os06g18830	Sobic.004G255800	AGC_PVPK_like_kin82y.13 - ACG kinases include homologs to PKA, PKG and PKC, expressed	-	1	-	1	2	-	2	1	-	-	1	-	-	-	-	-	1	-	-	1	-	1	6	4	-	-	-	-	-	-	-	-	-	1	-	-
2	Bradi1g43590	LOC_Os06g17280	Sobic.010G118000	PHD-finger family protein, expressed	-	3	-	-	1	-	-	2	1	1	-	-	-	1	-	1	-	-	-	-	-	-	-	-	-	-	1	-	1	-	-	1	-	-	-	-
2	Bradi1g43690	LOC_Os06g16330	Sobic.010G115300	BRASSINOSTEROID INSENSITIVE 1-associated receptor kinase 1 precursor, putative, expressed	1	-	-	1	-	-	1	-	-	-	-	-	-	-	-	-	-	-	-	1	-	-	1	4	-	-	-	-	-	-	1	1	1	-	-	1
2	Bradi1g44270	LOC_Os06g14190	Sobic.010G104100	NF-X1-type zinc finger protein, putative, expressed	1	1	-	2	1	1	1	-	-	-	-	-	1	-	-	-	-	1	-	-	-	4	3	1	-	-	1	-	-	-	-	-	-	-	1	-
2	Bradi1g44670	LOC_Os06g13210	Sobic.010G099700	peptide transporter PTR2, putative, expressed	-	1	-	-	-	1	1	1	1	-	-	-	-	-	-	-	1	-	-	-	-	1	2	2	-	-	-	-	-	-	-	-	-	-	-	-
2	Bradi1g44760	LOC_Os06g13060	Sobic.010G098600	heat shock protein DnaJ, putative, expressed	-	1	-	-	1	1	-	-	5	-	-	-	-	3	1	-	-	-	-	-	-	1	1	2	-	-	-	1	-	-	1	-	-	-	-	-
2	Bradi1g45500	LOC_Os06g11790	Sobic.010G089400	TLD family protein, putative, expressed	-	-	-	-	1	-	2	4	3	-	-	-	-	-	-	-	1	-	-	-	1	-	4	1	-	-	-	-	-	-	1	-	1	-	-	-
2	Bradi1g45630	LOC_Os06g11630	Sobic.004G229100	OsFBX192 - F-box domain containing protein, expressed	-	-	-	1	1	-	1	1	-	-	-	-	-	-	-	-	-	-	-	-	1	2	2	3	-	-	-	-	2	-	1	-	-	-	-	-
2	Bradi1g45780	LOC_Os02g26890	Sobic.010G085900	PPR repeat containing protein, expressed	-	1	-	1	-	-	1	-	4	-	-	-	-	-	-	-	-	-	-	-	-	-	1	4	-	-	-	1	-	-	-	1	-	2	-	-
2	Bradi1g45900	LOC_Os06g11170	Sobic.010G083700	formin-binding protein-related, putative, expressed	-	-	-	-	2	-	2	-	-	-	-	-	-	1	-	-	-	-	-	-	1	1	4	6	-	-	-	-	-	-	-	-	1	1	1	1
2	Bradi1g46255	Not hits found	Not hits found	Not annotated	1	-	-	-	-	-	1	-	-	-	-	-	-	-	-	-	-	-	-	-	-	5	-	-	-	-	-	-	-	-	1	-	-	2	-	-
2	Bradi1g46780	LOC_Os06g09280	Sobic.009G254100	ATP-dependent RNA helicase, putative, expressed	-	-	-	-	-	-	1	4	1	-	-	-	-	1	-	-	-	1	-	-	1	3	2	1	-	-	-	1	-	-	2	-	-	-	-	-
2	Bradi1g46940	LOC_Os06g08900	Sobic.010G068900	glutamate receptor 2.6 precursor, putative, expressed	1	-	-	-	-	1	-	1	1	-	-	-	-	-	-	-	-	-	-	-	-	-	4	1	-	-	-	-	-	-	-	-	-	-	-	-
2	Bradi1g47563	LOC_Os06g08290	Sobic.002G165300	MYB family transcription factor, putative, expressed	-	-	1	-	-	-	-	-	-	-	-	-	-	-	-	-	-	1	-	1	-	1	5	1	1	-	-	-	-	-	-	-	-	-	-	-
2	Bradi1g47857	Not hits found	Not hits found	Not annotated	-	-	-	1	-	-	1	-	-	1	-	-	-	-	-	-	-	-	-	-	-	-	-	-	-	-	-	-	-	-	-	-	-	-	-	-
2	Bradi1g48010	LOC_Os06g07630	Sobic.010G057900	26S protease regulatory subunit 6A, putative, expressed	-	-	1	-	1	-	-	-	-	-	-	-	-	-	-	-	-	1	-	-	-	2	3	3	-	-	1	1	-	-	1	-	-	-	-	-
2	Bradi1g48030	LOC_Os06g07620	Sobic.010G057500	expressed protein	1	-	1	1	1	1	-	1	-	-	-	-	-	-	-	-	-	-	1	1	1	3	4	1	-	1	-	-	-	-	-	-	-	-	1	1
2	Bradi1g48090	LOC_Os06g07540	Sobic.010G056200	WD-40 repeat family protein, putative, expressed	2	1	1	2	2	-	2	-	2	-	-	-	-	-	1	-	-	-	-	-	-	6	4	3	-	-	-	-	-	-	-	-	2	-	-	-
2	Bradi1g48271	LOC_Os06g07070	Sobic.010G052800	BRASSINOSTEROID INSENSITIVE 1-associated receptor kinase 1 precursor, putative, expressed	-	-	-	1	-	-	-	2	-	-	-	-	-	-	-	2	1	-	-	-	-	2	1	1	1	-	-	-	-	1	1	-	1	-	-	-
2	Bradi1g48426	LOC_Os06g06870	Sobic.010G051400	zinc finger protein, putative, expressed	-	1	-	-	-	-	2	1	2	-	-	-	-	-	-	-	-	2	-	-	-	1	4	4	-	-	-	-	-	-	1	-	-	-	-	-
2	Bradi1g48447	LOC_Os06g06810	Sobic.010G051200	OsSub49 - Putative Subtilisin homologue, expressed	-	1	-	1	-	-	2	-	1	-	-	-	-	-	-	-	-	-	-	-	-	-	-	4	-	-	-	2	-	2	1	-	1	1	-	-
2	Bradi1g48477	LOC_Os06g06770	Sobic.010G050800	OsPOP11 - Putative Prolyl Oligopeptidase homologue, expressed	1	-	-	-	1	-	1	2	-	-	-	-	-	-	-	-	1	1	-	-	-	2	2	2	-	-	-	-	-	-	-	-	1	-	-	-
2	Bradi1g48540	LOC_Os06g06720	Sobic.010G050200	flavonol synthase/flavanone 3-hydroxylase, putative, expressed	-	-	-	-	-	-	-	-	-	-	-	-	-	-	-	-	-	-	-	-	-	2	-	1	-	-	-	-	-	-	-	1	-	-	-	-
2	Bradi1g48757	LOC_Os06g06370	Sobic.010G045966	expressed protein	1	1	-	-	1	-	1	3	1	-	-	-	-	-	-	-	1	-	-	-	-	1	1	3	-	-	-	-	-	-	-	-	-	-	1	-
2	Bradi1g49107	LOC_Os02g54580	Sobic.010G043100	serine esterase family protein, putative, expressed	-	-	1	-	-	-	1	1	1	-	-	-	-	-	1	-	-	-	-	-	2	2	-	1	-	-	-	1	1	1	3	1	-	-	-	-
2	Bradi1g49607	LOC_Os03g56724	Sobic.002G050000	expressed protein	1	-	2	-	-	-	-	-	1	-	-	-	-	-	-	-	-	-	-	1	-	2	3	1	-	-	-	-	-	-	-	1	-	-	-	-
2	Bradi1g50250	LOC_Os06g02120	Sobic.010G009466	PPR repeat domain containing protein, putative, expressed	1	-	-	1	-	-	-	-	-	-	-	-	1	1	1	-	-	-	-	1	2	-	2	2	-	-	-	-	-	-	-	-	-	1	-	-
2	Bradi1g50330	LOC_Os06g02110	Sobic.010G009600	OsFBX182 - F-box domain containing protein, expressed	-	-	-	1	-	-	1	1	1	-	-	1	-	2	-	-	-	-	-	-	1	3	4	1	-	-	-	-	-	-	2	1	2	-	1	-
2	Bradi1g50360	Not hits found	Not hits found	OsFBX182 - F-box domain containing protein, expressed	1	-	-	-	-	-	-	-	-	-	-	-	-	-	-	-	-	-	-	-	-	1	-	-	-	-	-	-	-	-	1	-	-	1	-	-
2	Bradi1g50432	Not hits found	Not hits found	OsFBX182 - F-box domain containing protein, expressed	-	-	-	1	-	-	1	-	-	-	-	-	-	-	-	-	-	-	-	-	-	1	-	-	-	-	-	-	-	-	-	-	-	-	-	-
2	Bradi1g50840	LOC_Os06g05690	Sobic.010G039100	cysteine synthase, chloroplast/chromoplast precursor, putative, expressed	-	1	-	-	-	-	1	-	-	-	-	-	-	-	-	-	-	-	-	-	1	3	-	3	-	-	-	-	-	-	-	1	-	-	-	-
2	Bradi1g51390	LOC_Os06g04660	Sobic.010G028800	oxidoreductase, 2OG-Fe oxygenase family protein, putative, expressed	-	2	3	-	-	-	2	1	-	-	-	-	-	1	1	-	-	1	-	-	-	4	2	2	-	-	-	-	1	1	-	-	1	-	-	-
2	Bradi1g51500	LOC_Os06g04580	Sobic.010G027600	transcription factor TFIIF, putative, expressed	-	5	-	-	-	1	-	-	1	-	-	-	-	2	-	-	-	1	-	1	-	-	1	1	-	-	-	-	2	1	-	-	1	-	1	-
2	Bradi1g51560	LOC_Os08g08080	Sobic.010G026400	BUD13, putative, expressed	-	1	-	-	-	2	-	-	1	-	-	-	-	-	-	-	1	-	-	-	-	5	4	1	-	1	-	-	1	1	-	-	-	1	-	-
2	Bradi1g51880	LOC_Os09g24250	Sobic.010G236400	ubiquitin carboxyl-terminal hydrolase domain containing protein, expressed	-	1	-	-	1	1	-	-	1	1	-	-	-	-	-	-	1	1	-	-	-	1	-	-	-	-	-	-	-	-	-	-	-	-	-	-
2	Bradi1g51940	LOC_Os06g01980	Sobic.010G007100	AAA family ATPase, putative, expressed	-	-	-	-	-	1	-	1	1	-	-	-	-	-	-	-	1	-	-	-	-	4	5	2	-	-	-	-	-	-	-	1	-	-	-	-
2	Bradi1g52170	LOC_Os06g01460	Sobic.010G002700	expressed protein	1	-	-	-	1	1	-	1	1	-	-	-	-	-	-	-	-	-	-	-	-	2	2	4	-	-	-	-	-	1	-	-	-	-	-	-
2	Bradi1g52320	LOC_Os06g01390	Sobic.010G049100	acyl-coenzyme A oxidase 1.2, peroxisomal, putative, expressed	-	-	1	2	-	1	1	-	2	-	-	-	-	-	1	-	1	-	-	-	-	6	4	1	-	-	-	-	-	-	-	1	-	1	-	-
2	Bradi1g52374	LOC_Os01g48820	Sobic.003G254600	expressed protein	-	-	2	-	-	-	1	-	1	-	-	-	-	-	1	-	-	-	-	-	-	-	1	-	-	-	-	-	-	-	-	-	1	-	-	1
2	Bradi1g52407	LOC_Os06g01170	Sobic.010G000800	PHD-finger domain containing protein, expressed	-	-	-	1	1	-	2	-	2	-	-	-	-	3	-	-	-	1	-	-	-	-	4	-	-	-	-	-	1	-	-	-	1	-	-	2
2	Bradi1g52557	LOC_Os07g22600	Sobic.002G113800	spermidine synthase, putative, expressed	2	1	3	1	-	-	-	2	1	-	-	-	-	1	-	-	1	-	-	-	-	2	2	5	-	-	-	-	-	-	3	-	-	-	-	-
2	Bradi1g52620	LOC_Os07g19400	Sobic.002G110400	pentatricopeptide domain containing protein, putative, expressed	-	-	-	1	1	-	-	-	1	1	-	-	-	-	-	-	-	-	-	1	1	2	5	6	-	1	-	-	-	-	-	-	-	-	-	-
2	Bradi1g52640	LOC_Os07g22220	Sobic.006G019300	F-box-like/WD repeat-containing protein TBL1XR1-A, putative, expressed	1	1	-	-	-	1	1	1	1	-	-	-	-	1	-	-	-	-	-	-	-	1	2	4	-	-	-	-	-	-	-	-	-	-	-	-
2	Bradi1g53410	LOC_Os07g14310	Sobic.002G090800	expressed protein	-	-	-	-	-	-	-	1	1	-	-	-	-	-	-	-	-	-	-	-	-	2	6	3	-	1	-	1	-	-	-	1	-	-	-	1
2	Bradi1g54147	LOC_Os07g11000	Sobic.002G076400	structural constituent of ribosome, putative, expressed	-	-	-	1	-	-	1	2	2	-	-	-	1	1	1	-	1	-	-	-	-	1	1	3	-	-	-	-	-	-	-	-	-	-	-	-
2	Bradi1g54180	LOC_Os07g10890	Sobic.002G076100	transcription factor, putative, expressed	-	1	-	2	4	-	-	-	1	-	-	-	2	4	-	-	-	-	-	1	-	3	3	2	-	-	-	-	1	-	3	1	1	-	1	-
2	Bradi1g54730	LOC_Os07g09510	Sobic.002G067800	retrotransposon protein, putative, unclassified, expressed	1	1	-	-	1	-	1	1	2	-	1	1	-	1	-	-	1	-	-	-	1	3	1	2	-	-	-	-	-	-	-	-	1	-	1	-
2	Bradi1g54840	LOC_Os07g09370	Sobic.002G065200	pentatricopeptide, putative, expressed	1	1	3	1	2	-	1	1	1	-	-	-	-	-	-	-	-	1	-	-	1	-	3	-	-	-	-	-	-	1	-	2	1	-	-	-
2	Bradi1g54940	LOC_Os07g09060	Sobic.002G062500	aldehyde dehydrogenase, putative, expressed	-	-	-	2	1	-	-	2	-	-	-	-	-	1	-	-	-	-	-	-	2	-	1	2	1	-	-	1	-	-	-	1	-	-	-	-
2	Bradi1g55000	LOC_Os07g09000	Sobic.002G060900	WD domain, G-beta repeat domain containing protein, expressed	-	1	2	-	-	-	1	-	-	-	-	-	1	-	1	-	-	-	-	-	1	3	11	5	-	-	-	-	-	-	-	-	-	-	2	-
2	Bradi1g55310	Not hits found	Not hits found	cyclin-L1-1, putative, expressed	-	-	-	2	-	-	1	-	-	-	-	-	-	-	-	-	-	-	-	-	-	-	-	-	-	-	-	-	-	-	-	-	-	-	-	-
2	Bradi1g55350	LOC_Os01g34350	Sobic.003G177000	RNA-dependent RNA polymerase, putative, expressed	1	-	1	1	1	-	2	-	1	-	-	-	-	-	-	-	-	-	-	-	-	1	5	2	-	-	-	-	-	-	1	-	-	-	-	-
2	Bradi1g55500	LOC_Os07g08340	Sobic.002G054400	pyruvate kinase, putative, expressed	-	-	1	3	1	1	-	1	-	-	-	-	-	1	-	-	-	-	-	-	-	2	-	1	-	-	-	-	-	-	-	-	-	-	-	-
2	Bradi1g55550	LOC_Os06g41730	Sobic.010G194700	ARID/BRIGHT DNA-binding domain-containing protein, putative, expressed	-	-	1	-	-	-	-	-	2	-	-	-	-	-	-	-	-	2	-	-	-	-	1	-	-	-	-	-	-	-	-	1	-	1	-	-
2	Bradi1g56000	LOC_Os07g07680	Not hits found	frigida, putative, expressed	1	1	-	-	-	-	1	1	-	-	-	-	-	2	-	1	1	-	-	-	-	1	3	-	-	-	-	-	-	-	-	-	-	-	1	-
2	Bradi1g56120	LOC_Os07g07550	Sobic.002G047500	galactose-1-phosphate uridyl transferase, putative, expressed	1	1	2	2	1	1	1	1	-	-	-	-	1	2	2	-	1	-	-	-	-	1	2	1	-	-	-	-	-	1	2	-	-	-	-	-
2	Bradi1g56150	LOC_Os07g07470	Sobic.002G046800	transketolase, putative, expressed	2	1	2	-	1	-	-	1	2	-	-	-	-	-	-	-	1	-	1	-	1	1	3	2	-	-	-	-	-	-	-	-	-	-	-	1
2	Bradi1g56740	LOC_Os07g06980	Sobic.002G043100	histone deacetylase, putative, expressed	2	-	-	1	-	-	1	1	1	-	-	-	-	-	-	-	-	-	-	-	-	1	1	-	-	-	-	-	-	-	-	-	-	-	-	-
2	Bradi1g56770	LOC_Os07g06960	Sobic.002G042900	pentatricopeptide, putative, expressed	-	-	1	1	2	-	-	-	-	-	1	-	-	-	-	-	-	-	-	-	-	1	1	3	-	-	-	-	-	-	-	-	-	-	-	-
2	Bradi1g56800	LOC_Os07g40460	Sobic.002G362300	prefoldin, putative, expressed	-	1	-	1	-	-	-	2	-	-	-	-	-	-	-	-	-	-	-	-	-	1	2	-	-	-	1	1	-	-	1	1	-	1	-	-
2	Bradi1g57920	LOC_Os07g04230	Sobic.002G028400	mTERF domain containing protein, expressed	-	-	1	-	-	-	1	1	1	-	-	-	-	-	-	-	-	2	-	1	-	2	2	4	-	-	-	-	-	-	1	-	-	-	-	-
2	Bradi1g58180	LOC_Os07g04850	Sobic.006G173100	pre-mRNA-processing factor 31, putative, expressed	-	3	-	1	-	1	2	-	1	-	-	-	-	-	-	-	-	-	-	-	-	1	4	-	-	-	-	-	-	-	-	2	-	-	1	-
2	Bradi1g58256	Not hits found	Not hits found	Not annotated	1	-	-	-	-	-	-	-	-	-	-	-	-	-	-	-	-	-	1	-	-	1	-	-	1	-	-	-	-	-	1	-	-	-	-	-
2	Bradi1g58330	LOC_Os04g52340	Sobic.006G212900	expressed protein	1	-	1	1	-	-	1	1	1	-	-	-	-	-	-	-	-	-	-	-	-	3	1	3	-	-	-	-	-	-	1	1	-	-	1	1
2	Bradi1g58390	LOC_Os07g05610	Sobic.002G034600	zinc ion binding protein, putative, expressed	-	-	-	-	-	-	-	3	-	-	-	-	-	1	-	-	-	-	-	-	-	3	2	4	-	-	-	-	-	1	1	-	1	-	-	1
2	Bradi1g58530	LOC_Os07g05880	Sobic.002G036400	OsFBK18 - F-box domain and kelch repeat containing protein, expressed	2	-	1	-	-	-	-	-	-	-	-	-	-	1	-	-	1	-	-	-	2	3	1	5	-	-	-	-	-	-	-	-	1	-	-	-
2	Bradi1g58640	LOC_Os07g03070	Sobic.002G017900	tetratricopeptide repeat containing protein, putative, expressed	2	-	1	2	-	-	-	-	1	-	-	-	-	-	-	-	-	2	-	-	-	-	1	1	-	-	-	-	-	1	2	1	1	1	1	-
2	Bradi1g58896	LOC_Os07g02770	Sobic.001G168000	OsFBL32 - F-box domain and LRR containing protein, expressed	-	-	-	-	-	-	-	3	1	-	-	-	-	-	-	-	-	-	-	-	-	-	-	3	-	-	-	-	2	-	-	1	1	-	1	-
2	Bradi1g59100	LOC_Os03g11580	Sobic.010G103000	expressed protein	-	-	-	-	-	2	3	-	-	-	-	-	-	-	-	-	-	-	-	2	-	5	5	4	-	-	-	-	1	-	-	-	-	-	-	-
2	Bradi1g59350	LOC_Os07g01720	Sobic.002G006300	expressed protein	-	-	1	1	-	-	-	1	-	-	-	-	-	-	-	-	-	-	-	1	-	1	2	1	-	-	-	1	-	-	-	-	1	-	-	-
2	Bradi1g59560	LOC_Os02g05310	Sobic.004G039200	splicing factor 3B subunit 1, putative, expressed	-	1	-	-	1	-	1	-	1	-	-	-	-	-	-	-	-	-	-	-	-	2	1	2	-	1	-	-	-	-	1	-	2	-	1	1
2	Bradi1g59587	LOC_Os03g46140	Sobic.001G142600	OsFBX101 - F-box domain containing protein, expressed	-	-	1	1	-	-	-	-	2	-	-	-	-	-	-	-	-	1	-	-	-	1	2	-	-	-	-	-	-	1	1	-	1	-	-	-
2	Bradi1g59610	LOC_Os08g37160	Sobic.010G123750	expressed protein	1	-	-	1	-	-	-	1	1	-	-	-	-	-	-	-	-	-	-	-	-	1	5	2	-	-	-	-	-	-	1	-	-	-	-	1
2	Bradi1g59760	LOC_Os07g01140	Sobic.002G001600	MBTB12 - Bric-a-Brac, Tramtrack, Broad Complex BTB domain with Meprin and TRAF Homology MATH domain, expressed	1	1	4	-	-	2	-	2	5	-	-	1	-	-	-	-	-	-	-	-	-	1	1	-	-	-	-	-	-	1	-	-	-	-	-	-
2	Bradi1g59771	LOC_Os07g01130	Sobic.002G001500	pentatricopeptide containing protein, putative, expressed	1	-	1	-	-	-	1	1	1	-	-	-	-	-	1	-	-	-	-	-	-	6	2	2	-	-	-	-	-	-	-	-	1	-	-	-
2	Bradi1g59781	Not hits found	Sobic.002G001400	pentatricopeptide containing protein, putative, expressed	-	-	-	-	-	-	2	-	2	-	-	1	-	-	-	-	-	-	1	-	-	-	-	2	-	-	-	-	-	-	-	-	-	-	-	-
2	Bradi1g59920	LOC_Os04g25550	Sobic.001G025000	FACT complex subunit SPT16, putative, expressed	2	-	-	1	-	1	-	-	1	-	-	-	-	-	1	-	-	-	-	-	-	1	-	-	-	-	-	-	-	1	-	-	-	-	-	1
2	Bradi1g60397	LOC_Os03g27990	Sobic.001G346100	STRUBBELIG-RECEPTOR FAMILY 6 precursor, putative, expressed	1	2	-	-	-	-	4	-	-	-	-	-	-	-	1	-	-	-	-	-	-	1	5	3	-	-	-	-	-	-	-	2	-	-	1	-
2	Bradi1g60420	LOC_Os03g27970	Sobic.001G346300	WD domain, G-beta repeat domain containing protein, expressed	-	1	-	1	-	-	-	-	2	-	-	-	-	-	-	-	-	-	-	-	-	-	4	4	-	-	-	-	-	-	2	-	-	-	1	1
2	Bradi1g60431	Not hits found	Not hits found	WD domain, G-beta repeat domain containing protein, expressed	-	-	-	-	-	-	-	-	-	-	-	-	-	-	-	-	-	-	-	-	-	-	-	-	-	-	-	1	-	-	-	-	-	1	-	-
2	Bradi1g60490	LOC_Os07g42650	Sobic.001G347400	expressed protein	-	1	-	1	-	1	-	1	-	-	-	-	-	-	-	-	-	-	-	-	-	1	3	3	-	2	-	-	-	1	-	-	-	-	-	-
2	Bradi1g61110	LOC_Os03g26210	Sobic.001G355600	helix-loop-helix DNA-binding domain containing protein, expressed	1	-	1	-	2	-	-	1	-	-	-	-	-	-	-	-	1	-	-	-	-	1	4	1	-	-	-	-	-	-	3	-	1	-	-	-
2	Bradi1g61200	LOC_Os03g25980	Sobic.001G356500	polypyrimidine tract-binding protein, putative, expressed	2	-	1	-	1	-	-	1	6	-	-	-	-	-	-	-	2	-	-	-	-	1	5	5	-	-	-	-	-	-	1	-	-	2	1	-
2	Bradi1g61240	LOC_Os03g25970	Sobic.001G356600	KH domain-containing protein, putative, expressed	1	-	1	1	1	1	-	1	1	-	-	-	-	-	-	-	-	-	-	-	-	2	2	3	-	-	-	1	-	-	-	-	-	-	-	-
2	Bradi1g61350	LOC_Os03g25750	Sobic.001G358300	SNARE associated Golgi protein, putative, expressed	1	1	-	1	1	-	1	-	-	-	-	-	-	2	-	1	-	-	-	-	-	4	2	1	-	-	-	-	-	-	-	-	1	-	-	-
2	Bradi1g61510	LOC_Os03g25390	Sobic.001G360200	novel plant SNARE 11, putative, expressed	1	-	-	-	-	-	1	1	-	-	-	-	-	1	-	-	-	-	-	-	-	3	1	1	-	-	-	-	-	-	-	1	1	-	2	-
2	Bradi1g61637	LOC_Os03g25070	Sobic.002G393200	CAMK_CAMK_like.36 - CAMK includes calcium/calmodulin depedent protein kinases, expressed	1	1	1	1	1	-	-	1	1	-	-	-	-	-	-	-	-	-	-	-	-	-	-	2	-	-	-	-	-	-	-	-	-	-	-	-
2	Bradi1g61973	LOC_Os08g09450	Sobic.007G070500	OsFBL41 - F-box domain and LRR containing protein, expressed	2	-	-	-	1	-	-	1	-	-	-	-	-	-	-	-	-	-	-	-	-	1	1	2	-	-	-	-	-	-	-	-	-	-	-	-
2	Bradi1g61986	LOC_Os08g09640	Not hits found	OsFBL41 - F-box domain and LRR containing protein, expressed	1	-	-	-	-	-	1	1	-	-	-	-	-	-	-	-	-	-	-	1	-	4	2	-	-	-	-	-	-	-	-	1	-	-	1	-
2	Bradi1g62257	LOC_Os03g23935	Sobic.001G370300	WD domain, G-beta repeat domain containing protein, expressed	-	-	1	-	1	-	-	-	-	-	-	-	-	-	-	-	-	1	-	-	-	1	-	1	-	-	-	-	-	-	-	-	1	-	1	2
2	Bradi1g62480	LOC_Os03g22690	Sobic.001G373000	nucleoporin interacting component, putative, expressed	-	-	-	1	1	-	-	1	1	-	-	-	-	-	-	-	-	-	-	-	-	1	1	7	-	-	-	-	1	1	-	1	2	-	-	-
2	Bradi1g62615	LOC_Os03g22560	Sobic.001G373900	MYB family transcription factor, putative, expressed	1	2	3	-	-	10	-	1	1	-	-	-	1	-	-	-	-	-	-	-	-	4	-	-	-	-	-	-	-	-	-	2	-	-	-	-
2	Bradi1g62760	LOC_Os03g22400	Sobic.001G375300	ulp1 protease family protein, putative, expressed	1	-	2	1	-	-	-	1	-	-	-	-	-	-	-	-	-	-	1	-	-	1	4	1	-	-	-	-	-	1	2	-	-	-	-	-
2	Bradi1g63210	LOC_Os03g21720	Sobic.001G381200	vacuolar-sorting receptor precursor, putative, expressed	-	-	-	1	1	-	1	1	2	-	-	-	-	1	-	-	-	-	3	1	1	2	3	2	-	-	-	-	-	-	-	2	-	-	1	-
2	Bradi1g63320	LOC_Os01g56330	Sobic.001G382400	TKL_IRAK_CrRLK1L-1.5 - The CrRLK1L-1 subfamily has homology to the CrRLK1L homolog, expressed	2	-	-	-	1	-	2	1	1	-	-	-	2	-	-	-	-	-	-	-	-	3	1	5	-	-	-	-	-	-	-	-	-	-	-	1
2	Bradi1g63340	LOC_Os03g21520	Sobic.001G382600	expressed protein	-	-	-	-	1	1	3	3	3	-	-	-	-	-	-	-	1	-	-	-	-	1	2	-	-	-	-	-	1	-	-	1	-	-	-	-
2	Bradi1g63560	LOC_Os03g21210	Sobic.001G384600	endoglucanase, putative, expressed	1	2	2	1	1	1	-	2	-	-	-	-	-	-	-	1	-	-	-	-	-	1	3	2	-	-	-	-	-	-	-	-	1	-	1	-
2	Bradi1g63940	LOC_Os03g20520	Sobic.001G389200	endoplasmic reticulum-Golgi intermediate compartment protein 3, putative, expressed	-	-	-	-	-	-	3	-	1	-	-	-	-	-	-	-	-	1	-	-	-	4	4	5	-	-	-	-	1	-	-	1	-	-	2	-
2	Bradi1g64040	LOC_Os03g20340	Sobic.001G390500	SNF1-related protein kinase regulatory subunit beta-1, putative, expressed	-	-	2	1	-	1	1	-	3	-	-	-	1	2	-	1	1	-	-	-	-	1	3	1	-	-	-	-	-	-	1	-	-	-	-	-
2	Bradi1g64220	LOC_Os03g19920	Sobic.001G392600	expressed protein	-	1	-	-	-	-	1	-	1	-	-	-	-	-	-	-	-	-	-	-	-	1	3	8	-	-	-	-	-	-	-	-	-	-	-	-
2	Bradi1g64410	LOC_Os03g19530	Sobic.001G395100	DEAD-box ATP-dependent RNA helicase, putative, expressed	-	-	1	-	1	-	3	-	-	-	-	-	-	-	-	-	-	-	-	-	1	2	5	7	-	-	-	-	-	-	1	-	-	-	-	-
2	Bradi1g64460	LOC_Os03g19480	Sobic.001G395500	SET domain containing protein, expressed	-	1	1	-	-	1	3	-	-	-	-	-	-	-	-	-	-	1	-	-	-	1	1	5	-	-	1	1	-	-	1	1	1	2	-	-
2	Bradi1g65450	LOC_Os03g18210	Sobic.001G405600	basic helix-loop-helix, putative, expressed	1	3	1	-	-	-	1	-	-	-	-	-	-	-	-	-	-	-	-	-	-	1	3	3	-	-	-	-	-	1	-	-	-	-	-	-
2	Bradi1g65571	LOC_Os03g18080	Sobic.001G407200	SacI homology domain containing protein, expressed	1	1	-	1	1	-	1	-	5	-	-	-	2	-	1	-	-	2	-	-	-	3	5	2	-	-	1	-	-	1	1	-	-	-	-	-
2	Bradi1g65630	LOC_Os08g37800	Sobic.001G408200	CAMK_KIN1/SNF1/Nim1_like_AMPKh.4 - CAMK includes calcium/calmodulin depedent protein kinases, expressed	-	1	1	1	-	1	-	3	1	-	-	-	-	-	-	-	-	-	-	-	-	1	2	2	-	-	-	-	1	-	1	-	-	-	-	-
2	Bradi1g65650	LOC_Os03g17950	Sobic.001G408300	expressed protein	1	1	2	-	-	-	-	2	2	-	-	-	-	-	-	1	-	-	-	-	-	1	-	4	-	-	-	-	1	-	1	-	1	-	-	-
2	Bradi1g65670	LOC_Os03g17930	Sobic.001G408500	alpha-taxilin, putative, expressed	-	-	-	1	-	-	-	-	-	-	-	-	-	-	-	-	-	-	-	-	-	1	5	3	-	-	-	-	-	-	1	-	-	-	-	-
2	Bradi1g65920	LOC_Os03g17560	Sobic.001G411500	expressed protein	2	-	1	-	2	-	2	-	1	-	-	-	1	-	-	-	-	-	-	3	-	1	2	2	-	-	-	-	-	-	1	-	1	2	-	-
2	Bradi1g66490	LOC_Os03g16900	Sobic.001G329200	rab GDP dissociation inhibitor alpha, putative, expressed	-	2	-	1	-	1	-	2	-	-	-	-	-	1	1	-	-	-	-	-	-	1	5	6	-	-	-	1	-	-	-	1	-	-	-	-
2	Bradi1g66970	LOC_Os03g16110	Sobic.001G425000	Ser/Thr protein phosphatase family protein, putative, expressed	-	2	2	-	1	-	1	2	-	-	1	2	1	1	-	-	-	-	-	-	-	1	3	3	-	-	-	-	-	-	1	-	1	-	1	-
2	Bradi1g67090	LOC_Os03g15950	Sobic.001G426100	enolase, putative, expressed	1	-	-	-	1	2	1	-	-	-	-	-	-	1	-	-	-	-	-	-	-	2	1	6	-	-	-	-	-	1	-	-	1	-	-	-
2	Bradi1g67467	LOC_Os11g36420	Sobic.005G160200	sialyltransferase family domain containing protein, expressed	-	3	-	1	-	-	1	-	1	1	-	-	-	2	-	-	-	-	-	-	-	2	2	2	-	-	-	1	-	-	1	2	-	-	1	-
2	Bradi1g67540	LOC_Os03g15390	Sobic.001G430800	GA17271-PA, putative, expressed	2	2	1	-	1	-	-	3	-	-	-	-	-	1	-	-	-	1	-	2	-	1	3	5	-	-	-	-	-	-	-	-	2	-	-	1
2	Bradi1g68200	LOC_Os03g14310	Sobic.008G010300	expressed protein	-	1	3	-	-	-	-	1	1	-	-	-	-	-	-	-	-	-	-	1	-	1	5	3	-	-	-	-	1	-	-	-	-	-	-	-
2	Bradi1g68300	LOC_Os03g14000	Sobic.001G439500	acyl CoA binding protein, putative, expressed	-	3	-	-	-	-	-	2	1	-	-	-	-	1	-	-	-	1	1	-	1	1	2	3	-	-	-	-	-	-	-	1	-	-	-	-
2	Bradi1g68500	LOC_Os03g13810	Sobic.001G440600	expressed protein	2	2	2	2	1	1	1	-	-	-	-	-	2	3	1	-	-	-	-	1	-	2	-	4	-	-	-	-	-	1	-	-	-	1	1	-
2	Bradi1g68560	LOC_Os03g13614	Sobic.001G441400	transcription factor, putative, expressed	-	-	-	-	1	1	-	-	-	-	-	-	-	1	-	-	-	-	-	-	-	3	1	4	-	1	-	-	-	-	1	1	-	-	-	1
2	Bradi1g69300	LOC_Os03g13100	Sobic.001G449400	ariadne-1, putative, expressed	-	-	-	-	-	-	-	1	-	-	-	-	-	-	-	-	-	-	-	-	-	1	-	2	-	-	-	-	1	-	2	-	-	-	-	-
2	Bradi1g69450	LOC_Os12g34440	Sobic.009G138401	expressed protein	1	1	1	-	2	-	2	-	-	-	-	-	1	1	-	-	-	-	-	-	-	1	7	-	-	1	-	-	-	-	2	-	1	1	-	-
2	Bradi1g69470	Not hits found	Not hits found	expressed protein	-	-	-	-	-	-	3	-	-	-	-	-	1	-	-	-	-	-	-	-	-	-	-	-	-	-	-	-	-	-	1	-	-	1	-	-
2	Bradi1g69480	LOC_Os03g12350	Sobic.001G451000	two-component response regulator, putative, expressed	-	1	-	-	2	-	2	2	1	1	-	-	-	-	-	1	-	1	-	-	-	-	2	4	-	-	-	-	-	-	-	1	-	-	-	-
2	Bradi1g69490	LOC_Os03g12320	Sobic.001G451100	UDP-3-O- N-acetylglucosamine deacetylase, putative, expressed	1	1	1	-	-	1	1	-	1	-	-	-	-	-	-	-	2	-	-	-	-	2	4	2	1	-	-	-	-	1	-	-	2	-	-	-
2	Bradi1g69557	LOC_Os03g12238	Sobic.001G451901	expressed protein	-	-	-	1	-	-	1	2	-	1	-	-	1	-	-	-	-	1	1	-	-	-	1	3	-	-	-	-	-	-	-	1	-	-	-	-
2	Bradi1g69840	LOC_Os03g11660	Sobic.001G455600	cysteine synthase, putative, expressed	-	1	-	-	-	-	1	3	-	-	-	-	-	-	-	-	-	1	2	-	-	5	2	-	-	-	-	-	-	-	2	-	1	-	-	-
2	Bradi1g70030	LOC_Os02g53680	Sobic.004G316800	RPA1A - Putative single-stranded DNA binding complex subunit 1, expressed	-	-	1	-	-	-	1	1	-	-	-	-	-	-	-	-	-	-	-	-	1	1	-	4	-	-	-	-	1	-	-	-	-	-	1	-
2	Bradi1g70050	LOC_Os03g11490	Sobic.001G457400	expressed protein	-	3	-	-	2	-	2	1	1	-	-	-	1	3	-	-	-	-	1	-	-	1	-	4	-	-	-	-	-	-	1	-	-	-	-	-
2	Bradi1g70350	LOC_Os03g11290	Sobic.001G460400	expressed protein	-	-	-	-	1	-	1	1	-	-	-	-	-	1	-	-	-	-	-	-	-	1	-	2	-	-	-	-	-	-	-	-	-	-	-	-
2	Bradi1g70650	LOC_Os03g11010	Sobic.001G462500	natural resistance-associated macrophage protein, putative, expressed	-	-	-	2	-	-	2	-	1	-	-	-	-	-	-	-	1	-	-	-	-	5	-	3	-	-	-	-	-	-	1	-	-	-	-	-
2	Bradi1g70890	LOC_Os03g10750	Sobic.001G464500	CUE domain containing protein, expressed	-	-	-	-	1	-	1	1	-	-	-	-	-	-	-	1	-	-	-	-	1	5	4	1	-	-	-	1	-	-	-	-	-	-	-	-
2	Bradi1g71180	LOC_Os03g10360	Sobic.001G467100	SURF1, putative, expressed	1	-	-	-	-	-	-	-	-	-	-	-	-	-	-	-	-	-	-	1	-	-	5	1	-	-	-	-	-	-	-	-	-	-	-	-
2	Bradi1g71190	LOC_Os03g10350	Sobic.001G467200	NPGR1, putative, expressed	-	-	2	-	1	-	2	1	2	-	-	-	-	-	-	1	-	-	-	-	-	1	6	1	-	-	-	-	-	-	-	-	-	-	-	-
2	Bradi1g71517	LOC_Os03g09920	Sobic.001G471000	RNase L inhibitor protein-related, putative, expressed	-	-	1	-	-	-	2	3	1	-	-	-	-	1	-	-	-	-	-	-	-	-	-	4	-	-	-	-	1	-	-	1	1	1	-	-
2	Bradi1g71620	LOC_Os03g09310	Sobic.001G472100	frigida, putative, expressed	2	-	-	-	-	1	3	-	2	-	-	-	-	-	-	-	1	-	-	-	-	2	1	2	-	-	-	2	-	1	1	-	-	-	-	1
2	Bradi1g72800	LOC_Os03g08000	Sobic.001G484700	expressed protein	1	-	-	1	-	1	2	1	-	-	-	-	-	-	-	-	1	-	-	-	2	2	2	1	-	-	-	-	-	-	-	-	-	1	-	-
2	Bradi1g72830	LOC_Os03g07990	Sobic.001G484800	acetyltransferase, GNAT family, putative, expressed	-	-	-	-	-	1	1	-	1	-	-	-	-	1	-	1	-	-	1	-	-	6	1	3	-	-	-	-	1	-	-	-	1	-	-	-
2	Bradi1g73860	LOC_Os03g07160	Sobic.001G251800	OsFBK11 - F-box domain and kelch repeat containing protein, expressed	2	1	2	-	-	1	-	-	1	1	-	-	1	-	-	1	1	1	-	-	-	5	4	2	-	-	-	-	-	-	1	-	1	-	-	-
2	Bradi1g73870	LOC_Os03g07150	Sobic.001G492300	OsPP2Ac-5 - Phosphatase 2A isoform 5 belonging to family 2, expressed	-	1	2	-	3	-	1	1	-	-	-	-	2	4	1	-	-	1	1	-	-	1	6	1	-	-	-	-	1	1	-	1	-	1	-	-
2	Bradi1g74470	LOC_Os03g06420	Sobic.001G497200	expressed protein	-	-	-	-	1	1	-	-	-	-	1	-	-	-	-	-	-	1	-	-	-	2	2	2	-	-	-	-	-	-	1	-	-	-	-	-
2	Bradi1g74560	LOC_Os03g06240	Sobic.001G498200	YT521-B-like family domain containing protein, expressed	-	-	-	-	1	2	-	-	1	-	-	-	-	-	-	-	-	-	-	-	-	2	5	1	-	-	-	-	-	-	-	-	-	-	-	-
2	Bradi1g74597	LOC_Os03g06190	Sobic.001G498600	3-5 exonuclease family protein, putative, expressed	-	1	-	-	-	-	-	-	2	-	-	-	-	-	-	-	-	-	-	1	-	2	4	2	-	1	-	-	-	-	1	-	-	1	-	-
2	Bradi1g74840	LOC_Os03g05812	Sobic.008G099800	expressed protein	-	1	-	-	1	-	-	1	1	-	-	-	-	-	-	-	-	-	-	-	-	4	3	1	1	-	-	-	1	-	-	-	-	-	-	-
2	Bradi1g74890	LOC_Os03g05760	Sobic.001G501000	transcription factor Dp, putative, expressed	1	1	-	1	2	-	-	-	1	-	-	-	-	1	-	1	-	1	2	-	-	3	5	1	-	-	-	-	1	-	-	-	-	-	-	-
2	Bradi1g74930	LOC_Os05g48020	Sobic.009G224600	SNARE domain containing protein, putative, expressed	-	-	-	1	1	-	1	3	1	-	-	-	-	1	-	-	-	1	-	-	-	1	-	3	-	-	-	-	-	1	1	1	-	-	-	-
2	Bradi1g75231	LOC_Os02g21510	Sobic.007G030600	NOL1/NOP2/sun family protein, putative, expressed	-	1	-	-	-	-	-	-	-	-	-	-	-	1	-	-	-	-	-	-	-	2	1	1	-	-	-	-	-	-	2	-	1	-	-	-
2	Bradi1g75390	LOC_Os03g05200	Sobic.001G505600	DENN domain containing protein, expressed	1	-	-	1	2	1	2	-	-	-	-	-	1	-	-	-	-	-	-	-	-	1	1	3	-	-	-	-	-	-	-	1	-	1	-	-
2	Bradi1g75590	LOC_Os03g04920	Sobic.001G508200	multidrug resistance-associated protein, putative, expressed	-	1	-	-	-	-	2	3	1	-	-	-	-	-	-	-	-	-	-	-	-	4	1	2	-	-	-	-	-	-	1	1	1	-	-	-
2	Bradi1g75720	LOC_Os04g14654	Sobic.003G190200	Sec1 family transport protein, putative, expressed	1	-	1	-	1	2	1	-	1	-	-	-	-	-	-	-	-	-	-	-	-	-	1	1	-	-	-	-	1	-	1	1	2	-	-	-
2	Bradi1g76227	LOC_Os03g04050	Sobic.001G516100	protein kinase family protein, putative, expressed	-	-	1	-	-	2	-	-	-	-	-	-	-	1	-	-	1	-	-	-	-	2	1	1	-	-	-	-	-	-	-	-	-	-	-	-
2	Bradi1g76791	LOC_Os10g38900	Sobic.001G523700	erythronate-4-phosphate dehydrogenase, putative, expressed	1	-	-	-	-	1	-	2	1	-	-	-	-	-	-	-	-	-	-	-	-	2	2	-	-	-	-	1	-	-	-	-	-	-	-	-
2	Bradi1g76820	LOC_Os05g25194	Sobic.008G058700	metal cation transporter, putative, expressed	-	-	1	-	2	1	-	-	2	-	-	-	-	-	-	-	-	-	-	-	-	2	2	1	-	-	-	-	-	1	-	-	-	-	1	-
2	Bradi1g76860	LOC_Os03g03390	Sobic.001G524400	G-patch domain containing protein, expressed	-	-	-	1	1	-	-	-	1	-	-	-	-	-	-	-	-	-	-	-	1	2	4	4	1	-	-	-	1	-	2	-	2	-	-	-
2	Bradi1g76990	LOC_Os03g03150	Sobic.001G526300	WD repeat-containing protein, putative, expressed	-	1	1	-	1	-	2	1	-	-	-	-	-	-	-	-	-	-	-	-	-	1	4	-	-	-	-	-	-	-	-	1	2	-	-	-
2	Bradi1g77200	LOC_Os03g02830	Sobic.001G528800	cell cycle control protein, putative, expressed	-	1	-	1	1	-	-	-	-	-	-	-	-	-	-	-	-	1	-	-	-	-	-	2	-	-	-	-	2	-	-	-	-	-	-	1
2	Bradi1g77430	LOC_Os03g02550	Sobic.001G532000	OsFBX76 - F-box domain containing protein, expressed	2	-	-	1	1	-	2	1	1	-	-	-	-	1	-	-	-	-	-	-	1	-	1	2	-	-	-	-	1	-	-	-	-	1	-	-
2	Bradi1g77440	LOC_Os03g02540	Sobic.001G532100	proteasome subunit, putative, expressed	1	1	2	1	2	-	-	1	3	-	-	-	-	-	-	-	-	-	-	-	1	1	3	-	-	-	-	-	1	1	-	2	2	-	-	1
2	Bradi1g77750	LOC_Os03g02170	Sobic.001G534600	transmembrane and coiled-coil domain-containing protein 4, putative, expressed	-	-	-	1	1	-	-	-	1	1	-	-	-	-	-	-	1	1	-	-	-	-	3	4	-	-	-	-	-	1	1	1	-	-	-	1
2	Bradi1g78027	LOC_Os03g01760	Sobic.001G538700	exostosin family domain containing protein, expressed	2	-	-	1	-	2	2	-	1	-	-	-	1	-	-	-	-	1	-	1	1	2	3	-	-	-	-	-	-	-	-	-	1	-	-	-
2	Bradi1g78040	LOC_Os03g01750	Sobic.001G538800	dual specificity protein phosphatase, putative, expressed	1	-	-	1	-	4	-	1	-	-	-	-	1	1	1	-	-	1	-	-	-	-	1	1	-	-	-	-	-	-	-	-	-	-	-	-
2	Bradi1g78190	LOC_Os03g01550	Sobic.001G540700	expressed protein	1	-	-	-	-	-	-	-	1	-	-	-	-	-	2	-	-	1	-	-	-	2	2	4	-	-	-	-	-	-	-	-	-	-	-	-
2	Bradi1g78300	LOC_Os10g40580	Sobic.005G026000	expressed protein	2	-	1	-	-	-	1	-	-	-	-	1	1	1	-	1	-	-	2	-	-	3	5	2	-	-	-	-	-	-	-	-	1	-	1	-
2	Bradi1g78430	LOC_Os10g41120	Sobic.001G543200	expressed protein	-	-	-	-	1	1	1	-	-	-	-	-	-	1	-	-	-	-	-	-	-	3	-	4	-	-	-	-	-	-	-	1	-	-	1	1
2	Bradi1g78620	LOC_Os03g01100	Sobic.001G544200	endonuclease, putative, expressed	-	-	-	1	-	-	1	1	1	-	-	-	-	-	-	-	-	-	-	-	-	1	2	2	-	-	-	-	-	-	-	-	1	-	-	-
2	Bradi2g00290	LOC_Os01g06450	Sobic.003G063400	glycosyltransferase family 43 protein, putative, expressed	-	1	1	-	-	-	1	1	-	1	-	-	-	1	-	-	-	-	-	-	-	2	-	-	-	-	-	-	-	-	-	-	-	-	-	-
2	Bradi2g00320	LOC_Os01g06470	Sobic.003G063000	expressed protein	-	1	-	-	-	-	-	-	-	-	-	-	-	-	-	-	-	1	-	-	-	3	2	2	-	-	-	-	-	1	-	-	-	-	-	-
2	Bradi2g00360	LOC_Os05g06980	Sobic.003G064700	expressed protein	-	-	-	-	-	-	1	-	3	-	-	-	-	1	-	-	-	1	-	-	-	-	1	2	-	-	-	-	-	-	-	-	-	-	-	-
2	Bradi2g00660	LOC_Os01g01720	Sobic.003G103200	pex14, putative, expressed	-	1	-	-	-	-	-	1	2	-	-	-	-	-	-	-	-	-	-	1	-	2	4	3	-	1	-	1	-	-	1	-	-	-	-	-
2	Bradi2g00840	LOC_Os09g39590	Sobic.001G020000	metallo-beta-lactamase, putative, expressed	-	1	-	2	-	-	1	-	-	-	-	-	-	-	-	-	-	-	-	1	-	-	4	1	-	-	-	1	1	-	-	-	1	-	-	-
2	Bradi2g00850	LOC_Os01g01920	Sobic.003G101850	HD domain containing protein 2, putative, expressed	-	1	1	1	2	-	1	1	2	-	-	-	1	-	3	-	-	-	-	-	-	-	2	1	-	-	-	1	-	-	-	-	-	-	-	-
2	Bradi2g00890	LOC_Os01g02020	Sobic.003G100800	acetyl-CoA acetyltransferase, cytosolic, putative, expressed	-	-	-	1	-	-	1	-	1	1	1	-	-	1	-	-	-	-	-	-	1	1	1	1	-	1	2	-	-	-	1	2	-	-	-	-
2	Bradi2g01530	LOC_Os01g03050	Sobic.003G094000	fruit protein PKIWI502, putative, expressed	-	-	-	-	-	-	-	1	-	-	-	1	-	-	-	-	-	-	-	1	-	-	2	4	-	-	-	1	-	-	-	-	-	-	-	-
2	Bradi2g01610	LOC_Os01g03144	Sobic.003G092800	white-brown complex homolog protein 7, putative, expressed	1	1	2	1	1	-	-	1	1	-	1	-	-	1	-	-	-	-	-	-	-	-	2	2	-	-	-	-	1	-	1	1	-	-	-	-
2	Bradi2g01980	LOC_Os01g03730	Sobic.003G087200	nuclease PA3, putative, expressed	2	-	-	-	-	-	2	-	-	-	-	1	-	-	-	-	1	2	-	1	1	2	4	3	-	-	-	-	1	-	-	-	-	-	-	-
2	Bradi2g02560	LOC_Os01g04630	Sobic.003G079100	muconate cycloisomerase, putative, expressed	-	-	1	-	2	-	2	2	2	1	-	-	1	5	-	-	-	-	1	-	-	2	-	-	-	-	-	-	-	-	-	-	-	-	-	-
2	Bradi2g02976	LOC_Os05g01600	Sobic.003G074200	actin, putative, expressed	-	1	-	-	-	1	-	2	2	-	-	-	-	-	-	1	-	1	-	-	1	-	6	2	-	-	-	-	-	-	-	2	-	-	-	-
2	Bradi2g02990	LOC_Os01g05130	Sobic.003G074000	expressed protein	1	-	-	-	-	1	-	1	-	-	-	-	1	1	-	-	-	-	-	1	1	-	4	2	-	-	-	1	1	-	1	1	-	-	-	-
2	Bradi2g03120	LOC_Os01g05420	Sobic.003G073000	IWS1 C-terminus family protein, putative, expressed	-	-	-	-	1	-	-	-	-	-	-	-	-	-	-	-	2	-	-	-	-	2	6	1	-	-	-	-	-	-	-	-	2	1	-	-
2	Bradi2g03750	LOC_Os01g01070	Sobic.003G109500	expressed protein	-	-	2	1	-	-	-	1	2	-	-	-	-	-	-	-	1	-	-	-	-	-	4	3	-	-	-	-	-	-	-	-	-	-	-	-
2	Bradi2g04297	LOC_Os01g07520	Sobic.003G052400	retrotransposon protein, putative, unclassified, expressed	3	-	-	2	1	-	1	1	-	-	2	-	-	5	-	1	-	-	-	1	1	-	3	2	-	-	-	-	1	-	5	-	1	-	-	-
2	Bradi2g04460	LOC_Os01g07740	Sobic.003G050700	DEAD-box ATP-dependent RNA helicase 14, putative, expressed	-	-	-	-	1	-	-	-	-	-	-	-	-	-	1	-	1	-	-	-	1	1	2	3	-	-	-	-	1	-	-	-	1	-	-	-
2	Bradi2g04480	LOC_Os01g07760	Sobic.003G050400	phospholipase D, putative, expressed	-	-	-	1	2	2	-	3	-	-	-	-	-	-	-	-	-	-	-	-	-	4	5	2	-	-	-	-	-	-	-	-	1	1	-	-
2	Bradi2g04490	LOC_Os01g07770	Sobic.003G050300	peroxidase precursor, putative, expressed	1	-	1	-	2	1	1	1	2	1	-	-	-	-	-	-	-	-	-	-	-	1	3	5	-	-	-	-	-	-	-	-	1	-	-	-
2	Bradi2g05030	LOC_Os01g08430	Sobic.003G043000	expressed protein	-	1	-	-	-	-	-	1	-	1	-	-	-	-	-	-	-	-	-	-	-	1	3	2	-	-	-	-	-	-	-	1	-	-	1	1
2	Bradi2g05530	LOC_Os01g09200	Sobic.003G037000	AGC_AGC_other_NDRh_TRCd.1 - ACG kinases include homologs to PKA, PKG and PKC, expressed	1	1	2	1	-	1	-	1	1	-	-	-	-	-	-	-	-	1	-	-	-	-	1	1	1	-	-	-	-	-	-	1	-	1	-	-
2	Bradi2g05824	LOC_Os01g09760	Sobic.003G033000	DIRP family protein, putative, expressed	1	-	-	-	-	-	2	-	1	-	-	-	-	-	-	1	-	1	1	-	1	3	-	5	-	-	1	-	-	-	2	-	-	-	-	-
2	Bradi2g06010	LOC_Os01g10080	Sobic.003G030300	expressed protein	-	1	1	1	1	-	1	1	2	-	-	-	-	-	-	-	-	-	-	-	-	4	1	2	-	-	-	-	-	-	-	-	-	-	-	-
2	Bradi2g06430	LOC_Os01g10690	Sobic.003G025600	POLD3 - Putative DNA polymerase delta complex subunit, expressed	-	-	-	-	-	2	-	1	1	-	-	-	1	2	-	-	-	-	-	-	-	3	-	4	-	-	-	-	1	-	-	-	-	-	-	-
2	Bradi2g06490	LOC_Os01g10840	Sobic.003G024800	CGMC_GSK.2 - CGMC includes CDA, MAPK, GSK3, and CLKC kinases, expressed	1	1	-	2	1	-	1	4	1	1	-	-	-	-	-	-	-	-	-	-	-	9	8	2	-	-	-	-	-	-	-	-	-	-	1	-
2	Bradi2g08420	LOC_Os01g14310	Sobic.008G142000	expressed protein	1	-	-	1	1	2	-	-	-	-	-	-	-	-	-	-	1	1	-	-	-	4	1	1	-	-	-	-	-	1	1	-	1	-	-	-
2	Bradi2g08832	LOC_Os01g14820	Sobic.003G113300	expressed protein	1	-	1	-	-	-	-	1	-	-	-	-	-	-	-	-	-	-	-	-	-	3	5	-	-	-	-	-	-	-	-	1	-	-	-	-
2	Bradi2g08960	LOC_Os01g14950	Sobic.003G115100	importin subunit alpha, putative, expressed	-	-	-	-	-	-	2	1	-	-	-	-	1	1	-	-	-	-	-	-	1	2	-	1	-	-	-	-	1	2	-	-	-	-	-	-
2	Bradi2g08980	LOC_Os12g06890	Sobic.006G126900	OsNucAP3 - Putative Nucleoporin Autopeptidase homologue, expressed	-	-	-	1	-	-	-	1	2	-	-	1	-	-	1	1	-	1	-	1	1	2	3	2	-	-	-	-	-	-	1	-	-	1	-	-
2	Bradi2g09000	LOC_Os01g13160	Sobic.003G006300	expressed protein	2	-	2	-	-	-	-	1	1	-	-	-	-	-	-	-	1	-	-	-	-	4	1	5	-	-	-	-	-	-	-	-	-	1	-	1
2	Bradi2g09170	LOC_Os03g21990	Sobic.006G017000	WD domain, G-beta repeat domain containing protein, expressed	-	-	-	-	-	-	1	1	2	-	1	-	-	1	-	-	-	1	-	1	-	3	2	-	-	-	-	1	1	1	-	-	-	-	-	-
2	Bradi2g09360	LOC_Os01g15470	Sobic.003G117900	protein kinase, putative, expressed	-	-	1	-	-	-	-	-	-	1	-	-	-	-	-	-	1	-	1	-	-	3	4	3	-	-	-	-	-	-	-	-	1	-	-	1
2	Bradi2g09470	LOC_Os01g15600	Sobic.003G119400	PUR ALPHA-1, putative, expressed	1	1	1	-	-	-	2	1	1	-	1	-	1	2	-	-	-	-	-	1	-	4	-	1	-	-	-	-	-	-	1	-	-	-	-	-
2	Bradi2g09487	LOC_Os04g30210	Sobic.004G332600	OsFBL15 - F-box domain and LRR containing protein, expressed	1	1	-	-	-	-	-	-	-	-	-	-	-	-	-	-	-	-	-	-	1	2	3	2	-	-	-	-	2	-	-	-	-	1	-	-
2	Bradi2g09620	LOC_Os01g15780	Sobic.003G120700	glycosyl transferase, group 1 domain containing protein, expressed	1	1	-	-	1	1	1	-	-	-	-	-	-	-	-	-	-	1	-	-	-	2	4	1	-	-	-	-	-	-	-	-	-	-	-	-
2	Bradi2g09850	LOC_Os02g14780	Sobic.003G123000	splicing factor 3 subunit 1, putative, expressed	1	-	-	-	1	1	-	-	-	-	-	-	-	-	-	-	-	-	-	1	-	4	1	6	-	-	-	-	1	1	-	1	3	-	-	-
2	Bradi2g09940	LOC_Os01g16170	Sobic.003G124700	PQ loop repeat domain containing protein, expressed	2	2	-	1	-	-	2	2	2	-	-	-	-	-	-	-	1	-	-	-	-	5	3	4	-	-	-	-	-	1	1	-	-	-	-	-
2	Bradi2g10100	LOC_Os01g16350	Sobic.003G126500	hydroxymethylglutaryl-CoA lyase, putative, expressed	1	-	-	-	-	-	-	1	1	-	-	-	-	-	-	2	-	-	-	-	-	2	4	1	-	-	-	-	-	-	1	-	-	-	-	-
2	Bradi2g10840	LOC_Os01g17279	Sobic.003G133900	exonuclease, putative, expressed	1	3	-	-	-	1	-	-	-	-	-	-	2	1	1	-	-	-	2	-	1	3	1	3	-	-	-	-	-	1	2	-	1	-	-	1
2	Bradi2g11210	LOC_Os01g18670	Sobic.003G139300	MDR-like ABC transporter, putative, expressed	1	-	-	1	1	1	1	-	2	-	-	-	-	-	-	-	-	-	-	-	-	-	1	-	-	-	-	-	-	-	-	-	2	-	-	1
2	Bradi2g11270	LOC_Os01g18880	Sobic.006G263000	ubiquitin carboxyl-terminal hydrolase, family 1, putative, expressed	1	2	1	-	1	1	-	1	1	-	-	-	-	-	-	-	-	-	-	-	-	3	2	3	-	-	-	-	1	-	-	-	1	-	1	-
2	Bradi2g11290	LOC_Os03g01940	Sobic.002G344000	expressed protein	-	-	-	1	-	-	2	1	1	-	-	-	-	-	-	-	1	1	1	-	-	3	3	4	-	-	-	1	-	-	3	1	1	-	-	2
2	Bradi2g11790	LOC_Os05g48500	Sobic.009G228700	expressed protein	2	3	-	2	2	-	1	-	-	-	-	-	-	-	-	1	-	-	2	-	-	-	4	6	-	-	-	-	1	-	-	3	1	-	1	-
2	Bradi2g11900	LOC_Os01g21160	Sobic.003G148800	2-oxo acid dehydrogenases acyltransferase domain containing protein, expressed	-	-	-	-	-	-	1	-	1	-	-	-	-	-	1	-	1	-	2	-	2	1	2	4	-	-	-	-	-	-	-	-	-	-	-	-
2	Bradi2g11990	LOC_Os05g30140	Sobic.003G149800	RNA recognition motif containing protein, expressed	-	-	-	1	1	-	-	2	1	-	-	-	-	1	-	-	-	1	1	-	1	1	3	6	-	-	-	-	-	-	-	-	-	-	1	-
2	Bradi2g12320	LOC_Os01g22550	Sobic.003G153000	galactosyltransferase family protein, putative, expressed	-	-	1	2	4	-	2	1	2	-	-	-	-	1	1	-	-	1	-	-	-	2	-	2	-	-	-	-	-	1	1	2	-	-	-	-
2	Bradi2g12380	LOC_Os01g22630	Sobic.007G005500	ECT protein, putative, expressed	-	-	2	-	-	1	-	1	-	-	-	-	1	-	-	1	-	-	-	-	-	2	2	6	-	-	-	-	-	-	-	-	-	-	-	1
2	Bradi2g12427	LOC_Os01g22900	Sobic.003G153800	neutral/alkaline invertase, putative, expressed	-	1	-	-	-	-	2	2	-	-	-	-	1	1	-	1	1	-	1	-	-	4	4	5	-	-	-	1	1	-	1	-	1	-	-	-
2	Bradi2g12530	LOC_Os01g23590	Sobic.003G155100	suppressor of Mek, putative, expressed	1	1	1	-	1	-	1	-	-	-	-	-	-	-	1	1	1	-	1	-	-	1	3	3	-	-	-	-	-	-	1	1	1	1	-	-
2	Bradi2g12560	LOC_Os01g23740	Sobic.003G156400	OsPDIL2-2 protein disulfide isomerase PDIL2-2, expressed	-	-	-	-	-	-	2	-	-	-	-	-	-	-	-	-	1	-	-	-	-	2	2	2	-	-	-	1	-	-	1	1	-	1	-	-
2	Bradi2g12660	LOC_Os01g37980	Sobic.003G190600	vesicle transport v-SNARE protein, putative, expressed	-	-	1	-	-	1	-	-	1	-	-	-	-	1	-	-	-	1	-	-	-	1	4	5	-	-	-	-	-	-	-	-	-	-	-	-
2	Bradi2g12914	Not hits found	Not hits found	Not annotated	1	-	-	-	-	-	-	-	-	-	-	-	-	-	-	-	-	-	1	-	-	4	-	-	-	-	-	-	-	-	-	-	-	-	-	-
2	Bradi2g13297	LOC_Os03g32620	Sobic.010G097700	pentatricopeptide, putative, expressed	-	-	-	2	2	-	-	1	1	-	-	-	-	-	-	-	1	1	-	-	-	4	8	2	-	-	-	-	-	-	2	-	-	-	1	-
2	Bradi2g13367	LOC_Os12g15590	Sobic.004G254800	heat shock protein DnaJ, putative, expressed	-	1	1	2	2	1	-	-	1	-	1	-	-	1	-	1	-	-	-	-	-	1	-	3	-	-	-	-	-	-	-	-	-	-	-	1
2	Bradi2g13540	LOC_Os01g33490	Sobic.003G377500	OsFBX10 - F-box domain containing protein, expressed	-	-	-	1	-	-	1	1	1	-	-	-	-	-	-	-	-	1	-	-	-	2	2	4	-	-	-	-	-	-	1	-	1	-	-	-
2	Bradi2g13550	LOC_Os06g47100	Sobic.010G235700	OsFBX203 - F-box domain containing protein, expressed	-	-	-	-	-	-	-	-	3	-	-	-	-	-	-	-	-	-	-	-	-	3	3	5	-	-	-	-	1	1	-	-	1	1	-	-
2	Bradi2g13567	LOC_Os01g31580	Sobic.003G168100	BZIP protein, putative, expressed	-	-	1	-	-	2	1	-	-	-	-	-	-	-	-	-	-	-	-	-	-	1	-	3	-	-	-	-	-	-	-	1	-	1	1	-
2	Bradi2g13630	LOC_Os01g31220	Sobic.010G038900	expressed protein	-	1	1	-	-	1	-	-	2	-	-	-	-	-	-	-	1	1	-	-	-	2	5	-	-	-	-	-	-	-	1	-	-	-	-	1
2	Bradi2g13690	LOC_Os01g32184	Sobic.003G173400	tetratricopeptide repeat protein 5, putative, expressed	-	2	-	3	-	1	-	3	-	-	-	-	-	-	-	1	-	-	-	-	-	-	2	-	-	-	-	-	1	-	-	-	-	1	-	-
2	Bradi2g13750	LOC_Os01g32880	Sobic.008G125000	AP-3 complex subunit delta, putative, expressed	-	1	-	1	-	1	1	1	1	-	-	-	-	-	-	-	-	-	-	-	-	-	3	2	-	-	-	1	-	-	1	1	1	-	-	-
2	Bradi2g13767	LOC_Os01g32300	Sobic.001G131800	expressed protein	-	-	-	1	1	-	-	1	1	-	-	-	-	-	-	-	-	-	-	-	-	1	4	1	-	-	-	1	-	-	1	-	-	1	-	-
2	Bradi2g13827	LOC_Os01g33784	Sobic.003G176000	lipase family protein, putative, expressed	-	-	2	1	-	-	-	1	3	-	-	-	-	-	-	-	-	-	-	-	-	2	2	8	-	-	-	-	-	1	-	-	-	-	-	-
2	Bradi2g13840	LOC_Os01g33800	Sobic.006G167600	heat shock protein DnaJ, putative, expressed	1	-	-	1	-	-	-	1	2	-	-	-	-	-	-	-	-	-	-	1	-	2	1	3	-	-	-	-	-	-	1	-	1	-	-	-
2	Bradi2g14320	LOC_Os07g28430	Sobic.002G297800	growth regulating factor protein, putative, expressed	1	-	2	-	-	-	1	2	-	-	-	-	-	-	-	-	-	1	-	1	-	2	2	4	-	-	-	-	-	-	2	-	-	1	1	-
2	Bradi2g14470	LOC_Os05g51390	Sobic.009G254900	uncharacterized protein PA4923, putative, expressed	-	-	1	-	1	-	4	2	1	-	-	-	-	1	1	-	-	-	-	-	-	5	-	1	-	-	-	-	-	-	-	-	-	-	-	-
2	Bradi2g14600	LOC_Os05g10770	Sobic.010G112100	transcription factor jumonji, putative, expressed	-	-	1	-	-	-	-	-	2	-	-	1	-	-	-	-	-	-	-	-	1	1	6	3	-	-	-	-	-	-	1	-	-	-	-	-
2	Bradi2g14621	LOC_Os05g51110	Sobic.009G252200	expressed protein	1	1	2	-	2	-	3	3	1	-	2	-	-	5	-	-	-	-	-	-	-	-	-	5	-	-	-	-	1	1	2	-	1	-	-	-
2	Bradi2g14656	Not hits found	Not hits found	Not annotated	-	-	-	1	-	-	-	-	-	-	-	-	-	-	-	-	-	-	1	-	-	-	-	-	-	-	-	1	-	-	-	-	-	-	-	-
2	Bradi2g14740	LOC_Os05g50970	Sobic.009G250900	protein phosphatase 2C, putative, expressed	3	1	2	-	-	1	1	-	3	-	-	-	-	1	-	-	-	-	-	-	-	2	1	1	-	-	-	-	-	-	1	1	-	-	-	-
2	Bradi2g14960	LOC_Os05g50370	Sobic.009G244700	dnaJ domain containing protein, expressed	1	2	1	-	2	-	-	2	-	-	-	-	-	2	-	-	-	1	-	-	1	-	3	3	-	-	-	1	-	-	-	1	-	-	-	-
2	Bradi2g15490	LOC_Os05g50750	Sobic.009G248300	AAA family ATPase, putative, expressed	-	-	-	-	-	-	2	2	1	-	-	-	-	-	-	-	-	-	-	1	-	3	2	3	1	-	-	-	2	-	-	-	1	-	-	-
2	Bradi2g16520	LOC_Os05g48960	Sobic.009G232700	splicing factor U2AF, putative, expressed	2	1	-	-	-	-	1	-	-	-	-	-	-	-	-	1	-	-	-	-	1	5	3	8	-	-	-	-	-	-	-	-	-	1	-	-
2	Bradi2g16627	LOC_Os02g20410	Sobic.009G231700	GTP binding protein, putative, expressed	-	-	-	-	1	1	1	2	2	-	-	-	-	1	-	1	-	-	1	-	-	3	2	3	-	-	-	1	-	-	-	-	1	-	-	1
2	Bradi2g16670	LOC_Os05g48800	Sobic.009G231300	drought induced 19 protein, putative, expressed	-	1	2	1	-	-	1	-	-	-	-	-	-	-	-	-	-	-	-	-	-	-	3	4	-	-	-	-	-	-	1	-	-	-	-	-
2	Bradi2g16840	LOC_Os05g48600	Sobic.009G229300	glycosyltransferase family 43 protein, putative, expressed	1	1	1	2	-	-	4	2	1	-	-	-	1	-	-	-	1	-	1	-	-	2	3	3	-	-	-	-	-	-	-	-	-	-	1	-
2	Bradi2g16950	LOC_Os05g48380	Sobic.009G228000	ubiquitin-conjugating enzyme domain containing protein, expressed	1	1	1	-	1	2	-	-	-	-	1	-	-	1	-	1	-	1	-	-	-	1	1	6	-	-	-	1	-	-	1	-	-	-	-	-
2	Bradi2g17410	LOC_Os01g49410	Sobic.009G222800	expressed protein	-	-	1	1	1	2	-	1	1	-	-	-	-	-	-	-	-	-	-	-	-	2	1	3	-	-	-	-	-	-	-	1	-	-	-	-
2	Bradi2g17507	LOC_Os01g49470	Sobic.009G222200	E3 ubiquitin ligase, putative, expressed	1	1	-	-	-	1	1	-	2	-	-	-	-	-	-	-	1	-	1	-	-	2	1	1	-	-	-	-	-	-	1	1	1	-	-	-
2	Bradi2g18080	LOC_Os05g46490	Sobic.009G216000	mov34 family protein, putative, expressed	-	-	1	-	-	1	-	-	-	-	-	-	1	2	1	-	-	-	-	-	-	2	-	1	-	-	-	-	-	-	-	1	-	-	-	-
2	Bradi2g18130	LOC_Os05g46460	Sobic.009G215400	hydrolase, alpha/beta fold family domain containing protein, expressed	1	1	-	2	1	2	-	1	1	-	-	-	-	-	-	-	-	-	-	-	-	2	5	4	-	-	-	-	-	-	-	-	-	-	-	-
2	Bradi2g18290	Not hits found	Sobic.009G213950	FEN1A - Putative flap endonuclease protein, expressed	1	-	-	1	-	-	2	-	2	-	-	-	-	-	-	-	-	-	-	-	-	4	-	-	-	-	-	2	-	-	-	-	1	-	-	-
2	Bradi2g18990	LOC_Os05g45400	Sobic.009G207900	expressed protein	-	-	-	1	1	2	1	-	-	-	-	-	-	-	1	-	-	1	-	-	-	4	-	3	-	1	-	-	-	-	1	-	1	-	-	-
2	Bradi2g18997	LOC_Os05g45370	Sobic.009G207700	cell cycle control protein, putative, expressed	-	-	1	-	-	-	2	-	-	-	-	-	-	-	-	-	1	-	-	-	-	-	2	6	-	1	-	-	-	-	-	-	1	-	-	-
2	Bradi2g19010	LOC_Os05g45350	Sobic.009G207600	dnaJ domain containing protein, expressed	-	-	2	1	-	-	-	1	1	-	-	-	-	-	-	-	1	-	-	-	-	-	3	-	-	-	-	-	-	-	-	-	1	-	-	-
2	Bradi2g19221	Not hits found	Not hits found	Not annotated	-	-	-	1	-	-	1	-	-	-	-	-	1	-	-	-	-	-	1	-	-	2	-	-	-	-	-	1	-	-	-	-	-	-	-	-
2	Bradi2g19240	LOC_Os05g45040	Sobic.009G205200	OsFBX170 - F-box domain containing protein, expressed	-	1	1	-	1	2	1	-	4	-	-	-	-	-	-	-	-	-	-	-	-	2	1	3	-	-	-	-	-	-	1	1	1	-	-	-
2	Bradi2g19373	Not hits found	Not hits found	Not annotated	1	-	-	1	-	-	-	-	-	-	-	-	-	-	-	-	-	-	-	-	-	4	-	-	-	-	-	-	-	-	-	-	-	-	-	-
2	Bradi2g19490	LOC_Os05g44390	Sobic.009G201900	peptidyl-tRNA hydrolase, putative, expressed	2	1	2	3	1	3	2	-	1	-	-	-	-	-	-	-	-	-	-	-	-	3	2	2	-	1	-	-	-	-	1	-	-	-	-	-
2	Bradi2g19965	Not hits found	Not hits found	Not annotated	1	-	-	1	-	-	-	-	-	-	-	-	1	-	-	-	-	-	-	-	-	2	-	-	-	-	-	-	-	-	-	-	-	-	-	-
2	Bradi2g20030	LOC_Os05g43780	Sobic.009G195200	ESP1, putative, expressed	1	1	1	4	-	-	-	-	1	-	-	-	-	-	-	-	-	-	-	-	-	5	5	2	1	1	-	1	-	-	-	1	-	-	-	-
2	Bradi2g20134	LOC_Os05g43520	Sobic.009G194300	BSD, putative, expressed	1	1	-	-	-	-	1	1	1	-	-	-	-	-	-	-	-	-	-	1	-	1	3	4	-	-	-	-	-	-	-	-	-	-	1	-
2	Bradi2g20210	LOC_Os01g56300	Sobic.009G193300	expressed protein	1	1	-	-	-	-	-	1	1	-	-	-	-	-	-	-	1	-	1	1	-	1	2	2	-	-	-	-	-	-	-	-	-	-	1	-
2	Bradi2g20220	Not hits found	Not hits found	expressed protein	-	-	-	-	-	-	1	-	-	-	-	-	-	-	-	-	-	-	-	-	-	3	-	-	-	-	-	-	-	-	-	-	-	1	-	-
2	Bradi2g21017	LOC_Os05g41810	Sobic.009G184900	OsDegp8 - Putative Deg protease homologue, expressed	1	-	-	2	2	1	3	-	-	-	-	-	1	-	-	-	-	1	-	-	-	3	4	3	-	-	-	-	-	-	-	-	1	-	-	-
2	Bradi2g21040	LOC_Os05g41795	Sobic.009G184700	zinc finger C3HC4 type family protein, putative, expressed	-	-	-	-	-	-	-	-	1	-	-	-	-	-	-	-	-	-	-	-	-	1	1	2	-	-	-	-	-	-	-	2	-	-	1	-
2	Bradi2g21910	LOC_Os05g40890	Sobic.009G177800	expressed protein	-	1	1	-	-	-	-	3	-	-	-	-	-	1	-	-	-	-	-	1	-	1	3	1	-	-	1	-	-	-	-	-	-	-	-	-
2	Bradi2g21970	LOC_Os02g54120	Sobic.009G177500	CCR4-NOT transcription factor, putative, expressed	-	1	-	-	-	-	-	1	1	-	-	-	-	-	-	-	-	-	-	-	-	-	7	4	-	-	-	-	-	-	-	-	-	-	-	-
2	Bradi2g22040	LOC_Os05g40410	Sobic.009G176700	expressed protein	-	-	-	1	2	-	-	2	1	-	-	-	1	1	-	-	-	-	-	-	-	1	4	2	-	-	-	-	-	-	7	-	-	-	-	-
2	Bradi2g22097	LOC_Os12g30020	Sobic.001G495000	cyclin-T1-4, putative, expressed	-	-	-	2	-	-	1	2	1	-	-	-	-	-	-	-	-	-	-	-	-	2	2	2	-	1	-	1	1	-	1	-	-	-	-	-
2	Bradi2g22490	LOC_Os05g39610	Sobic.009G171000	exo70 exocyst complex subunit domain containing protein, expressed	1	2	1	-	-	-	-	-	-	-	-	-	-	2	-	1	-	-	2	-	-	1	3	-	-	-	-	-	-	-	-	-	-	-	-	-
2	Bradi2g22640	LOC_Os05g39380	Sobic.009G169100	zinc finger, C3HC4 type domain containing protein, expressed	-	-	-	1	-	-	1	-	-	-	1	1	-	-	-	-	1	-	-	-	-	2	1	1	-	-	-	1	1	-	-	-	-	-	-	-
2	Bradi2g22780	LOC_Os05g39060	Sobic.009G167600	expressed protein	1	-	-	1	1	1	-	-	-	-	-	-	-	-	-	-	1	-	-	-	-	-	2	-	-	-	-	-	-	-	-	-	1	-	1	1
2	Bradi2g23357	LOC_Os05g38400	Sobic.009G162600	OsFtsH8 FtsH protease, homologue of AtFtsH3/10, expressed	1	-	-	-	-	1	-	1	1	-	-	-	-	-	-	-	1	1	-	-	1	1	2	3	-	-	-	-	-	1	2	1	-	-	2	-
2	Bradi2g23810	LOC_Os05g37340	Sobic.009G155800	expressed protein	-	2	2	2	2	2	3	1	-	-	1	-	-	-	-	-	-	-	-	-	-	1	-	4	-	-	-	-	-	-	-	-	-	-	-	-
2	Bradi2g24030	LOC_Os05g36910	Sobic.009G153600	NC domain-containing protein, putative, expressed	-	-	-	-	-	-	-	-	3	-	-	-	-	-	-	-	-	-	-	-	-	3	4	-	-	1	-	-	-	-	2	-	-	-	-	-
2	Bradi2g24270	LOC_Os05g35730	Sobic.009G149700	hydrolase, alpha/beta fold family domain containing protein, expressed	-	-	1	-	1	-	-	1	3	-	-	-	-	2	-	-	-	1	-	-	-	1	2	4	-	-	-	-	1	1	-	1	-	-	-	-
2	Bradi2g24967	LOC_Os05g34880	Sobic.003G029500	zinc finger, C3HC4 type family protein, expressed	-	-	-	-	-	-	-	1	-	-	-	-	-	1	-	1	-	-	-	-	-	2	1	5	-	-	-	-	-	-	1	1	1	-	-	-
2	Bradi2g25210	LOC_Os05g23860	Sobic.009G139800	rab GDP dissociation inhibitor alpha, putative, expressed	-	-	-	1	-	1	-	-	2	-	-	-	-	-	-	-	-	1	-	-	1	2	-	1	1	-	-	-	-	-	-	1	-	1	-	-
2	Bradi2g25327	LOC_Os05g34220	Sobic.009G138000	vrga1, putative, expressed	1	2	-	-	3	1	3	2	1	-	2	-	-	4	-	-	-	-	1	-	-	2	-	4	-	-	-	-	1	-	1	-	-	-	-	-
2	Bradi2g25520	LOC_Os10g16440	Sobic.009G135800	CUE domain containing protein, expressed	-	-	-	1	-	-	1	1	1	-	-	-	-	-	-	-	-	-	1	-	-	-	2	3	1	-	-	-	-	-	-	-	-	1	-	-
2	Bradi2g25540	LOC_Os05g33850	Sobic.009G135600	UBA/TS-N domain containing protein, expressed	1	2	1	-	-	1	-	2	-	-	-	-	-	-	-	1	-	-	-	-	-	1	1	2	-	-	-	-	-	-	1	-	-	-	-	-
2	Bradi2g25930	LOC_Os05g33260	Sobic.009G130500	1-5-phosphoribosyl-5-5-phosphoribosylaminomethylideneaminoimidazole-4-carboxamide isomerase, chloroplast precursor, putative, expressed	-	-	2	-	1	-	1	2	1	-	-	-	-	-	-	-	-	-	-	1	1	3	3	3	-	-	1	-	-	-	1	1	1	2	-	1
2	Bradi2g26010	LOC_Os05g33100	Sobic.009G129900	endo-1,3;1,4-beta-D-glucanase precursor, putative, expressed	-	-	1	-	1	-	-	-	1	-	1	-	-	1	-	-	1	-	1	1	-	1	2	4	-	-	-	-	-	-	-	-	-	-	-	-
2	Bradi2g26076	LOC_Os05g33050	Sobic.009G129600	ABTB1 - Armadillo repeats with a Bric-a-Brac, Tramtrack, Broad Complex BTB domain, expressed	-	-	2	1	-	-	1	1	1	-	-	-	-	-	-	-	-	1	-	-	-	4	3	3	-	-	-	-	-	-	-	1	-	-	-	-
2	Bradi2g26120	LOC_Os02g18370	Sobic.006G235650	transposon protein, putative, unclassified, expressed	1	-	1	-	-	-	2	-	1	-	-	-	-	-	1	-	-	-	1	-	-	2	1	6	-	-	-	1	-	1	-	-	-	-	-	-
2	Bradi2g26145	LOC_Os09g17930	Sobic.003G261733	transposon protein, putative, CACTA, En/Spm sub-class, expressed	-	-	1	-	-	-	2	1	2	-	-	-	1	1	-	-	-	-	1	-	-	-	1	2	-	-	-	-	-	-	-	2	-	-	1	-
2	Bradi2g26260	LOC_Os05g32850	Sobic.009G128500	CBS domain containing protein, expressed	-	-	-	-	1	3	1	1	3	-	-	-	-	-	-	-	-	-	1	1	-	1	1	4	-	-	-	-	-	-	-	1	1	1	-	1
2	Bradi2g26290	LOC_Os05g33000	Sobic.009G129000	E3 ubiquitin-protein ligase MGRN1, putative, expressed	-	-	-	1	-	-	3	-	-	-	-	-	-	-	-	-	-	2	-	-	1	2	3	3	-	-	-	-	-	-	-	-	-	-	-	-
2	Bradi2g26510	LOC_Os05g32600	Sobic.009G126600	cyclin-dependent kinase D-1, putative, expressed	-	1	1	-	-	1	-	-	3	-	-	-	-	-	-	-	-	-	-	-	-	5	3	4	-	-	-	-	-	-	1	-	-	-	-	-
2	Bradi2g26530	LOC_Os05g32580	Sobic.009G126400	glycine-rich protein, putative, expressed	-	3	-	-	1	-	1	1	1	-	-	-	-	1	-	-	-	-	-	-	-	1	2	2	-	-	-	-	1	-	-	1	-	-	-	-
2	Bradi2g26910	LOC_Os03g63670	Sobic.001G008200	expressed protein	1	-	-	-	-	-	-	4	-	-	-	-	-	-	1	1	-	-	-	-	-	2	4	1	-	-	-	-	2	1	1	1	1	-	-	-
2	Bradi2g26952	Not hits found	Not hits found	Not annotated	-	-	-	-	-	-	2	-	-	-	-	-	-	-	-	-	-	-	-	-	-	2	-	-	-	-	-	-	-	-	-	-	-	-	-	-
2	Bradi2g27020	LOC_Os05g31690	Sobic.009G121100	expressed protein	-	1	-	1	-	-	-	-	-	-	-	-	1	-	-	-	-	2	-	-	-	3	2	3	-	-	-	1	-	-	-	-	1	-	-	-
2	Bradi2g27140	LOC_Os05g31140	Sobic.009G119200	glycosyl hydrolases family 17, putative, expressed	-	1	1	-	-	1	1	2	1	-	-	-	-	-	-	-	1	-	-	-	-	6	3	4	-	-	1	-	-	-	-	-	1	-	-	1
2	Bradi2g27160	LOC_Os05g31056	Sobic.009G119000	tetratricopeptide repeat containing protein, putative, expressed	-	-	-	-	-	-	2	1	-	-	-	-	-	1	-	1	-	-	1	-	1	3	2	3	-	-	-	-	-	-	2	1	-	-	-	-
2	Bradi2g27390	LOC_Os05g30800	Sobic.003G124800	26S proteasome non-ATPase regulatory subunit 14, putative, expressed	2	1	1	-	1	-	-	2	1	-	-	-	1	-	-	-	1	-	-	-	-	3	5	3	-	-	-	-	1	-	1	-	-	-	-	-
2	Bradi2g27830	LOC_Os05g30130	Sobic.009G113000	chaperone protein dnaJ 49, putative, expressed	-	1	-	-	-	-	1	1	-	-	-	-	-	2	-	-	-	-	1	-	-	4	4	3	-	-	-	-	-	2	-	1	1	-	1	1
2	Bradi2g27847	LOC_Os05g30010	Sobic.009G112800	WD domain, G-beta repeat domain containing protein, expressed	2	-	-	2	1	-	1	3	-	-	-	-	-	-	-	-	-	1	-	-	-	4	2	3	-	-	-	-	-	-	-	-	-	-	-	-
2	Bradi2g28040	LOC_Os05g28980	Sobic.009G108600	drought induced 19 protein, putative, expressed	-	-	1	-	-	-	-	1	-	-	-	-	-	1	-	-	-	-	-	1	1	2	1	3	-	-	-	-	-	-	1	-	-	-	-	-
2	Bradi2g28400	LOC_Os05g28630	Sobic.009G105000	leaf senescence related protein, putative, expressed	-	2	-	1	-	1	-	3	-	-	-	-	-	1	-	-	1	1	-	-	1	-	1	6	-	1	-	-	-	-	-	-	-	-	-	-
2	Bradi2g28470	LOC_Os05g28210	Sobic.009G104500	small hydrophilic plant seed protein, putative, expressed	-	-	-	2	-	-	-	3	-	-	-	-	-	-	-	-	-	-	-	-	-	-	4	5	-	-	-	-	-	-	1	-	1	-	-	-
2	Bradi2g30410	LOC_Os05g23320	Sobic.004G154200	expressed protein	-	1	-	1	2	2	1	-	1	-	-	-	-	-	-	-	1	-	-	-	-	-	-	3	-	-	-	-	-	-	1	1	1	-	-	-
2	Bradi2g30465	Not hits found	Not hits found	EH domain-containing protein 1, putative, expressed	1	-	-	-	-	-	-	-	-	-	-	-	-	-	-	-	-	-	-	-	-	-	-	-	-	-	-	-	-	-	-	-	-	-	-	-
2	Bradi2g30540	LOC_Os05g23840	Sobic.001G303675	expressed protein	-	-	-	-	-	-	-	-	-	-	-	-	-	-	1	-	-	-	-	-	-	1	6	1	-	-	-	-	-	-	-	-	1	1	-	-
2	Bradi2g31250	LOC_Os05g25180	Sobic.009G092400	zinc finger, C3HC4 type family protein, expressed	1	-	-	1	1	1	-	1	-	-	-	-	-	-	-	-	1	-	-	-	-	1	-	2	-	-	-	-	-	-	1	-	1	-	-	-
2	Bradi2g31260	Not hits found	Not hits found	metal cation transporter, putative, expressed	-	-	-	1	-	-	1	-	-	-	-	-	-	-	-	-	-	-	-	-	-	1	-	-	-	-	-	-	-	-	1	-	-	-	-	-
2	Bradi2g31270	LOC_Os05g25210	Sobic.005G110544	expressed protein	-	1	-	1	1	-	-	-	1	-	1	-	-	-	-	-	1	-	-	-	1	1	3	1	-	-	-	-	-	-	-	-	-	-	-	-
2	Bradi2g31550	LOC_Os05g19970	Sobic.001G473600	ZOS5-06 - C2H2 zinc finger protein, expressed	-	-	2	1	-	-	2	-	2	-	-	-	-	-	-	-	1	-	-	-	-	2	7	1	-	-	-	-	-	-	-	1	-	-	-	-
2	Bradi2g31570	LOC_Os05g14300	Sobic.009G086200	ubiquitin-conjugating enzyme E2 O, putative, expressed	1	1	-	2	-	1	2	1	3	-	-	-	1	2	1	-	-	1	-	-	-	-	3	3	-	-	-	-	-	-	1	-	-	1	-	-
2	Bradi2g31576	Not hits found	Not hits found	Not annotated	2	-	-	-	-	-	-	-	-	-	-	-	-	-	-	-	-	-	-	-	-	5	-	-	-	-	-	-	-	-	-	-	-	1	-	-
2	Bradi2g32530	LOC_Os02g17700	Sobic.004G126000	pyridine nucleotide-disulphide oxidoreductase domain containing protein, expressed	-	1	-	-	3	-	1	2	1	-	-	-	-	4	-	-	-	-	-	-	-	1	4	2	-	-	-	-	-	-	-	1	-	-	-	2
2	Bradi2g33020	LOC_Os02g44111	Sobic.004G115800	sec20 domain containing protein, expressed	1	-	-	-	-	1	1	2	1	-	-	-	-	-	-	-	-	1	-	-	-	2	3	1	-	-	-	-	-	-	-	-	-	-	-	-
2	Bradi2g33270	LOC_Os05g10670	Sobic.009G072100	zinc finger CCCH type family protein, putative, expressed	-	-	1	-	3	3	1	-	1	-	-	-	-	-	1	1	-	1	-	-	-	2	3	-	-	-	-	-	-	-	-	-	-	-	1	-
2	Bradi2g33480	LOC_Os05g09380	Sobic.009G069300	AR791, putative, expressed	-	-	1	1	2	3	1	1	2	-	-	-	-	-	1	-	-	-	-	-	-	-	2	1	-	-	-	-	-	-	-	-	-	1	-	-
2	Bradi2g33560	LOC_Os05g08980	Sobic.009G068500	expressed protein	1	-	1	2	-	-	-	-	1	-	-	-	1	-	-	-	-	-	-	-	-	2	3	2	1	-	1	-	-	-	-	-	-	-	-	1
2	Bradi2g33580	LOC_Os05g08970	Sobic.009G068400	SSRP1-like FACT complex subunit, putative, expressed	-	-	1	-	1	-	3	2	-	-	-	-	-	-	-	-	-	1	1	1	-	2	-	6	-	-	-	-	-	-	-	1	-	-	-	-
2	Bradi2g34154	Not hits found	Not hits found	Not annotated	-	-	-	-	-	-	-	-	-	-	-	-	-	-	-	-	-	-	-	-	-	-	-	-	-	-	-	-	-	-	-	-	-	-	-	-
2	Bradi2g34660	LOC_Os05g07070	Sobic.009G056500	zinc finger, C3HC4 type domain containing protein, expressed	-	-	-	-	-	-	1	-	1	-	-	-	-	3	2	-	-	-	1	-	-	3	1	1	1	-	-	-	1	1	-	1	1	-	-	1
2	Bradi2g34710	Not hits found	Sobic.009G055400	expressed protein	1	-	-	-	-	1	1	-	1	-	-	-	1	-	-	1	-	1	-	-	-	4	-	3	1	-	-	-	-	-	-	-	-	-	-	-
2	Bradi2g34740	LOC_Os05g06890	Sobic.009G054900	relA-SpoT like protein RSH4, putative, expressed	-	-	-	-	-	-	-	-	-	-	-	-	-	-	-	1	-	-	-	-	-	4	2	2	-	-	-	-	-	-	1	-	1	-	1	-
2	Bradi2g34827	LOC_Os07g32420	Sobic.005G059100	bromodomain domain containing protein, expressed	-	2	-	-	1	-	3	1	1	-	-	-	-	1	-	-	-	-	-	-	-	-	5	5	-	-	-	-	-	1	1	1	-	-	1	-
2	Bradi2g35050	LOC_Os05g06350	Sobic.009G050700	importin subunit alpha, putative, expressed	1	1	1	-	-	-	-	-	-	-	-	-	-	-	-	-	1	1	-	-	-	3	3	4	-	-	-	-	-	-	-	-	-	-	-	1
2	Bradi2g35130	LOC_Os01g24750	Sobic.009G050000	Ser/Thr protein phosphatase family protein, putative, expressed	3	1	2	-	-	-	-	-	1	1	1	-	-	-	-	-	-	-	-	-	-	5	2	-	-	-	-	-	-	1	-	1	-	-	-	-
2	Bradi2g35167	LOC_Os05g06280	Sobic.009G049400	ATKINESIN-13A/KINESIN-13A, putative, expressed	-	-	-	-	-	-	-	1	-	-	-	-	-	-	-	-	-	-	-	-	-	1	5	5	-	-	-	-	-	-	-	-	-	-	-	-
2	Bradi2g35180	LOC_Os05g06270	Sobic.009G049300	zinc finger, C3HC4 type domain containing protein, expressed	-	1	-	1	2	-	1	2	-	-	-	-	-	1	-	-	1	-	-	-	-	-	5	2	-	-	-	-	-	-	1	-	-	-	-	-
2	Bradi2g35730	LOC_Os05g05790	Sobic.009G045200	double-stranded RNA binding motif containing protein, expressed	1	-	1	1	-	-	-	2	1	-	-	-	1	-	-	-	-	2	-	-	-	3	6	2	-	-	-	-	1	-	-	-	-	-	-	-
2	Bradi2g35740	LOC_Os05g05780	Sobic.003G163200	chromatin-remodeling complex ATPase chain, putative, expressed	-	1	-	-	-	-	-	2	1	-	-	-	-	-	1	1	1	1	-	-	-	5	1	2	-	-	-	-	-	-	2	2	-	-	1	-
2	Bradi2g35807	LOC_Os05g05710	Sobic.009G044900	serine/threonine-protein phosphatase 2A regulatory subunit B subunitgamma, putative, expressed	1	1	2	2	-	-	4	1	1	-	-	1	-	-	-	-	-	-	-	-	-	3	3	5	-	-	1	-	-	-	-	-	-	-	-	-
2	Bradi2g35820	LOC_Os01g27150	Sobic.003G164200	cullin, putative, expressed	-	-	-	1	1	-	2	-	2	-	-	-	-	-	-	-	2	-	2	-	-	-	1	6	-	-	-	-	1	-	-	1	-	-	1	1
2	Bradi2g35830	LOC_Os05g05700	Sobic.009G044800	cullin, putative, expressed	-	-	-	-	2	-	1	-	1	-	-	-	-	-	-	-	1	-	-	1	-	2	4	2	-	-	-	-	1	-	-	-	-	-	-	-
2	Bradi2g35987	LOC_Os01g27520	Sobic.001G420400	tRNA synthetases class II domain containing protein, expressed	1	2	3	-	2	-	2	-	1	-	1	-	-	4	-	-	-	1	-	-	1	3	2	2	-	-	-	-	1	-	1	1	-	-	-	-
2	Bradi2g36000	LOC_Os05g05590	Sobic.009G042700	transporter, monovalent cation:proton antiporter-2 family, putative, expressed	-	2	1	-	-	1	-	3	2	-	-	-	2	2	-	-	-	-	-	-	-	2	1	1	-	-	-	-	-	-	1	-	-	-	-	-
2	Bradi2g36080	LOC_Os05g05500	Sobic.009G042400	OsFBX159 - F-box domain containing protein, expressed	-	-	-	2	-	-	1	-	-	-	-	-	-	-	-	-	-	-	-	1	-	1	-	2	-	-	-	-	-	-	1	-	-	-	-	-
2	Bradi2g36230	LOC_Os05g18770	Sobic.004G061900	Sad1 / UNC-like C-terminal domain containing protein, putative, expressed	-	1	1	2	-	-	1	1	1	-	-	1	-	-	-	-	-	-	-	1	-	2	3	1	-	-	-	-	-	-	-	-	-	1	-	-
2	Bradi2g36237	LOC_Os05g05310	Sobic.009G041700	Fibronectin type III domain containing protein, expressed	-	-	2	2	-	-	-	-	1	-	-	-	-	-	-	-	1	-	-	-	2	3	3	3	-	-	-	-	1	-	-	-	1	1	-	1
2	Bradi2g36501	Not hits found	Not hits found	Not annotated	-	-	-	-	-	-	1	-	-	-	-	-	-	-	-	-	-	-	1	-	-	1	-	-	-	-	-	1	-	-	-	-	-	-	-	-
2	Bradi2g36550	LOC_Os07g18560	Sobic.010G061500	OsFBLD6 - F-box, LRR and FBD domain containing protein, expressed	-	1	-	2	1	1	2	-	-	-	-	1	-	-	-	-	-	-	-	-	-	1	5	-	-	-	-	-	-	1	-	-	1	-	1	-
2	Bradi2g36700	LOC_Os05g04860	Sobic.009G037000	agenet domain containing protein, putative, expressed	-	-	-	-	-	-	-	-	-	-	-	-	-	-	-	-	-	-	-	-	-	3	1	1	-	-	-	-	-	1	-	-	-	-	1	-
2	Bradi2g36725	LOC_Os04g05980	Sobic.002G298500	Not annotated	1	1	-	-	-	-	2	1	2	-	-	-	-	-	-	-	-	-	-	-	-	2	2	5	-	-	1	-	-	-	-	-	-	-	-	-
2	Bradi2g36760	LOC_Os02g49190	Sobic.009G036200	SWI/SNF-related matrix-associated actin-dependent regulator of chromatin subfamily B member 1, putative, expressed	1	-	1	4	-	1	2	1	-	-	-	-	-	-	-	-	-	-	-	-	1	-	2	1	-	-	-	1	1	-	-	1	-	-	-	-
2	Bradi2g37517	LOC_Os05g02640	Sobic.009G020100	hydrolase, NUDIX family, domain containing protein, expressed	-	1	-	-	-	1	2	1	1	-	-	-	-	-	-	-	-	-	-	-	1	5	6	1	-	-	-	-	-	-	-	-	-	-	2	-
2	Bradi2g37640	LOC_Os03g17710	Sobic.009G022100	splicing factor, arginine/serine-rich 7, putative, expressed	-	1	-	1	-	-	3	1	1	-	1	-	-	3	-	-	-	-	-	1	1	3	-	-	-	-	-	-	-	-	-	-	2	-	-	3
2	Bradi2g37740	LOC_Os05g02680	Sobic.009G024000	nuclear factor related to kappa-B-binding protein, related, putative, expressed	-	1	-	-	-	2	-	-	-	-	-	-	1	2	2	-	-	-	-	-	-	3	3	2	-	-	-	-	-	-	-	-	1	1	-	1
2	Bradi2g37840	LOC_Os05g03060	Sobic.002G315400	expressed protein	-	-	-	-	-	1	-	-	1	-	-	-	-	-	-	-	2	-	-	-	-	1	2	1	-	-	-	-	-	-	-	2	2	-	-	-
2	Bradi2g38090	LOC_Os05g03460	Sobic.009G026900	protein kinase, putative, expressed	1	-	1	-	-	1	1	3	-	-	-	-	-	1	1	-	-	-	-	-	-	1	-	2	-	-	-	-	-	-	-	-	-	-	-	1
2	Bradi2g38100	LOC_Os05g03480	Sobic.009G027000	acyl-coenzyme A dehydrogenase, mitochondrial precursor, putative, expressed	-	1	1	1	-	1	1	1	-	-	-	-	-	-	-	1	1	1	-	-	-	3	6	6	-	-	-	-	-	-	1	-	-	-	-	-
2	Bradi2g38160	LOC_Os05g03550	Sobic.009G027300	MYB family transcription factor, putative, expressed	-	1	-	2	-	-	-	-	-	-	-	-	1	-	-	-	-	-	-	-	-	2	-	-	-	-	-	-	-	-	-	-	-	-	-	-
2	Bradi2g38590	LOC_Os05g04340	Sobic.009G032300	CGMC_GSK.6 - CGMC includes CDA, MAPK, GSK3, and CLKC kinases, expressed	-	2	-	-	-	-	3	-	-	-	-	-	1	1	-	-	-	-	-	-	-	-	1	3	-	-	-	-	1	-	1	-	-	-	-	-
2	Bradi2g38650	LOC_Os05g04370	Sobic.009G032500	expressed protein	-	1	1	-	-	1	1	-	1	-	-	-	-	-	-	-	-	-	-	-	2	1	4	2	-	-	-	-	-	-	1	1	3	-	1	-
2	Bradi2g39006	Not hits found	Not hits found	Not annotated	1	-	-	-	-	-	1	-	-	-	-	-	-	-	-	-	-	-	-	-	-	-	-	-	-	-	-	-	-	-	-	-	-	-	-	-
2	Bradi2g39600	LOC_Os05g01610	Sobic.009G005700	FYVE zinc finger domain containing protein, expressed	-	-	1	-	-	-	2	-	-	-	-	-	-	-	-	-	-	2	-	-	-	2	2	3	-	-	-	-	-	-	1	-	-	-	-	-
2	Bradi2g39750	LOC_Os05g01500	Sobic.004G057100	tubulin-specific chaperone E, putative, expressed	-	-	-	-	-	-	-	-	1	-	-	-	-	-	-	-	-	1	-	-	-	2	5	-	-	-	-	-	1	-	2	-	-	-	-	-
2	Bradi2g39800	LOC_Os05g01460	Sobic.009G002800	STIP1 homology and U box-containing protein 1, putative, expressed	1	1	-	-	-	-	-	2	-	-	-	-	-	-	-	-	-	-	-	-	-	-	-	1	-	-	-	-	-	-	-	-	-	-	-	-
2	Bradi2g40480	LOC_Os01g35040	Sobic.003G181500	ZOS1-09 - C2H2 zinc finger protein, expressed	-	-	-	1	2	-	1	2	4	-	-	-	1	-	-	-	-	-	-	1	-	2	2	2	-	-	-	-	-	-	1	-	2	-	-	-
2	Bradi2g40500	LOC_Os01g35184	Sobic.003G181800	CAMK_KIN1/SNF1/Nim1_like.10 - CAMK includes calcium/calmodulin depedent protein kinases, expressed	-	1	-	-	1	1	2	1	1	-	-	-	1	-	-	-	1	-	-	-	-	1	1	4	-	1	-	1	-	-	-	-	1	-	-	-
2	Bradi2g40537	LOC_Os01g36070	Sobic.003G182800	nodulin MtN3 family protein, putative, expressed	-	-	-	-	-	-	5	-	1	-	-	-	-	-	-	-	-	-	-	1	-	-	3	2	-	-	-	-	-	-	-	-	-	-	-	-
2	Bradi2g40558	LOC_Os06g50380	Sobic.010G268300	protein phosphatase 2C, putative, expressed	-	-	1	-	-	1	-	-	1	-	-	-	-	-	-	-	-	-	-	-	-	3	4	2	-	-	-	-	-	-	-	-	-	-	-	-
2	Bradi2g40800	Not hits found	Not hits found	DEAD-box ATP-dependent RNA helicase, putative, expressed	-	-	-	1	-	-	2	-	-	-	-	-	-	-	-	-	-	-	-	-	-	1	-	-	-	-	-	-	-	-	-	-	-	-	-	-
2	Bradi2g41130	LOC_Os01g37760	Sobic.003G188400	glutamate dehydrogenase protein, putative, expressed	-	1	-	-	-	-	-	-	-	2	-	-	-	-	-	-	-	-	-	-	1	2	-	1	-	-	-	-	-	-	-	-	-	1	-	1
2	Bradi2g41140	LOC_Os01g37770	Sobic.003G188500	RWD domain containing protein, expressed	2	-	3	-	-	-	-	1	-	-	-	-	-	-	-	-	-	1	-	-	-	2	2	2	-	-	-	-	-	1	2	-	1	-	1	-
2	Bradi2g41150	LOC_Os01g37790	Sobic.003G188900	expressed protein	1	-	-	-	-	-	-	-	-	-	-	-	-	-	-	-	1	-	-	-	-	2	2	4	-	-	-	-	-	1	-	-	-	1	2	1
2	Bradi2g41220	LOC_Os01g37825	Sobic.003G189600	M16 domain containing zinc peptidase, putative, expressed	-	-	1	2	-	1	1	2	-	-	-	-	-	2	-	-	-	-	-	-	-	2	-	1	-	-	-	-	-	-	-	-	-	-	1	-
2	Bradi2g41660	LOC_Os01g39310	Sobic.003G195500	SEY1, putative, expressed	1	-	-	-	2	-	-	-	1	-	-	-	1	1	-	-	-	-	-	-	-	-	6	2	-	-	-	-	-	-	-	-	1	-	-	-
2	Bradi2g41910	LOC_Os01g40050	Sobic.003G197800	peptidyl-prolyl cis-trans isomerase, putative, expressed	-	-	-	-	-	2	-	-	-	-	-	-	-	-	-	-	-	-	-	-	-	1	-	1	-	-	-	-	2	-	1	-	-	-	-	-
2	Bradi2g42060	LOC_Os01g40330	Sobic.003G200100	DUF630/DUF632 domains containing protein, putative, expressed	-	2	-	-	-	-	-	1	1	-	-	-	-	2	-	-	-	-	-	-	-	1	1	2	-	-	-	-	-	-	-	-	-	-	-	-
2	Bradi2g42147	LOC_Os01g40590	Sobic.003G201700	tyrosine protein kinase domain containing protein, putative, expressed	-	-	-	-	-	-	2	-	-	-	-	-	-	1	2	1	-	1	-	-	-	3	3	3	-	-	-	-	-	-	1	-	-	-	2	1
2	Bradi2g42160	LOC_Os01g40610	Sobic.003G201900	coiled-coil domain-containing protein, putative, expressed	-	-	1	1	-	2	-	-	2	-	-	-	1	-	1	-	-	-	-	-	1	1	3	8	-	-	-	1	-	-	-	-	-	-	1	-
2	Bradi2g42220	LOC_Os01g40640	Sobic.003G202300	S1 RNA binding domain containing protein, expressed	-	1	2	1	-	-	1	1	2	-	-	-	-	1	-	-	-	-	-	1	-	2	3	8	-	-	-	-	1	-	-	-	-	-	1	-
2	Bradi2g42637	LOC_Os01g41530	Sobic.009G243000	OsFBL2 - F-box domain and LRR containing protein, expressed	-	-	-	-	-	-	-	2	-	-	-	-	-	2	-	-	1	-	1	-	-	3	-	2	-	-	-	-	1	-	-	2	-	-	-	1
2	Bradi2g43350	LOC_Os01g42700	Sobic.003G218600	expressed protein	2	2	1	1	1	-	1	-	1	-	1	-	1	3	4	-	-	-	-	-	-	-	1	2	-	-	-	1	-	-	-	-	-	-	-	-
2	Bradi2g43760	LOC_Os01g43170	Sobic.003G223200	polypyrimidine tract-binding protein, putative, expressed	2	-	1	-	1	-	1	-	-	-	-	-	-	2	-	-	-	-	-	-	-	-	3	-	-	-	-	-	-	-	-	-	-	-	-	1
2	Bradi2g44030	LOC_Os01g43540	Sobic.003G226500	suppressor of G2 allele of SKP1, putative, expressed	-	2	-	-	-	-	2	1	-	-	-	-	-	-	-	-	8	-	-	-	-	1	2	3	-	-	-	-	-	-	1	-	-	1	-	-
2	Bradi2g44070	LOC_Os01g43630	Sobic.003G227100	adaptin, putative, expressed	-	-	-	-	-	-	-	1	-	-	-	-	-	1	-	-	-	-	-	-	1	3	4	-	-	-	-	-	1	-	-	-	-	-	-	-
2	Bradi2g44240	LOC_Os05g45570	Sobic.005G009100	OsFBX79 - F-box domain containing protein, expressed	1	-	-	-	1	-	1	2	1	-	1	-	-	1	-	-	-	-	-	-	-	5	4	6	-	-	-	1	-	-	-	4	1	-	-	-
2	Bradi2g44910	LOC_Os01g45380	Sobic.003G235000	protein kinase domain containing protein, expressed	1	-	1	-	3	-	-	2	1	-	1	-	-	5	-	1	1	-	-	-	-	1	1	4	-	-	-	-	3	-	1	-	1	-	-	-
2	Bradi2g45041	LOC_Os09g08790	Sobic.004G216500	transposon protein, putative, CACTA, En/Spm sub-class, expressed	-	-	-	-	-	-	1	-	-	-	-	-	-	-	-	-	-	-	-	-	-	2	3	1	-	-	-	-	-	-	-	-	-	-	-	-
2	Bradi2g45330	LOC_Os01g46380	Sobic.003G239900	ketol-acid reductoisomerase, chloroplast precursor, putative, expressed	-	1	-	2	-	-	1	2	2	-	-	-	-	-	-	-	-	1	-	-	-	2	2	2	-	-	-	-	-	-	1	-	-	-	1	-
2	Bradi2g46070	LOC_Os01g47740	Sobic.003G250400	zinc finger, C3HC4 type domain containing protein, expressed	-	1	-	-	1	-	2	1	2	-	-	-	-	-	-	-	1	-	-	-	1	5	5	2	-	-	-	-	-	-	-	1	-	1	-	-
2	Bradi2g46260	LOC_Os01g48210	Sobic.003G252600	PAP/25A associated domain containing protein, putative, expressed	1	-	-	-	-	-	1	2	1	1	-	-	-	-	1	-	-	-	-	-	-	2	4	3	-	-	-	-	1	-	-	-	1	-	-	-
2	Bradi2g46350	LOC_Os01g48370	Sobic.003G253800	OsFBT1 - F-box and tubby domain containing protein, expressed	-	-	-	-	2	-	-	-	-	-	-	-	-	-	-	-	-	-	-	3	-	1	3	2	-	-	-	-	-	-	1	-	-	-	-	-
2	Bradi2g46650	LOC_Os01g48920	Sobic.003G408500	beclin-1, putative, expressed	-	1	-	-	-	-	-	-	1	-	1	-	-	-	-	1	-	-	1	-	-	2	1	4	-	-	1	-	-	-	-	-	-	-	-	-
2	Bradi2g46660	LOC_Os01g48930	Sobic.003G258400	splicing factor-related, putative, expressed	-	-	-	-	-	1	1	3	1	-	-	-	-	-	1	-	-	-	-	-	-	1	1	2	-	-	-	-	-	-	-	-	-	-	-	-
2	Bradi2g46700	LOC_Os01g49000	Sobic.003G259400	katanin p60 ATPase-containing subunit, putative, expressed	1	-	1	-	1	1	-	-	1	-	-	-	-	-	-	-	-	1	-	-	-	2	1	3	-	-	-	-	1	-	-	1	1	-	-	-
2	Bradi2g46957	Not hits found	Sobic.003G262200	E3 ubiquitin ligase, putative, expressed	-	-	1	-	-	-	1	-	2	-	-	-	-	-	-	1	-	-	-	-	-	1	-	1	-	-	-	-	-	-	1	-	-	-	-	-
2	Bradi2g47260	LOC_Os01g49930	Sobic.003G266001	expressed protein	-	1	-	-	-	-	-	1	-	-	-	-	-	-	-	-	-	-	-	-	2	2	2	5	-	-	-	-	-	-	-	-	-	-	-	-
2	Bradi2g47940	LOC_Os01g51300	Sobic.003G274400	WD domain, G-beta repeat domain containing protein, expressed	-	1	-	-	-	1	2	-	-	-	-	-	-	-	-	1	-	-	-	-	-	1	1	2	-	-	-	1	2	-	-	1	-	-	-	-
2	Bradi2g47987	LOC_Os01g51390	Sobic.003G274800	mitochondrial-processing peptidase subunit, mitochondrial precursor, putative, expressed	-	-	-	-	-	-	-	1	2	-	-	-	-	-	1	-	1	-	1	-	-	2	3	4	-	-	-	-	-	-	1	-	-	1	-	-
2	Bradi2g48070	LOC_Os10g31520	Sobic.003G275600	ribosomal RNA assembly protein mis3, putative, expressed	-	1	-	-	1	-	1	1	-	-	-	-	-	-	-	-	-	-	-	-	-	4	2	1	-	-	-	-	-	1	-	3	5	-	-	1
2	Bradi2g48320	LOC_Os01g52090	Sobic.003G278300	transcription factor like protein, putative, expressed	1	-	2	1	1	-	2	-	1	-	-	-	1	-	-	-	-	-	-	-	-	2	-	2	-	-	-	-	-	-	2	-	-	-	-	-
2	Bradi2g48570	LOC_Os01g52500	Sobic.003G280900	NADP-dependent malic enzyme, putative, expressed	1	-	-	-	2	-	4	-	2	-	-	-	-	-	-	-	1	-	-	-	1	2	1	3	-	-	-	-	-	-	-	-	-	-	-	-
2	Bradi2g48650	LOC_Os01g52630	Sobic.003G281900	regulator of chromosome condensation, putative, expressed	-	1	-	2	-	-	-	-	1	-	-	-	-	-	-	1	-	-	-	-	-	4	1	2	-	-	-	-	-	-	-	-	1	-	-	-
2	Bradi2g49050	LOC_Os09g28300	Sobic.002G225000	remorin C-terminal domain containing protein, putative, expressed	1	2	-	-	-	-	1	-	-	-	-	-	-	-	-	-	-	-	-	-	-	3	2	3	-	-	-	-	-	-	-	1	-	-	-	-
2	Bradi2g49550	LOC_Os01g54040	Sobic.003G292500	ATP-dependent protease La, putative, expressed	-	-	-	1	-	1	-	1	3	-	-	-	-	-	-	-	-	-	-	-	1	1	2	2	-	-	-	-	-	-	-	-	-	-	-	-
2	Bradi2g49760	LOC_Os06g12400	Sobic.009G200500	Homeobox domain containing protein, expressed	-	-	-	2	2	1	-	2	-	-	-	-	-	1	-	-	-	1	-	-	-	3	3	4	-	-	-	-	-	-	1	-	-	-	2	-
2	Bradi2g49840	LOC_Os01g54530	Sobic.003G295700	hydrolase, acting on carbon-nitrogen, putative, expressed	-	-	-	-	-	1	-	1	3	-	-	-	-	-	-	-	-	-	-	-	-	2	2	2	-	-	-	1	1	1	2	-	1	-	1	-
2	Bradi2g49860	LOC_Os01g54550	Sobic.003G295900	HSF-type DNA-binding domain containing protein, expressed	2	-	-	-	-	-	3	1	2	-	-	-	-	-	-	1	-	1	-	-	-	2	3	3	-	-	-	-	-	-	-	-	-	-	-	-
2	Bradi2g50070	LOC_Os01g54930	Sobic.003G298100	one zinc finger protein, putative, expressed	1	-	-	1	-	1	-	2	-	-	-	-	-	-	-	1	-	-	-	-	-	4	3	4	-	-	-	-	-	-	-	1	-	1	-	-
2	Bradi2g51080	LOC_Os02g31220	Sobic.003G309200	expressed protein	2	1	3	1	-	1	3	-	-	-	-	-	-	-	-	-	-	1	-	-	-	3	3	1	-	2	-	-	-	-	-	-	-	-	-	-
2	Bradi2g51100	LOC_Os11g07330	Sobic.002G331700	expressed protein	2	-	-	-	-	-	2	2	-	-	-	-	-	-	-	-	1	-	-	-	-	1	2	7	-	-	-	-	-	-	-	-	-	-	1	-
2	Bradi2g51110	LOC_Os01g56310	Sobic.003G309300	radical SAM enzyme, putative, expressed	-	-	-	-	-	-	-	-	1	-	-	-	-	-	-	-	1	-	-	-	-	3	-	1	-	-	-	-	-	-	-	-	-	-	-	-
2	Bradi2g51390	LOC_Os05g43440	Sobic.009G191800	single-stranded DNA-binding protein, putative, expressed	-	-	1	-	-	1	-	-	1	-	-	-	-	-	-	-	1	1	-	1	-	3	1	-	-	-	-	-	-	-	1	-	-	-	-	-
2	Bradi2g51450	LOC_Os01g56640	Sobic.003G312500	transcription factor jumonji, putative, expressed	-	1	2	2	1	-	-	-	-	-	-	1	1	-	-	-	1	2	-	-	-	1	3	-	-	-	-	1	-	-	-	-	1	-	-	-
2	Bradi2g51467	LOC_Os01g56670	Sobic.003G312700	glycosyl hydrolase family 47 domain contain protein, expressed	-	1	-	-	-	-	-	-	-	-	-	-	-	-	-	-	-	-	1	-	2	4	2	1	-	-	-	-	1	-	-	1	3	-	-	-
2	Bradi2g51550	LOC_Os01g56820	Sobic.003G314100	AGAP000951-PA, putative, expressed	1	-	-	-	-	-	-	1	-	-	-	-	-	-	-	-	-	-	-	-	-	3	5	5	-	-	-	-	-	-	-	-	-	1	-	-
2	Bradi2g51630	LOC_Os01g56930	Sobic.003G314800	eukaryotic aspartyl protease domain containing protein, expressed	1	-	1	-	-	-	-	-	1	-	-	-	-	-	-	-	-	-	-	-	-	-	-	2	-	-	-	-	-	-	-	-	-	-	-	-
2	Bradi2g51700	LOC_Os01g57066	Sobic.005G177700	transmembrane protein 49, putative, expressed	2	1	-	-	-	-	4	2	2	-	-	-	2	2	1	-	-	-	-	-	-	4	-	1	-	-	-	1	-	-	-	-	1	1	-	-
2	Bradi2g52540	LOC_Os01g58680	Sobic.003G326500	apurinic endonuclease-redox protein, putative, expressed	1	2	1	-	-	3	-	-	1	-	1	-	-	-	-	-	-	-	-	-	1	2	3	2	-	-	-	-	2	-	-	-	1	1	-	-
2	Bradi2g52560	LOC_Os01g58700	Sobic.003G326600	expressed protein	-	-	1	1	-	-	1	2	3	-	-	-	-	-	-	2	2	-	-	-	-	4	4	1	-	-	-	-	-	-	-	-	-	-	-	-
2	Bradi2g52770	LOC_Os01g59130	Sobic.003G328600	proline-rich family protein, putative, expressed	-	-	1	-	-	-	-	1	-	-	-	-	-	1	1	-	-	1	-	-	-	3	1	2	-	-	-	-	-	-	-	-	-	-	1	-
2	Bradi2g52900	LOC_Os01g59490	Sobic.003G329900	FAD dependent oxidoreductase domain containing protein, expressed	-	-	-	1	1	-	-	-	2	-	-	-	-	-	-	-	-	-	-	-	1	2	-	2	-	-	-	-	-	-	-	-	-	-	-	-
2	Bradi2g53060	LOC_Os01g59760	Sobic.003G332200	bZIP transcription factor, putative, expressed	-	-	1	-	-	-	1	-	1	-	-	-	-	-	1	-	-	-	-	-	-	5	2	4	-	-	-	-	-	-	-	-	-	-	-	-
2	Bradi2g53100	LOC_Os01g59850	Sobic.003G332800	GTPase-activating protein, putative, expressed	1	-	-	2	-	-	-	1	2	-	-	-	1	-	-	-	-	2	-	-	-	6	2	5	-	-	-	-	-	-	1	-	-	1	-	-
2	Bradi2g53150	LOC_Os01g59900	Sobic.003G333400	expressed protein	-	-	1	2	-	1	1	1	-	-	1	-	-	-	1	-	-	-	-	-	-	2	5	1	-	-	-	-	-	-	1	-	-	-	-	-
2	Bradi2g53160	LOC_Os01g59910	Sobic.003G333600	OsFBX29 - F-box domain containing protein, expressed	-	-	1	-	-	1	-	-	-	1	-	-	-	-	-	-	-	-	-	-	-	1	5	2	-	-	-	-	-	-	-	-	-	1	2	-
2	Bradi2g53411	LOC_Os01g60309	Sobic.003G336800	retrotransposon protein, putative, Ty1-copia subclass, expressed	-	2	2	-	2	1	-	-	-	-	-	-	-	4	1	-	-	-	-	-	-	4	4	6	-	1	-	-	-	-	1	1	-	-	-	-
2	Bradi2g53530	LOC_Os01g60660	Sobic.003G338100	methionyl-tRNA synthetase, putative, expressed	1	-	-	-	-	-	1	-	1	-	-	-	-	-	-	-	-	-	-	-	-	4	2	-	-	-	-	-	-	-	2	1	1	-	1	-
2	Bradi2g53740	LOC_Os01g61060	Sobic.003G340900	SAG20, putative, expressed	-	-	-	-	-	1	-	-	1	-	-	-	-	-	-	-	-	-	-	-	1	1	1	3	-	-	-	-	-	2	2	-	1	-	2	-
2	Bradi2g53820	LOC_Os01g61180	Sobic.003G341700	exo70 exocyst complex subunit domain containing protein, expressed	-	-	-	-	-	-	-	-	1	-	-	-	1	1	-	-	-	-	-	-	-	1	3	4	-	-	-	-	-	-	1	1	-	2	1	1
2	Bradi2g53990	LOC_Os01g61430	Sobic.003G343700	HIT zinc finger domain containing protein, expressed	1	2	-	-	-	-	-	3	1	-	3	-	-	4	-	-	-	1	1	-	-	2	2	1	-	-	-	-	1	2	2	-	-	-	-	-
2	Bradi2g54120	LOC_Os01g61640	Sobic.003G345400	NLI interacting factor-like phosphatase, putative, expressed	-	1	3	-	1	2	1	5	-	-	-	-	-	-	-	-	-	-	-	-	-	3	2	2	-	-	-	-	-	-	2	1	-	-	-	-
2	Bradi2g54240	LOC_Os01g61880	Sobic.003G347520	respiratory burst oxidase, putative, expressed	1	2	-	1	1	1	-	-	-	-	-	-	-	1	2	1	-	-	-	-	-	-	-	2	-	-	-	-	-	-	-	-	-	-	-	-
2	Bradi2g54250	LOC_Os01g61890	Sobic.003G347560	AT hook motif family protein, expressed	-	-	-	-	1	2	-	1	1	-	-	-	-	-	-	-	-	1	-	-	-	1	5	4	-	1	-	1	2	-	-	1	-	1	-	-
2	Bradi2g54640	LOC_Os01g62410	Not hits found	MYB family transcription factor, putative, expressed	1	-	-	-	-	-	1	2	-	-	-	-	-	1	-	-	1	-	-	-	-	-	4	-	-	-	-	-	1	-	1	-	-	-	-	-
2	Bradi2g54950	LOC_Os01g62950	Sobic.001G031900	ras-related protein, putative, expressed	1	-	-	-	2	-	1	1	1	-	-	-	-	-	-	-	-	1	-	-	-	3	2	2	-	-	-	-	-	-	-	3	-	-	-	-
2	Bradi2g55460	LOC_Os04g55290	Sobic.003G362400	G10 protein, putative, expressed	-	2	1	-	2	-	-	-	-	-	-	-	-	-	-	-	-	-	-	1	-	1	3	2	-	-	-	-	1	-	-	3	-	-	-	-
2	Bradi2g55470	LOC_Os02g20430	Sobic.003G362500	WD domain, G-beta repeat domain containing protein, expressed	1	-	1	-	1	-	-	2	-	-	-	-	-	-	-	1	-	-	-	-	-	3	4	3	-	-	-	-	-	-	-	2	2	1	-	1
2	Bradi2g55477	LOC_Os01g63910	Sobic.003G362600	AT hook motif family protein, expressed	-	-	-	2	-	-	2	-	2	-	-	-	-	-	-	-	1	1	-	-	-	-	2	2	-	-	-	-	1	-	1	1	2	-	-	-
2	Bradi2g55497	LOC_Os01g63940	Sobic.003G362900	Transcription initiation factor TFIID subunit A containing protein, expressed	-	1	2	1	-	-	1	1	-	-	-	-	-	-	-	-	-	-	-	-	-	1	-	1	-	-	-	1	-	-	1	1	-	-	1	-
2	Bradi2g56190	LOC_Os01g64870	Sobic.003G369400	expressed protein	-	2	-	1	1	-	1	2	-	-	1	-	-	4	-	-	-	-	-	1	-	2	2	2	-	-	1	-	-	-	1	-	-	1	-	-
2	Bradi2g56310	LOC_Os01g65070	Sobic.003G370500	hydrolase, alpha/beta fold family domain containing protein, expressed	-	2	-	1	1	-	1	-	-	-	-	-	-	2	-	-	-	-	-	-	-	2	3	3	-	-	-	1	1	-	-	1	1	-	-	-
2	Bradi2g56330	LOC_Os01g65090	Sobic.003G370800	aminotransferase, classes I and II, domain containing protein, expressed	1	1	1	-	-	-	1	2	-	-	-	-	-	-	-	-	-	-	-	-	-	2	2	3	-	-	-	-	-	-	1	-	-	-	-	-
2	Bradi2g56340	LOC_Os01g65094	Sobic.003G370900	expressed protein	-	-	-	-	-	-	-	1	2	-	-	-	-	-	-	1	1	-	-	-	1	5	2	4	-	-	1	-	-	-	1	-	-	-	1	-
2	Bradi2g56347	LOC_Os01g65100	Sobic.003G371000	peptide transporter, putative, expressed	-	-	1	1	-	-	-	1	2	-	-	-	-	-	-	-	-	1	-	-	-	1	3	-	-	-	-	-	-	-	2	1	1	-	-	-
2	Bradi2g56360	LOC_Os01g65110	Sobic.003G371100	POT family protein, expressed	-	1	-	1	2	1	3	2	-	-	-	-	-	1	-	-	-	-	-	-	-	-	2	4	-	-	-	-	-	-	-	1	-	-	-	-
2	Bradi2g56387	LOC_Os01g65200	Sobic.003G372000	proton-dependent oligopeptide transport, putative, expressed	-	1	-	1	1	-	-	2	1	-	-	-	-	-	-	-	-	-	-	-	-	1	3	1	-	-	-	1	-	-	1	-	-	1	1	-
2	Bradi2g56490	LOC_Os01g65320	Sobic.003G372700	expressed protein	-	1	-	-	-	-	-	-	1	-	-	-	-	1	-	-	-	1	-	-	-	1	3	4	-	-	-	-	-	-	-	-	-	-	-	-
2	Bradi2g56710	LOC_Os01g65600	Sobic.003G375500	PHD-finger domain containing protein, putative, expressed	1	-	-	1	1	-	-	-	-	-	-	1	-	-	-	-	-	-	-	-	1	1	4	2	-	-	-	-	-	-	-	-	-	-	-	-
2	Bradi2g57770	LOC_Os01g67420	Sobic.003G390800	lipase, putative, expressed	-	-	1	2	1	1	2	1	-	-	1	-	3	4	1	-	-	1	-	-	-	2	1	1	-	1	-	-	1	-	-	-	-	-	-	-
2	Bradi2g57860	LOC_Os01g67540	Sobic.003G391600	AMP-binding domain containing protein, expressed	-	-	-	1	-	1	2	1	-	-	1	-	2	-	1	-	1	-	-	1	1	5	1	6	-	-	-	-	-	-	-	1	1	-	1	-
2	Bradi2g57967	LOC_Os01g67740	Sobic.003G393100	chromosome segregation protein, putative, expressed	-	-	-	-	1	-	1	-	-	-	-	-	-	-	-	-	-	1	-	-	-	6	2	1	-	-	-	-	-	-	2	1	2	-	-	-
2	Bradi2g57987	LOC_Os12g42700	Sobic.008G176800	expressed protein	-	1	2	-	2	-	1	-	2	-	1	-	-	-	-	-	-	1	-	-	-	1	-	3	-	-	-	-	-	-	-	1	-	-	-	-
2	Bradi2g58020	LOC_Os01g67770	Sobic.003G393300	two-component response regulator, putative, expressed	2	1	-	-	-	2	1	1	-	-	-	-	-	-	-	-	3	-	-	-	-	1	5	6	-	-	-	-	-	2	-	1	-	-	-	1
2	Bradi2g58070	LOC_Os01g67880	Sobic.003G394200	vacuolar protein sorting-associated protein 53, putative, expressed	-	-	-	1	-	-	-	-	1	-	-	-	-	-	-	-	-	-	-	-	-	-	4	2	-	-	-	-	-	-	-	-	-	-	-	-
2	Bradi2g58180	LOC_Os01g68040	Sobic.003G395600	CorA-like magnesium transporter protein, putative, expressed	-	1	-	-	-	-	-	1	3	-	-	-	-	-	-	1	-	-	-	-	-	3	-	1	-	-	-	-	-	-	-	-	1	-	-	1
2	Bradi2g58221	LOC_Os02g06600	Sobic.007G095600	receptor-like protein kinase 2 precursor, putative, expressed	1	-	1	-	-	1	1	2	-	-	-	-	-	-	-	-	-	1	-	-	-	3	2	2	-	-	-	-	-	-	-	-	-	-	-	-
2	Bradi2g58420	LOC_Os01g68440	Sobic.003G398700	expressed protein	-	-	-	-	-	1	2	1	4	-	-	-	-	-	-	-	-	1	-	-	-	1	-	5	-	-	-	-	-	-	-	1	-	-	-	-
2	Bradi2g58500	LOC_Os06g05920	Sobic.003G374500	Rf1, mitochondrial precursor, putative, expressed	1	-	-	1	-	-	-	-	2	-	-	-	-	1	-	-	-	-	-	-	-	-	4	2	-	-	-	1	-	-	-	-	2	-	-	-
2	Bradi2g59127	LOC_Os01g69920	Sobic.003G407300	histidine kinase, putative, expressed	-	1	-	-	-	-	1	-	1	-	-	-	2	1	1	-	-	-	1	-	-	3	2	1	-	-	-	-	-	-	1	-	-	-	-	-
2	Bradi2g59267	LOC_Os01g70020	Sobic.003G408800	DEK C terminal domain containing protein, expressed	-	1	1	-	1	1	1	1	2	-	-	-	-	-	-	-	-	-	-	2	-	3	1	2	-	-	-	-	-	-	1	1	1	1	-	-
2	Bradi2g59297	LOC_Os01g70060	Sobic.003G409200	protein of unknown function, DUF618 domain containing protein, expressed	1	-	1	1	1	-	-	-	1	-	-	-	-	-	-	-	-	-	-	-	-	2	2	1	-	-	-	-	1	-	-	-	-	-	-	-
2	Bradi2g59520	LOC_Os01g70330	Sobic.003G412400	prefoldin subunit family protein, expressed	-	-	1	-	-	-	-	-	2	-	-	-	-	-	-	-	1	-	-	-	-	-	-	2	-	-	-	-	-	-	3	-	-	-	-	-
2	Bradi2g59530	LOC_Os01g70380	Sobic.003G412700	serine palmitoyltransferase 2, putative, expressed	-	-	-	-	-	-	-	-	2	-	-	-	-	-	-	-	-	1	-	1	-	2	1	4	-	-	-	-	-	-	-	-	-	-	1	-
2	Bradi2g59690	LOC_Os01g70550	Sobic.003G414300	heparan-alpha-glucosaminide N-acetyltransferase, putative, expressed	-	1	-	-	-	-	1	-	2	-	-	-	-	-	-	-	-	-	-	-	-	1	-	1	-	-	-	-	-	-	-	-	-	-	-	-
2	Bradi2g59710	LOC_Os01g70570	Sobic.003G414500	acyltransferase, putative, expressed	4	1	-	-	-	-	-	2	1	-	-	-	-	3	-	-	-	-	-	-	-	-	2	4	-	-	-	-	-	-	-	-	1	1	-	-
2	Bradi2g59930	LOC_Os01g70800	Sobic.003G416600	mitochondrial carrier protein, putative, expressed	1	3	1	1	-	-	-	4	-	1	-	-	-	-	-	-	-	2	-	-	1	-	4	2	-	-	-	-	1	-	-	1	1	-	-	-
2	Bradi2g59937	LOC_Os01g70810	Sobic.003G416700	homeobox domain containing protein, expressed	-	1	-	1	-	-	-	-	1	-	-	-	1	1	-	-	-	1	-	-	1	3	1	2	-	1	-	-	-	-	1	-	1	-	-	1
2	Bradi2g60097	LOC_Os01g70950	Sobic.003G418200	spermatogenesis-associated protein 20 precursor, putative, expressed	-	-	1	-	-	-	1	1	-	-	-	-	-	-	-	-	-	-	-	-	-	4	3	-	-	-	-	-	-	-	-	-	2	-	-	-
2	Bradi2g60445	LOC_Os01g71330	Sobic.003G421400	expressed protein	-	-	-	1	-	2	1	2	1	-	-	-	-	1	-	-	1	1	-	-	1	2	4	3	-	-	-	-	-	1	1	-	-	-	-	-
2	Bradi2g60730	LOC_Os01g71990	Sobic.003G424300	pyrroline-5-carboxylate reductase, putative, expressed	2	-	-	1	-	-	-	-	-	-	-	-	-	-	-	-	-	-	1	-	-	2	3	2	-	-	-	1	-	-	-	1	1	2	-	-
2	Bradi2g60740	LOC_Os01g71980	Sobic.003G424200	rho-GTPase-activating protein-like, putative, expressed	2	-	2	-	-	-	-	-	2	-	-	-	1	-	-	-	-	-	-	1	-	-	-	-	-	-	-	1	3	-	1	1	-	1	-	-
2	Bradi2g60817	LOC_Os01g72220	Sobic.003G427100	WD domain, G-beta repeat domain containing protein, expressed	-	-	-	2	1	-	2	1	2	-	-	-	-	-	-	-	-	2	1	-	-	1	3	4	-	-	-	-	1	-	1	1	-	1	1	-
2	Bradi2g60830	LOC_Os01g72320	Sobic.003G428100	FYVE zinc finger domain containing protein, expressed	1	1	-	2	-	-	3	1	2	1	-	-	-	-	-	-	-	-	-	-	-	3	4	4	-	-	-	-	-	-	-	-	-	-	-	1
2	Bradi2g60970	LOC_Os01g72370	Sobic.003G428800	helix-loop-helix DNA-binding domain containing protein, expressed	-	2	-	1	-	-	-	1	-	-	-	-	-	-	-	-	-	-	-	-	-	1	4	4	-	-	-	-	-	-	-	-	1	1	1	-
2	Bradi2g61050	Not hits found	Not hits found	helix-loop-helix DNA-binding domain containing protein, expressed	-	-	-	1	-	-	1	-	-	-	-	-	-	-	-	-	-	-	-	-	-	1	-	-	-	-	-	-	-	-	-	-	-	-	-	-
2	Bradi2g61310	LOC_Os01g72790	Sobic.001G107500	cyclin-dependent kinase, putative, expressed	1	-	1	-	-	-	-	-	-	-	-	-	-	-	-	1	-	-	-	-	1	4	1	3	-	1	-	-	-	-	1	-	-	-	-	-
2	Bradi2g61370	LOC_Os01g72880	Sobic.003G433300	DNA mismatch repair protein Mlh1, putative, expressed	-	2	-	2	-	2	-	-	-	-	-	-	-	-	-	-	-	-	-	-	-	-	1	1	-	-	-	-	-	-	-	-	-	-	-	-
2	Bradi2g61570	LOC_Os01g73230	Sobic.003G437500	syntaxin 6, putative, expressed	2	1	1	-	-	-	2	-	-	-	-	-	-	-	-	-	-	-	-	-	-	1	3	1	-	-	-	-	-	-	-	1	-	-	-	-
2	Bradi2g61727	LOC_Os01g73470	Sobic.003G439800	growth inhibition and differentiation-related protein 88, putative, expressed	2	-	-	-	1	-	-	-	2	-	-	1	-	-	-	-	2	-	-	-	-	-	3	7	-	-	-	-	1	-	-	-	1	-	-	-
2	Bradi2g61810	LOC_Os01g73560	Sobic.003G440700	leucine rich repeat domain containing protein, putative, expressed	-	-	-	-	-	-	2	2	1	-	-	-	-	1	1	-	-	-	-	-	-	2	3	1	-	-	-	-	-	1	1	-	1	-	-	-
2	Bradi2g61870	LOC_Os01g73690	Sobic.002G344500	pentatricopeptide, putative, expressed	1	-	-	-	-	-	-	-	1	-	-	-	-	-	-	-	1	-	-	1	-	5	3	-	-	-	-	1	-	-	2	-	-	-	-	-
2	Bradi2g62550	LOC_Os05g29760	Sobic.004G179400	ferrochelatase-2, chloroplast precursor, putative, expressed	-	-	-	-	-	-	1	1	1	-	-	-	-	-	-	-	1	-	-	1	-	-	3	1	-	1	-	-	-	-	-	1	-	-	-	1
2	Bradi3g00290	LOC_Os02g01110	Sobic.008G185800	translation initiation factor IF-3, putative, expressed	-	-	1	-	1	-	-	-	1	-	-	-	-	-	-	-	-	-	-	1	-	1	5	3	-	-	-	-	-	-	1	1	-	1	-	-
2	Bradi3g00530	LOC_Os11g10050	Sobic.004G002100	G-protein alpha subunit, putative, expressed	-	2	-	-	-	-	-	-	1	-	-	-	-	-	-	-	-	-	-	-	-	2	3	1	-	-	-	-	-	-	2	-	-	-	1	-
2	Bradi3g00550	LOC_Os02g46940	Sobic.004G273000	MYB family transcription factor, putative, expressed	1	2	-	-	-	-	-	-	-	-	-	-	-	-	-	-	-	1	1	-	-	1	3	1	-	-	-	-	-	1	-	-	-	-	-	-
2	Bradi3g00980	LOC_Os02g01740	Sobic.002G391600	U5 small nuclear ribonucleoprotein 200 kDa helicase, putative, expressed	-	-	-	-	-	1	-	-	-	-	-	-	-	-	-	-	-	-	1	-	1	2	3	4	-	-	-	-	2	1	-	-	-	-	1	-
2	Bradi3g01060	LOC_Os02g01940	Sobic.004G006600	transcription factor jumonji, putative, expressed	1	-	1	-	3	2	-	-	2	-	-	1	-	-	-	-	-	-	-	1	-	4	1	-	-	-	-	-	-	-	-	-	-	-	-	1
2	Bradi3g01310	LOC_Os11g03890	Sobic.009G246950	RNA recognition motif containing protein, putative, expressed	-	-	-	-	2	1	3	-	-	-	-	-	-	-	-	-	1	-	-	1	-	4	3	1	-	-	-	-	1	-	1	1	2	-	-	-
2	Bradi3g01360	LOC_Os02g02350	Sobic.004G010900	OsFBK2 - F-box domain and kelch repeat containing protein, expressed	-	1	-	-	-	-	1	1	1	-	-	-	-	-	-	-	-	-	-	-	-	2	2	4	-	-	-	-	-	-	2	-	-	-	-	-
2	Bradi3g01510	LOC_Os05g46690	Sobic.008G170400	expressed protein	-	-	-	-	-	-	-	2	-	-	-	-	-	-	-	-	-	1	-	-	1	4	4	1	-	-	-	-	-	-	-	-	-	-	-	-
2	Bradi3g01515	Not hits found	Not hits found	Not annotated	-	-	-	1	-	-	1	-	-	-	-	-	-	-	-	-	-	-	-	-	-	1	-	-	-	-	-	-	-	-	-	-	-	-	-	-
2	Bradi3g02240	LOC_Os07g18510	Sobic.002G108100	OsFBLD5 - F-box, LRR and FBD domain containing protein, expressed	-	-	2	-	2	-	1	2	3	-	-	-	-	-	-	-	-	-	-	1	-	6	2	6	-	-	-	-	-	1	1	-	-	-	-	-
2	Bradi3g02320	LOC_Os02g03070	Sobic.004G021100	SSE1, putative, expressed	2	-	-	1	1	-	2	2	2	1	-	-	1	2	1	-	-	-	-	-	-	1	4	3	-	-	-	1	-	-	-	-	-	-	-	-
2	Bradi3g02330	LOC_Os02g03090	Sobic.004G021200	expressed protein	-	-	-	-	-	-	2	-	-	-	-	-	-	-	-	-	-	3	1	-	-	2	3	4	-	-	-	-	-	-	1	1	-	-	-	-
2	Bradi3g02340	LOC_Os02g03100	Sobic.004G021300	oxidoreductase, aldo/keto reductase family protein, putative, expressed	1	-	4	1	-	-	-	-	1	-	-	-	-	-	-	-	-	-	-	-	-	3	1	1	-	-	-	-	-	-	-	-	-	-	-	2
2	Bradi3g02650	LOC_Os02g03470	Sobic.001G014800	tetratricopeptide repeat containing protein, putative, expressed	-	-	-	-	1	-	-	4	1	-	-	-	-	-	1	-	-	-	1	-	-	-	1	5	-	-	-	1	-	-	-	1	1	-	-	1
2	Bradi3g02740	LOC_Os02g03590	Sobic.004G027300	expressed protein	2	-	-	-	-	-	1	-	1	-	-	-	-	-	-	1	1	-	1	-	-	-	11	6	-	-	-	-	-	-	-	1	2	-	-	2
2	Bradi3g02870	LOC_Os09g07500	Sobic.004G115350	expressed protein	1	-	-	-	1	-	-	-	1	-	-	-	-	-	-	-	-	-	-	-	-	1	1	-	-	-	-	3	-	-	1	-	1	-	-	2
2	Bradi3g02997	LOC_Os02g03970	Sobic.004G031300	PPR repeat domain containing protein, putative, expressed	-	1	-	-	-	-	-	1	-	-	-	-	-	-	-	-	-	-	-	1	2	2	2	1	-	-	-	-	-	-	2	-	-	-	1	-
2	Bradi3g03106	LOC_Os09g13630	Sobic.001G087600	ZOS9-03 - C2H2 zinc finger protein, expressed	-	-	-	1	1	-	2	-	1	-	-	-	-	-	-	-	1	-	1	-	-	-	1	4	-	-	-	-	-	-	4	-	1	-	-	-
2	Bradi3g03192	LOC_Os07g36930	Not hits found	expressed protein	2	1	-	1	-	-	-	-	-	-	-	-	-	-	-	-	-	-	-	-	-	2	1	-	-	-	-	-	-	-	-	-	-	2	1	-
2	Bradi3g03220	Not hits found	Not hits found	expressed protein	-	-	-	-	-	-	-	-	-	-	-	-	-	-	-	-	-	-	-	-	-	1	-	-	1	-	-	-	-	-	-	-	-	-	-	-
2	Bradi3g03317	LOC_Os02g04480	Sobic.004G034700	cleavage and polyadenylation specificity factor, putative, expressed	-	-	2	-	-	-	2	-	-	-	-	-	-	-	-	2	-	-	-	-	-	2	3	2	-	-	-	-	1	-	-	-	-	-	2	1
2	Bradi3g03380	LOC_Os10g25780	Sobic.010G277300	FAD-linked oxidoreductase protein, putative, expressed	1	-	-	1	1	-	-	1	-	-	-	-	-	2	-	1	-	1	-	-	-	1	5	3	-	-	-	-	-	-	1	-	-	-	-	-
2	Bradi3g03400	Not hits found	Not hits found	expressed protein	1	-	-	-	-	-	1	-	-	-	-	-	-	-	-	-	-	-	-	-	-	3	-	-	-	-	-	-	-	-	-	-	-	1	-	-
2	Bradi3g03532	LOC_Os02g04650	Sobic.004G036600	activator of 90 kDa heat shock protein ATPase homolog, putative, expressed	1	-	1	1	-	-	1	1	1	-	-	-	-	-	-	-	-	-	1	-	-	3	3	2	-	-	-	-	-	-	1	-	1	-	-	-
2	Bradi3g03541	LOC_Os02g04790	Not hits found	expressed protein	-	-	-	-	1	-	-	-	-	-	-	-	-	-	-	-	1	-	-	-	-	3	2	-	-	-	-	1	-	-	-	-	-	-	3	-
2	Bradi3g03550	LOC_Os02g04560	Sobic.004G036300	marker Xucw84, putative, expressed	1	-	1	1	-	-	2	-	1	-	-	-	-	1	1	-	-	-	-	-	-	6	1	3	-	-	-	-	1	-	1	1	-	1	-	-
2	Bradi3g03620	LOC_Os02g04840	Sobic.004G037900	GHMP kinases ATP-binding protein, putative, expressed	1	-	-	-	-	-	1	-	-	-	-	-	-	-	-	-	-	-	-	-	-	6	4	-	-	-	-	-	-	-	-	-	1	-	-	-
2	Bradi3g03627	LOC_Os02g04860	Sobic.004G038000	expressed protein	1	-	1	1	-	1	1	1	-	-	-	-	-	-	-	-	-	-	1	1	-	3	2	1	-	-	-	-	-	-	1	-	-	-	-	-
2	Bradi3g03690	Not hits found	Not hits found	splicing factor 3B subunit 1, putative, expressed	-	-	-	1	-	-	-	-	-	-	-	-	-	-	-	-	-	-	-	-	-	-	-	-	-	-	-	-	-	-	2	-	-	-	-	-
2	Bradi3g03710	Not hits found	Not hits found	DEAD-box ATP-dependent RNA helicase, putative, expressed	1	-	-	-	-	-	-	-	-	-	-	-	1	-	-	-	-	-	-	-	-	-	-	-	-	-	-	-	-	-	2	-	-	1	-	-
2	Bradi3g03720	LOC_Os02g05340	Sobic.004G039600	proteasome/cyclosome repeat containing protein, expressed	1	-	-	1	1	-	2	-	2	-	-	-	-	-	1	-	1	-	-	1	-	4	3	1	-	-	-	1	-	-	1	1	1	-	-	-
2	Bradi3g03740	LOC_Os02g05440	Sobic.004G039900	expressed protein	1	1	-	-	1	1	1	-	-	-	-	-	-	-	-	-	-	-	-	-	-	4	2	4	-	-	-	-	-	-	-	-	1	-	-	-
2	Bradi3g03990	LOC_Os02g05660	Sobic.001G376800	DEAD-box ATP-dependent RNA helicase 35A, putative, expressed	-	-	1	-	-	-	1	1	2	-	-	-	-	-	-	1	-	-	-	-	-	1	2	3	-	-	-	1	1	-	1	-	-	-	-	-
2	Bradi3g04280	LOC_Os02g05920	Sobic.004G044700	phytosulfokine receptor precursor, putative, expressed	-	-	1	1	-	2	1	3	1	-	-	-	-	1	-	-	-	-	-	-	-	2	4	3	-	-	-	-	1	-	1	1	-	1	1	-
2	Bradi3g04321	LOC_Os02g05980	Sobic.004G044500	phytosulfokine receptor precursor, putative, expressed	1	-	1	1	-	3	4	1	-	-	-	-	-	-	-	-	-	1	-	-	-	4	3	5	-	-	-	-	-	-	2	-	-	-	-	-
2	Bradi3g04550	LOC_Os02g06500	Sobic.004G048800	DSHCT domain containing protein, expressed	-	-	2	-	-	-	3	-	3	-	-	-	-	-	2	-	-	-	-	-	-	1	4	6	-	-	-	-	-	-	-	-	-	-	-	1
2	Bradi3g04920	LOC_Os02g06910	Sobic.004G051900	auxin response factor 6, putative, expressed	2	1	1	3	-	-	1	2	1	-	-	-	-	-	-	-	1	-	-	-	-	3	2	1	-	-	-	-	-	-	2	-	1	-	-	-
2	Bradi3g05071	LOC_Os06g43790	Sobic.010G206900	transcription initiation factor TFIID subunit 1, putative, expressed	-	-	-	1	-	-	-	1	2	-	-	-	-	-	-	1	-	-	-	-	1	1	2	4	-	-	1	1	-	1	-	-	-	-	-	-
2	Bradi3g05420	LOC_Os02g07720	Sobic.004G058200	cytidylyltransferase domain containing protein, expressed	4	-	-	-	-	-	-	-	1	-	-	-	1	3	1	-	-	-	-	1	-	3	1	1	-	-	-	-	1	-	1	1	-	-	-	1
2	Bradi3g05577	LOC_Os02g16680	Sobic.004G059900	bZIP transcription factor domain containing protein, expressed	-	-	1	-	2	-	-	1	1	-	-	-	-	-	-	-	-	1	-	-	-	5	-	1	-	-	1	-	-	-	-	1	-	-	-	-
2	Bradi3g05697	LOC_Os04g51610	Sobic.004G061400	calcium-transporting ATPase, plasma membrane-type, putative, expressed	-	2	-	-	1	1	-	1	1	-	-	-	-	-	1	-	1	1	-	1	-	2	3	2	-	-	-	-	-	-	-	1	-	-	-	-
2	Bradi3g05830	LOC_Os02g08190	Sobic.004G063600	CYPRO4, putative, expressed	-	-	3	1	1	1	1	-	-	-	-	-	-	-	-	-	-	-	-	-	-	3	6	6	-	-	-	-	-	-	1	-	1	-	1	1
2	Bradi3g06000	LOC_Os02g08370	Sobic.007G165900	ubiquitin carboxyl-terminal hydrolase, family 1, putative, expressed	-	1	-	-	-	1	-	1	2	-	-	-	-	1	-	-	-	1	-	-	-	3	9	-	-	-	-	-	1	-	-	1	-	-	1	1
2	Bradi3g06170	LOC_Os02g08544	Sobic.004G067100	homeobox protein knotted-1, putative, expressed	2	-	-	1	-	-	1	-	-	-	-	-	-	-	-	1	1	1	-	1	-	-	2	3	-	-	-	-	-	-	-	-	1	-	-	-
2	Bradi3g06250	LOC_Os02g09180	Sobic.004G068500	CUE domain containing protein, expressed	1	2	2	1	-	-	-	-	1	2	-	-	-	-	-	-	-	-	-	-	2	2	4	3	-	-	-	-	-	-	-	-	1	-	-	-
2	Bradi3g06370	LOC_Os01g25880	Sobic.007G140300	dephospho-CoA kinase, putative, expressed	-	1	1	1	-	-	-	1	-	-	-	-	-	-	-	-	1	-	-	-	-	1	2	4	-	-	-	-	-	-	-	1	-	-	-	-
2	Bradi3g06870	LOC_Os02g10060	Sobic.004G077600	SWIRM domain containing protein, expressed	-	-	-	-	-	-	4	1	1	-	-	-	-	-	-	-	-	-	-	-	-	2	3	2	-	-	-	-	1	-	-	1	3	-	-	-
2	Bradi3g07110	LOC_Os02g10290	Sobic.004G079900	copper-transporting ATPase, putative, expressed	-	1	-	-	-	-	-	-	-	-	-	-	-	-	-	-	-	-	1	-	1	2	6	5	-	-	-	-	-	-	-	-	-	-	1	-
2	Bradi3g07180	LOC_Os02g10380	Sobic.004G080500	Regulator of chromosome condensation domain containing protein, expressed	1	-	-	1	-	1	-	2	-	-	-	-	1	-	-	1	-	-	-	1	-	2	1	3	-	-	-	-	1	-	1	-	-	-	-	-
2	Bradi3g07210	LOC_Os08g23360	Sobic.002G371700	signal recognition particle 68 kDa protein, putative, expressed	-	-	-	1	-	-	1	2	1	-	-	-	1	-	-	-	1	-	-	-	-	-	2	2	-	1	-	-	-	-	-	-	2	-	-	-
2	Bradi3g07220	LOC_Os02g10440	Sobic.004G080600	protein with a conserved N-terminal region, putative, expressed	-	-	1	1	1	1	-	-	1	-	1	-	-	-	-	-	1	-	2	-	-	2	4	1	-	-	-	-	-	-	1	-	-	1	-	-
2	Bradi3g07637	LOC_Os02g10970	Sobic.004G086200	peptidyl-prolyl cis-trans isomerase, putative, expressed	1	1	-	-	1	1	1	-	2	-	-	-	1	-	-	-	-	-	-	-	1	2	-	3	-	-	-	-	-	1	1	-	-	-	-	-
2	Bradi3g08110	LOC_Os10g23220	Sobic.008G004400	GIL1, putative, expressed	-	-	-	2	-	1	1	-	1	-	-	-	-	-	-	-	-	-	-	-	-	2	5	3	-	-	-	-	-	-	1	-	2	-	-	2
2	Bradi3g08310	LOC_Os09g39310	Sobic.001G186500	expressed protein	-	1	-	2	-	1	-	1	-	-	-	-	-	-	-	-	-	-	-	-	-	-	2	-	-	-	-	-	-	-	3	-	-	-	-	-
2	Bradi3g08380	LOC_Os02g12850	Sobic.004G095300	RNA recognition motif containing protein, expressed	1	2	-	-	-	1	1	2	-	-	-	-	-	3	-	-	-	-	-	-	-	1	4	4	-	-	-	-	1	-	-	2	-	-	-	2
2	Bradi3g08410	LOC_Os02g13130	Sobic.004G096500	KH domain-containing protein, putative, expressed	-	1	-	1	-	1	-	-	5	-	-	-	-	-	-	-	-	1	-	1	1	2	3	1	-	-	-	2	-	-	2	-	-	-	1	-
2	Bradi3g08557	LOC_Os02g13300	Sobic.004G097400	mitochondrial carrier protein, putative, expressed	-	1	-	2	2	1	1	3	-	-	-	-	-	1	-	-	1	-	1	-	1	2	4	1	-	-	-	1	-	-	1	-	1	-	1	-
2	Bradi3g08770	LOC_Os02g13640	Sobic.004G100200	protein phosphatase 1 regulatory subunit SDS22, putative, expressed	1	2	-	-	2	-	1	2	1	-	-	-	-	1	-	-	-	-	-	-	1	1	-	1	-	-	-	1	1	1	2	1	1	-	-	-
2	Bradi3g08990	LOC_Os02g13950	Sobic.004G102900	NHL repeat-containing protein, putative, expressed	3	-	-	-	-	2	-	2	1	-	-	-	-	-	-	-	-	-	-	-	1	-	2	3	-	-	-	1	1	1	-	-	-	-	-	-
2	Bradi3g09037	LOC_Os02g14000	Sobic.004G103600	actin-related protein 2/3 complex subunit 3, putative, expressed	1	2	-	-	1	-	1	1	1	-	-	-	-	-	-	-	1	-	-	-	1	-	3	2	-	-	-	-	-	-	-	-	-	1	1	-
2	Bradi3g09067	LOC_Os02g14130	Sobic.004G104900	CGMC_GSK.4 - CGMC includes CDA, MAPK, GSK3, and CLKC kinases, expressed	-	-	2	-	-	1	-	-	-	-	-	-	-	-	1	-	-	-	-	-	-	-	3	3	-	-	-	-	-	-	-	1	-	-	1	-
2	Bradi3g09270	LOC_Os02g14720	Sobic.004G107300	expressed protein	1	-	-	-	1	-	2	1	1	-	-	-	-	-	-	-	-	1	1	-	-	1	3	2	-	-	-	-	-	1	-	-	-	-	-	-
2	Bradi3g09290	LOC_Os02g14840	Sobic.004G107500	potassium channel KAT1, putative, expressed	2	1	-	1	1	-	3	-	3	-	-	-	-	-	1	-	-	-	-	1	-	7	5	3	-	-	-	-	-	-	-	1	-	-	-	-
2	Bradi3g09398	Not hits found	Not hits found	Not annotated	-	-	-	-	-	-	-	-	-	-	-	-	-	-	-	-	-	-	1	-	-	2	-	-	-	-	-	-	-	-	-	-	-	-	-	-
2	Bradi3g09540	LOC_Os02g15550	Sobic.004G113100	spermidine synthase, putative, expressed	3	-	-	1	-	-	-	2	-	-	-	-	-	-	-	-	-	-	2	-	-	1	7	2	1	-	-	-	-	-	4	-	-	-	-	2
2	Bradi3g09770	LOC_Os02g16000	Sobic.004G116600	E1-BTB1 - Bric-a-Brac, Tramtrack, and Broad Complex domain with E1 subfamily conserved sequence, expressed	1	-	1	-	-	-	1	-	-	-	-	-	-	-	-	-	1	-	-	1	-	4	4	1	-	1	-	-	-	-	1	-	2	-	-	1
2	Bradi3g10140	LOC_Os11g16370	Sobic.004G000100	uridine/cytidine kinase-like 1, putative, expressed	-	-	-	-	-	1	1	-	-	-	-	-	-	-	-	-	1	-	-	-	-	-	3	-	-	-	-	-	-	-	-	-	-	-	-	-
2	Bradi3g10320	LOC_Os02g17910	Sobic.004G127400	CK1_CaseinKinase_1.4 - CK1 includes the casein kinase 1 kinases, expressed	2	-	-	-	-	-	-	-	2	-	-	-	-	-	1	-	-	-	1	-	-	3	-	2	-	-	-	-	-	-	-	-	-	-	-	-
2	Bradi3g10590	LOC_Os08g37444	Sobic.001G541100	signal recognition particle receptor, putative, expressed	-	-	-	1	1	-	1	-	1	-	-	-	-	-	-	2	-	-	-	1	-	1	1	3	-	-	-	-	-	-	-	-	-	-	1	-
2	Bradi3g10670	LOC_Os02g19170	Sobic.010G019100	expressed protein	1	-	-	-	-	1	2	1	-	-	-	-	-	1	-	-	-	-	-	1	-	1	2	3	-	-	-	-	-	-	-	-	-	-	1	2
2	Bradi3g10810	LOC_Os02g22130	Sobic.003G225900	expressed protein	1	1	1	-	-	-	1	1	3	-	-	-	-	1	1	-	1	-	-	-	-	2	-	2	-	-	-	-	1	-	-	-	1	-	-	-
2	Bradi3g10820	Not hits found	Not hits found	zinc-finger protein, putative, expressed	2	-	-	1	-	-	1	-	-	-	-	-	1	-	-	1	-	-	-	-	-	2	-	-	-	-	-	-	-	-	-	-	-	-	-	-
2	Bradi3g10840	LOC_Os10g03830	Sobic.001G043400	expressed protein	1	-	-	-	1	-	-	2	1	-	-	-	-	-	-	1	-	-	-	-	-	4	1	4	-	-	-	-	1	-	-	1	-	1	-	-
2	Bradi3g10900	LOC_Os02g21650	Sobic.004G117300	prefoldin, putative, expressed	-	-	-	-	1	1	2	-	-	-	-	-	-	-	-	-	1	-	1	-	-	1	4	2	-	-	-	-	-	-	-	-	-	-	-	-
2	Bradi3g12770	LOC_Os02g03890	Sobic.002G359900	nuclear transport factor 2, putative, expressed	-	-	-	-	2	-	-	-	1	-	-	-	-	-	-	-	-	-	-	-	-	3	2	1	-	-	1	-	-	2	-	1	-	-	3	-
2	Bradi3g13040	Not hits found	Sobic.007G002200	glycine-rich RNA-binding protein 7, putative, expressed	1	-	-	-	-	1	-	-	2	-	-	-	-	-	-	-	-	-	-	-	-	-	-	3	-	-	-	-	-	-	1	-	1	1	-	1
2	Bradi3g13380	LOC_Os08g01794	Sobic.007G009400	bromodomain domain containing protein, expressed	1	-	-	-	-	-	-	-	-	-	-	-	-	1	-	-	-	-	-	-	-	-	-	6	-	-	-	-	-	-	-	1	3	-	-	-
2	Bradi3g13410	LOC_Os08g01840	Sobic.007G009700	nucleic acid binding protein, putative, expressed	1	-	1	-	1	-	2	1	1	-	-	-	-	-	-	-	-	-	-	-	-	3	3	1	-	-	-	1	1	-	1	1	1	-	-	1
2	Bradi3g13460	LOC_Os02g19860	Sobic.001G473000	pre-mRNA-splicing factor ATP-dependent RNA helicase, putative, expressed	-	-	-	1	-	-	-	-	-	-	-	-	-	-	-	1	-	-	-	-	1	2	2	4	-	-	-	1	-	-	-	1	-	-	1	-
2	Bradi3g13480	LOC_Os08g01930	Sobic.007G011600	KH domain-containing protein, putative, expressed	1	1	-	1	-	-	1	1	1	-	-	-	-	-	-	-	-	-	-	-	-	1	2	-	-	-	-	-	-	-	-	-	1	-	1	-
2	Bradi3g13860	LOC_Os08g02460	Sobic.007G019800	expressed protein	1	1	1	-	1	1	4	-	-	-	-	-	-	-	-	-	-	-	-	-	-	7	2	4	-	-	-	1	2	-	-	-	-	-	-	-
2	Bradi3g13920	LOC_Os08g02550	Sobic.007G022700	proteasome subunit, putative, expressed	-	-	-	-	-	-	2	1	-	-	-	-	-	-	-	-	-	-	-	-	-	2	2	4	-	-	-	-	1	-	-	-	-	-	-	-
2	Bradi3g14160	LOC_Os08g03360	Sobic.007G026000	ATBET9, putative, expressed	-	1	-	5	1	1	1	-	-	-	-	-	-	1	1	-	-	2	-	1	-	-	2	-	-	-	-	-	1	-	1	1	1	-	-	-
2	Bradi3g14190	LOC_Os08g03390	Sobic.007G026300	pre-mRNA-splicing factor SLU7, putative, expressed	-	-	-	1	-	-	1	-	-	-	-	-	-	1	-	-	-	-	-	1	-	1	3	3	-	1	-	2	1	2	-	1	1	-	-	-
2	Bradi3g14240	LOC_Os08g03550	Sobic.007G027700	expressed protein	-	-	1	-	-	1	-	-	1	-	-	-	-	1	-	-	2	-	-	-	1	2	6	3	-	-	-	-	-	-	-	-	2	-	-	-
2	Bradi3g14350	LOC_Os08g03650	Sobic.007G029700	BTBN17 - Bric-a-Brac, Tramtrack, Broad Complex BTB domain with non-phototropic hypocotyl 3 NPH3 and coiled-coil domains, expressed	-	1	-	2	-	-	1	-	2	-	-	-	1	2	-	-	2	-	-	-	-	1	2	3	-	-	-	1	-	-	-	-	-	-	-	-
2	Bradi3g14370	LOC_Os08g03670	Sobic.007G030100	galactosyltransferase family protein, putative, expressed	-	1	1	-	-	-	-	-	-	-	-	-	-	1	-	-	-	-	-	-	-	1	1	-	-	-	-	1	-	1	-	-	-	-	1	-
2	Bradi3g14406	LOC_Os08g04110	Sobic.007G030700	transporter, putative, expressed	-	1	-	-	-	-	2	2	2	-	-	-	-	-	-	-	1	-	-	-	-	4	2	3	-	-	-	-	-	-	-	-	1	1	-	-
2	Bradi3g14480	LOC_Os08g04170	Sobic.007G031600	zinc finger C-x8-C-x5-C-x3-H type family protein, expressed	2	1	-	-	1	-	1	1	-	-	-	-	-	1	-	-	-	-	-	-	-	1	2	2	-	-	-	1	-	-	1	-	-	-	-	-
2	Bradi3g14710	LOC_Os08g04500	Sobic.007G034700	terpene synthase, putative, expressed	1	1	-	-	-	1	-	1	-	-	-	-	-	-	-	-	-	-	-	-	-	2	2	-	-	-	-	-	-	-	-	-	-	-	-	-
2	Bradi3g14830	LOC_Os08g04840	Sobic.007G037100	MYB family transcription factor, putative, expressed	2	1	-	-	1	-	-	2	1	-	-	-	-	-	-	-	-	-	-	-	-	4	9	4	-	1	-	2	-	-	-	-	1	-	-	-
2	Bradi3g15270	LOC_Os08g09220	Sobic.007G070700	OsFBX265 - F-box domain containing protein, expressed	-	-	1	1	-	1	-	1	-	-	-	-	-	-	-	1	1	-	-	-	-	1	4	4	-	-	-	1	-	-	-	-	-	-	-	-
2	Bradi3g15420	LOC_Os08g08200	Sobic.001G119300	mRNA cap guanine-N7 methyltransferase 1, putative, expressed	-	1	1	-	-	-	-	1	-	-	-	-	-	-	-	-	-	3	-	-	-	1	-	2	-	-	-	-	-	-	-	-	-	-	1	-
2	Bradi3g15900	LOC_Os08g07400	Sobic.007G056500	cullin, putative, expressed	1	-	-	-	1	-	2	-	1	-	-	-	-	-	1	-	1	-	-	-	-	-	2	4	-	-	-	-	-	-	1	1	1	1	-	-
2	Bradi3g16240	LOC_Os08g06490	Sobic.001G117600	pentatricopeptide, putative, expressed	-	-	-	-	-	-	-	-	-	-	-	-	-	-	-	-	-	-	1	1	-	1	2	2	-	-	-	-	-	-	1	-	-	-	-	-
2	Bradi3g16550	LOC_Os08g06070	Sobic.007G046200	ELF7, putative, expressed	-	-	2	-	1	-	2	1	1	-	-	-	-	-	-	-	-	-	-	-	-	4	4	1	-	-	-	-	-	-	-	-	1	-	1	1
2	Bradi3g16560	LOC_Os08g06060	Sobic.007G046100	CGMC_MAPKCMGC_2_ERK.13 - CGMC includes CDA, MAPK, GSK3, and CLKC kinases, expressed	-	4	1	1	-	1	1	-	1	-	-	-	-	-	-	-	-	-	1	1	-	2	-	1	-	-	-	-	-	-	-	-	-	-	1	2
2	Bradi3g16730	LOC_Os02g13410	Sobic.001G521600	leucine-rich repeat family protein, putative, expressed	-	1	-	1	1	-	1	1	1	-	-	-	2	-	-	-	1	-	-	-	-	1	4	3	-	-	-	-	1	-	-	-	-	-	-	-
2	Bradi3g16890	LOC_Os08g05870	Sobic.007G043700	oxysterol-binding protein-related protein 6, putative, expressed	-	1	1	1	-	-	-	1	1	-	-	-	-	1	1	-	1	-	-	-	-	1	-	2	-	-	-	-	-	-	-	1	1	-	-	1
2	Bradi3g16920	LOC_Os08g05840	Sobic.007G043500	DNA topoisomerase 1, putative, expressed	1	4	-	1	2	-	1	1	-	-	1	-	2	5	1	-	1	1	-	-	-	2	2	6	-	-	-	-	-	-	-	1	-	-	-	-
2	Bradi3g17050	LOC_Os08g05650	Sobic.007G041500	diacylglycerol kinase, putative, expressed	1	1	-	-	-	-	-	3	-	-	-	-	-	-	-	-	1	1	-	1	-	3	4	3	-	-	-	-	-	-	-	-	-	-	-	-
2	Bradi3g17170	LOC_Os08g05510	Sobic.007G039200	MYB family transcription factor, putative, expressed	1	-	-	-	-	-	1	-	-	-	-	-	-	-	1	-	-	-	-	-	-	-	5	1	-	-	-	-	-	-	-	-	1	-	-	-
2	Bradi3g17620	LOC_Os04g52840	Sobic.006G218700	protein kinase, putative, expressed	-	-	-	-	4	1	-	2	3	1	-	-	-	-	1	-	-	-	-	-	1	8	2	1	-	-	-	-	-	-	-	-	-	-	-	-
2	Bradi3g17630	LOC_Os08g10030	Sobic.007G071200	KH domain-containing protein, putative, expressed	-	-	-	-	-	2	-	1	-	-	-	-	-	-	1	-	-	-	-	-	-	1	2	4	-	-	-	1	-	1	-	-	-	1	1	-
2	Bradi3g17780	LOC_Os04g52390	Sobic.007G075100	potassium transporter, putative, expressed	-	-	-	-	-	-	-	3	1	-	-	-	-	-	-	-	-	-	-	-	-	2	6	2	-	-	1	-	-	-	-	-	1	-	-	-
2	Bradi3g17870	LOC_Os08g10600	Sobic.007G075500	UTP--glucose-1-phosphate uridylyltransferase, putative, expressed	-	-	-	-	-	-	3	1	1	-	-	-	-	-	-	-	-	-	-	-	-	1	-	2	-	-	-	-	-	-	-	-	-	-	-	-
2	Bradi3g17950	LOC_Os08g12430	Sobic.007G076200	VERNALIZATION-INSENSITIVE, putative, expressed	1	-	-	3	-	-	5	1	-	-	-	-	-	-	-	-	-	2	1	2	-	4	-	3	-	-	-	-	-	-	-	1	-	-	-	-
2	Bradi3g18248	LOC_Os08g13000	Sobic.007G080500	MBTB20 - Bric-a-Brac, Tramtrack, Broad Complex BTB domain with Meprin and TRAF Homology MATH domain, expressed	1	-	-	-	-	-	2	-	1	-	-	-	-	-	-	-	-	1	-	-	-	2	-	2	-	-	-	1	-	-	-	-	-	1	-	-
2	Bradi3g18256	Not hits found	Not hits found	MBTB20 - Bric-a-Brac, Tramtrack, Broad Complex BTB domain with Meprin and TRAF Homology MATH domain, expressed	-	-	-	-	-	-	1	-	-	-	-	-	-	-	-	-	-	-	-	-	-	-	-	-	-	-	-	-	-	-	-	-	-	-	-	-
2	Bradi3g18470	LOC_Os08g13350	Sobic.006G207400	expressed protein	-	1	1	-	-	1	-	-	4	-	-	-	-	-	-	-	-	-	-	1	-	1	2	-	-	-	-	-	-	-	-	1	-	-	1	-
2	Bradi3g18750	LOC_Os08g14330	Sobic.007G087000	aldose 1-epimerase, putative, expressed	-	2	-	-	-	1	1	1	-	-	-	-	-	-	-	-	-	-	1	-	1	3	3	3	-	-	1	-	-	-	1	1	-	-	-	-
2	Bradi3g18920	LOC_Os08g14620	Sobic.007G088900	expressed protein	-	-	-	1	-	-	1	-	-	-	-	-	-	-	-	-	1	-	-	-	-	2	4	-	-	-	-	1	-	-	2	1	-	-	-	-
2	Bradi3g19040	LOC_Os08g15080	Sobic.007G091600	proline rich protein 3, putative, expressed	-	2	-	-	2	-	-	-	3	-	-	-	-	-	1	-	-	-	-	-	-	2	2	2	-	-	-	-	-	-	1	-	1	-	-	-
2	Bradi3g19280	LOC_Os08g16480	Sobic.006G153400	ATPase, AFG1 family domain containing protein, expressed	1	-	-	1	-	1	1	-	3	-	-	-	-	-	-	-	-	-	-	-	-	4	1	-	-	-	1	-	-	-	-	1	1	-	-	1
2	Bradi3g19290	LOC_Os08g16559	Sobic.007G095400	expressed protein	-	-	-	-	-	1	-	1	1	-	-	-	-	-	-	-	-	-	-	-	-	7	2	2	-	-	-	-	-	-	-	-	-	-	-	-
2	Bradi3g19450	LOC_Os08g16880	Sobic.007G098100	sas10/Utp3 family protein, expressed	-	-	1	1	1	-	-	1	-	1	-	-	-	-	-	-	-	-	-	-	-	3	5	6	-	-	-	-	1	-	-	-	-	-	-	-
2	Bradi3g19690	LOC_Os08g17600	Sobic.006G232200	SNARE domain containing protein, putative, expressed	-	-	2	-	1	-	2	-	-	-	1	-	-	-	-	-	-	-	-	-	-	1	2	5	-	-	-	-	-	-	1	-	-	-	-	1
2	Bradi3g19735	LOC_Os06g14100	Sobic.006G000900	Not annotated	2	1	2	-	-	1	-	-	4	-	-	-	-	-	-	-	-	-	-	-	-	1	-	-	-	-	-	-	-	-	-	-	1	-	-	-
2	Bradi3g19870	LOC_Os08g19170	Sobic.007G007700	G-patch domain containing protein, expressed	-	2	-	3	-	1	2	1	1	-	-	-	-	-	-	-	-	1	-	-	-	-	2	3	-	-	-	-	-	-	1	-	1	1	-	-
2	Bradi3g20080	LOC_Os05g23530	Sobic.004G135200	expressed protein	-	-	-	1	-	1	-	-	1	-	-	-	-	2	-	-	-	-	-	-	-	1	4	7	-	-	-	1	-	-	-	-	-	-	-	-
2	Bradi3g20090	LOC_Os06g48930	Sobic.010G253000	expressed protein	-	-	-	2	3	-	-	1	2	-	1	-	-	4	-	-	-	-	1	-	-	-	1	-	-	-	-	-	-	2	1	-	-	-	-	1
2	Bradi3g20490	LOC_Os08g22200	Not hits found	expressed protein	1	1	-	-	-	-	1	-	-	-	-	-	-	-	-	-	4	-	-	-	-	1	2	-	-	-	-	-	-	-	-	-	-	-	1	-
2	Bradi3g20610	LOC_Os02g18660	Sobic.004G129600	expressed protein	-	2	1	-	1	-	1	1	-	-	-	-	-	1	-	-	-	-	1	-	-	1	1	2	-	-	-	-	-	-	1	2	-	-	-	-
2	Bradi3g20615	Not hits found	Not hits found	Not annotated	-	-	-	-	-	-	-	-	-	-	-	-	-	-	-	-	-	-	-	-	-	2	-	-	-	-	-	-	-	-	1	-	-	-	-	-
2	Bradi3g21160	LOC_Os10g04620	Sobic.001G270400	OsPOP20 - Putative Prolyl Oligopeptidase homologue, expressed	-	-	-	-	-	-	2	-	1	-	-	-	-	-	-	-	-	-	-	-	-	7	6	6	-	-	-	-	-	-	-	-	-	-	4	1
2	Bradi3g21180	LOC_Os10g04580	Sobic.001G270800	ras-related protein, putative, expressed	-	-	-	-	-	-	-	-	-	-	-	-	-	-	1	-	1	-	-	-	2	2	4	-	-	-	-	-	-	-	-	-	1	-	-	-
2	Bradi3g21220	LOC_Os10g03550	Not hits found	expressed protein	-	-	-	-	1	-	-	-	-	-	-	-	-	1	-	-	-	-	-	-	-	3	3	-	-	-	-	1	-	-	-	-	-	-	1	-
2	Bradi3g21560	LOC_Os04g09720	Sobic.001G280200	OsSCP44 - Putative Serine Carboxypeptidase homologue, expressed	-	1	-	1	-	-	-	-	1	-	-	-	-	-	-	-	-	-	-	-	-	3	-	3	-	-	-	-	-	-	1	-	-	-	-	-
2	Bradi3g21650	LOC_Os10g42950	Sobic.001G281600	cyclin-dependent kinase E-1, putative, expressed	-	1	-	-	-	-	-	4	2	-	-	-	-	1	-	-	1	-	-	-	-	2	3	5	-	-	-	-	1	-	3	-	-	-	-	-
2	Bradi3g22050	LOC_Os08g26870	Sobic.007G110200	wound responsive protein, putative, expressed	-	-	-	-	-	-	2	1	-	-	-	-	-	-	-	1	1	2	-	-	-	3	-	5	-	-	-	-	1	-	-	-	1	1	-	-
2	Bradi3g22380	LOC_Os08g25460	Sobic.001G260400	transcription initiation factor, putative, expressed	1	-	-	1	-	1	1	-	-	-	-	-	-	-	-	-	1	-	1	-	-	2	2	-	-	-	-	-	-	-	-	2	-	-	-	-
2	Bradi3g22480	LOC_Os08g23930	Sobic.007G112200	ENT domain containing protein, expressed	-	2	-	1	1	-	1	-	2	-	-	-	-	-	-	-	-	2	-	-	-	3	3	4	-	-	-	-	-	-	1	1	-	-	-	-
2	Bradi3g22887	Not hits found	Not hits found	protein kinase, putative, expressed	1	-	-	-	-	-	1	-	-	-	-	-	-	-	-	-	-	-	-	-	-	2	-	-	-	-	-	-	-	-	-	-	-	-	-	-
2	Bradi3g22930	LOC_Os10g11140	Sobic.003G222500	phosphoglucomutase, putative, expressed	-	-	2	1	1	-	1	-	-	-	-	-	-	-	-	-	1	-	-	-	-	2	2	3	-	-	-	-	-	-	-	1	-	-	-	-
2	Bradi3g23160	LOC_Os10g25130	Sobic.001G260800	aminotransferase, classes I and II, domain containing protein, expressed	-	-	-	1	-	1	1	3	-	-	-	-	-	-	-	-	-	-	-	-	1	2	5	2	-	-	-	-	-	-	1	-	-	-	-	-
2	Bradi3g25680	LOC_Os10g26610	Sobic.001G253200	mandelonitrile lyase, putative, expressed	1	-	-	-	-	-	2	1	-	-	-	-	-	-	-	-	-	-	-	-	-	6	1	1	-	-	-	-	-	-	1	1	-	-	-	-
2	Bradi3g26410	LOC_Os10g27230	Sobic.001G251100	endonuclease/exonuclease/phosphatase family domain containing protein, expressed	-	-	3	-	-	1	1	-	2	-	-	-	-	-	-	-	-	-	-	-	-	2	2	1	-	-	-	-	-	-	1	-	-	1	-	-
2	Bradi3g26730	LOC_Os10g25770	Sobic.006G209500	transcription initiation factor IIE subunit beta, putative, expressed	-	-	2	-	-	-	-	-	1	-	-	-	-	-	-	1	-	-	-	-	-	11	1	2	-	1	-	-	-	-	-	-	-	-	-	-
2	Bradi3g26800	LOC_Os10g28040	Sobic.001G248100	histone acetyltransferase GCN5, putative, expressed	-	-	-	-	1	1	-	2	2	-	-	-	-	1	-	-	-	-	-	1	-	-	4	6	-	-	-	-	2	-	1	1	-	-	-	1
2	Bradi3g27160	LOC_Os11g38630	Sobic.005G172800	expressed protein	2	-	2	1	-	-	2	-	1	-	-	-	-	1	1	2	-	-	-	-	-	-	1	1	-	-	-	-	-	-	1	1	2	-	-	-
2	Bradi3g27480	LOC_Os10g30370	Sobic.001G237700	transposon protein, putative, CACTA, En/Spm sub-class, expressed	1	2	1	-	-	-	-	1	-	-	-	-	-	-	-	-	1	-	-	-	-	2	5	4	-	-	-	-	-	-	-	-	-	-	-	-
2	Bradi3g27920	LOC_Os10g31900	Sobic.001G230500	RNA recognition motif containing protein, putative, expressed	-	4	2	-	2	1	-	-	1	-	-	-	-	-	-	-	-	-	-	-	-	2	3	-	1	-	-	1	1	-	2	-	-	-	-	-
2	Bradi3g27933	LOC_Os03g14615	Sobic.002G360301	Not annotated	-	1	-	1	1	1	-	-	2	-	-	-	-	-	1	-	-	-	-	-	-	-	4	2	-	-	-	-	-	-	2	-	1	-	-	-
2	Bradi3g28150	LOC_Os10g32710	Sobic.001G227400	WD domain, G-beta repeat domain containing protein, expressed	1	1	-	1	-	1	1	1	-	-	-	-	-	-	-	1	-	-	1	-	-	2	3	-	-	-	-	-	-	-	-	-	1	1	-	-
2	Bradi3g28280	LOC_Os10g32880	Sobic.001G226000	WD domain, G-beta repeat domain containing protein, expressed	-	-	-	-	-	1	-	-	-	-	-	-	-	-	1	-	-	-	-	-	-	1	7	3	-	-	-	-	-	1	1	1	1	1	2	-
2	Bradi3g28477	LOC_Os10g33275	Sobic.001G222500	DEAD/DEAH box helicase domain containing protein, expressed	-	-	-	-	1	1	2	2	2	-	-	-	-	-	-	-	1	-	1	-	-	3	1	-	-	-	-	-	-	-	-	-	-	-	-	-
2	Bradi3g29247	LOC_Os10g34380	Sobic.001G214800	retrotransposon protein, putative, unclassified, expressed	-	-	1	-	2	-	2	-	3	-	1	-	1	-	-	-	-	1	-	-	-	2	3	2	-	-	-	-	-	-	1	-	-	-	-	1
2	Bradi3g29870	LOC_Os10g35220	Sobic.001G207000	KH domain containing protein, putative, expressed	2	-	-	-	-	1	1	-	1	-	-	1	-	-	-	-	-	-	-	1	-	1	1	3	-	-	-	-	-	-	2	-	-	-	1	1
2	Bradi3g29900	LOC_Os10g35390	Sobic.001G206000	acyltransferase, putative, expressed	-	1	-	-	-	1	-	1	-	-	-	-	-	-	1	-	1	1	-	-	-	5	-	1	-	-	-	-	-	-	-	-	-	-	-	-
2	Bradi3g29960	LOC_Os10g35480	Sobic.001G205800	lanC-like protein 2, putative, expressed	-	1	-	-	1	-	1	-	2	-	-	1	-	-	-	-	-	-	-	-	-	3	-	1	-	-	-	-	-	-	-	1	-	-	-	-
2	Bradi3g29980	LOC_Os10g35550	Sobic.008G112800	pre-mRNA-processing factor 6, putative, expressed	-	-	2	-	-	-	3	-	1	-	-	-	-	-	-	-	-	-	-	1	1	2	3	4	-	-	-	-	1	-	-	1	-	-	-	-
2	Bradi3g29990	LOC_Os10g35560	Sobic.001G205200	expressed protein	-	-	1	-	-	-	1	-	-	-	-	-	1	-	-	-	-	-	-	-	-	1	3	2	-	-	-	-	2	-	-	-	-	-	-	-
2	Bradi3g30000	LOC_Os10g35570	Sobic.001G205100	expressed protein	-	-	-	-	1	1	-	2	2	-	1	-	-	-	-	-	1	-	-	-	-	3	3	5	-	1	-	-	-	-	-	-	-	-	-	-
2	Bradi3g30080	LOC_Os10g35720	Sobic.001G203900	OsGrx_S17 - glutaredoxin subgroup II, expressed	1	-	3	-	-	-	-	1	-	-	-	-	-	-	-	-	-	-	-	-	-	6	3	1	-	-	-	-	1	-	-	1	-	-	-	-
2	Bradi3g30430	LOC_Os10g02630	Sobic.001G420200	transposon protein, putative, CACTA, En/Spm sub-class, expressed	-	-	2	-	-	-	3	-	2	-	-	-	-	1	-	1	-	1	-	-	1	-	2	3	-	-	-	-	1	-	1	1	-	1	-	-
2	Bradi3g30480	LOC_Os10g37210	Sobic.001G194900	FAD dependent oxidoreductase domain containing protein, expressed	3	-	1	-	-	-	1	1	-	-	-	-	-	-	-	-	-	-	-	-	-	1	1	1	-	-	-	1	1	-	3	1	-	-	-	-
2	Bradi3g30530	LOC_Os10g36950	Sobic.001G195700	DUF677 domain containing protein, putative, expressed	-	-	-	-	-	-	1	1	1	1	-	-	-	-	-	-	-	1	-	-	1	2	3	2	-	-	-	1	1	2	1	-	2	-	-	-
2	Bradi3g30750	LOC_Os10g36550	Sobic.001G198200	CRP3 - Cysteine-rich family protein precursor, expressed	-	-	-	-	-	1	1	2	-	-	-	-	-	1	1	1	1	3	-	-	-	2	5	6	-	-	1	-	-	-	-	1	-	-	-	1
2	Bradi3g31397	LOC_Os07g20150	Sobic.001G322600	expressed protein	1	-	-	-	-	-	2	1	2	-	-	-	-	3	-	-	-	-	-	-	-	3	1	1	-	-	-	-	-	-	1	1	1	2	-	-
2	Bradi3g31947	Not hits found	Sobic.001G316200	erythronate-4-phosphate dehydrogenase, putative, expressed	1	-	-	-	-	-	-	-	-	-	-	-	1	-	1	-	-	-	-	-	-	2	-	1	-	-	-	-	-	1	-	-	-	-	-	-
2	Bradi3g32282	LOC_Os10g40920	Sobic.008G028400	pentatricopeptide, putative, expressed	-	-	1	2	-	-	5	1	1	-	-	-	-	3	-	-	-	-	-	-	-	-	-	3	-	-	-	-	1	1	1	-	-	-	-	-
2	Bradi3g33020	LOC_Os10g40590	Sobic.001G302900	oxysterol-binding protein, putative, expressed	1	-	1	1	1	-	1	-	-	-	-	-	-	1	-	-	-	1	-	-	-	3	2	1	-	1	-	1	-	-	-	1	1	-	-	-
2	Bradi3g33080	LOC_Os10g40640	Sobic.001G302200	glycosyl transferase 8 domain containing protein, putative, expressed	1	-	2	1	1	-	-	-	1	-	-	-	1	3	-	-	-	-	-	-	-	-	7	1	-	-	-	-	-	-	-	1	-	-	-	-
2	Bradi3g33360	LOC_Os09g32650	Sobic.006G256300	leucyl-tRNA synthetase, cytoplasmic, putative, expressed	-	-	-	-	-	-	1	-	-	-	-	-	-	-	-	-	-	1	1	-	-	1	1	1	-	-	-	1	-	-	-	1	2	-	-	-
2	Bradi3g33450	LOC_Os01g32170	Sobic.010G249900	pentatricopeptide, putative, expressed	2	-	-	-	1	1	-	-	-	-	-	-	-	-	-	-	-	-	-	1	-	2	2	3	-	-	-	2	1	-	-	-	-	-	-	-
2	Bradi3g33716	LOC_Os10g41534	Sobic.001G294100	ICE-like protease p20 domain containing protein, expressed	-	-	1	-	1	-	-	-	1	-	1	-	1	1	-	1	-	-	-	-	-	1	2	3	-	-	-	-	-	-	-	-	-	-	-	-
2	Bradi3g33730	LOC_Os10g41550	Sobic.001G293800	beta-amylase, putative, expressed	-	2	-	-	-	-	2	3	-	-	-	1	-	-	-	-	-	-	-	-	-	4	6	7	-	-	-	-	-	-	-	-	1	-	1	-
2	Bradi3g34524	LOC_Os10g42790	Sobic.001G282900	cytidylyltransferase domain containing protein, expressed	2	-	-	-	-	3	1	-	1	-	-	-	1	-	1	-	-	-	-	-	-	4	3	-	-	-	-	-	-	-	-	-	-	-	-	-
2	Bradi3g34550	LOC_Os10g42830	Sobic.001G282600	transporter family protein, putative, expressed	-	-	2	-	-	-	-	-	-	-	-	-	-	-	-	-	-	-	-	-	-	-	5	2	-	-	-	-	-	-	1	-	-	1	-	2
2	Bradi3g34646	LOC_Os02g19440	Sobic.004G131800	sirohydrochlorin ferrochelatase, putative, expressed	-	1	-	-	1	-	-	-	2	-	-	-	-	-	-	-	-	-	-	-	1	2	6	2	-	-	-	-	-	-	1	-	-	-	-	-
2	Bradi3g34860	LOC_Os08g29650	Sobic.007G118200	RNA recognition motif containing protein, expressed	-	-	-	-	2	1	1	-	-	-	-	-	-	2	-	-	1	-	-	-	-	2	-	2	-	-	-	-	-	1	1	-	-	-	-	-
2	Bradi3g34967	LOC_Os10g22510	Sobic.005G094001	NB-ARC domain containing protein, expressed	-	-	-	-	-	1	-	1	-	-	-	-	-	-	-	-	-	-	-	2	-	4	2	1	-	-	-	-	-	-	1	-	-	-	-	-
2	Bradi3g35535	Not hits found	Not hits found	Fibronectin type III domain containing protein, expressed	-	-	-	-	-	-	-	-	-	-	-	-	-	-	-	-	-	-	-	-	-	2	-	-	-	-	-	-	-	-	-	-	-	-	-	-
2	Bradi3g35550	LOC_Os08g31560	Sobic.007G123900	WD-40 repeat family protein, putative, expressed	-	-	1	1	1	-	-	2	1	-	-	-	-	1	-	-	-	-	-	-	1	1	1	1	-	-	-	-	1	-	-	-	1	-	-	1
2	Bradi3g36140	LOC_Os08g32850	Sobic.007G130600	methylcrotonoyl-CoA carboxylase beta chain, mitochondrial precursor, putative, expressed	1	-	1	-	-	1	1	-	2	-	-	-	-	-	-	-	-	-	-	-	-	1	-	1	-	-	-	-	-	1	-	1	1	-	-	-
2	Bradi3g36320	LOC_Os08g33120	Sobic.007G132400	RNA recognition motif containing protein, putative, expressed	2	1	-	-	2	1	1	3	2	-	1	-	-	3	2	-	-	1	-	-	-	-	-	3	1	-	-	-	-	-	-	1	1	1	1	-
2	Bradi3g36380	LOC_Os08g33160	Sobic.007G132700	ZIM motif family protein, expressed	2	1	1	3	4	3	1	1	1	-	-	-	3	3	3	-	-	-	-	-	1	2	2	3	-	-	-	-	-	-	2	-	-	1	1	-
2	Bradi3g36500	LOC_Os08g33420	Sobic.007G134600	agenet domain containing protein, expressed	-	1	2	2	1	-	-	-	-	-	-	-	-	-	-	-	-	-	-	-	-	1	1	4	-	-	-	-	-	-	-	1	1	-	-	1
2	Bradi3g37010	LOC_Os08g34060	Sobic.007G139600	DUF1336 domain containing protein, expressed	-	1	-	-	3	2	1	-	1	-	-	1	-	-	1	-	1	-	-	1	1	4	4	-	-	-	-	-	-	-	-	-	-	-	-	-
2	Bradi3g37610	LOC_Os11g13800	Sobic.007G150000	expressed protein	-	3	1	1	-	1	-	-	1	-	-	-	-	-	-	-	1	-	-	-	-	2	2	3	-	-	-	2	-	-	-	-	1	-	-	-
2	Bradi3g38100	LOC_Os08g36994	Sobic.007G157000	protein transport protein, putative, expressed	-	-	-	-	1	-	-	-	2	-	-	-	-	-	-	1	-	-	-	-	1	1	4	1	-	-	-	-	-	-	1	-	-	-	-	-
2	Bradi3g38440	LOC_Os09g29170	Sobic.002G231300	CAMK_CAMK_like.38 - CAMK includes calcium/calmodulin depedent protein kinases, expressed	-	2	-	-	2	1	-	-	2	-	-	-	-	2	1	-	-	-	-	1	1	1	2	3	-	-	-	-	-	-	3	-	2	-	-	-
2	Bradi3g38670	LOC_Os08g37790	Sobic.007G225700	phospho-2-dehydro-3-deoxyheptonate aldolase, chloroplast precursor, putative, expressed	1	-	-	1	-	-	-	-	-	-	-	-	-	-	-	-	-	1	-	-	1	4	5	1	-	-	-	-	1	-	-	-	-	-	-	1
2	Bradi3g38730	LOC_Os08g37874	Sobic.007G225300	2-nitropropane dioxygenase family, putative, expressed	2	-	-	-	3	-	-	3	3	-	-	-	-	1	-	-	1	2	-	-	1	1	5	1	-	1	-	-	-	-	1	-	-	-	-	-
2	Bradi3g38747	LOC_Os08g37920	Sobic.007G225100	ZOS8-09 - C2H2 zinc finger protein, expressed	1	1	1	1	2	1	1	1	3	-	-	-	-	5	-	-	-	-	-	-	-	4	1	2	-	-	-	1	3	-	1	1	1	-	-	-
2	Bradi3g38970	LOC_Os08g38210	Sobic.007G223300	transcription factor BIM2, putative, expressed	-	-	2	1	3	1	4	2	2	-	-	-	-	-	-	-	-	-	1	-	-	-	4	2	-	-	-	-	-	1	-	-	-	-	-	-
2	Bradi3g39550	LOC_Os08g39120	Sobic.007G216500	expressed protein	-	-	-	-	2	-	2	2	1	-	-	-	-	-	-	-	-	-	1	-	-	2	2	3	-	1	-	-	-	-	-	-	-	-	-	-
2	Bradi3g40020	LOC_Os08g39880	Sobic.007G210300	G-patch domain containing protein, expressed	-	3	-	-	-	-	-	1	-	-	-	-	-	-	-	-	-	-	-	-	1	1	2	1	-	1	-	-	-	-	1	1	2	-	-	1
2	Bradi3g40330	LOC_Os08g41090	Sobic.007G205600	peroxidase precursor, putative, expressed	-	1	2	-	1	-	1	1	1	-	-	-	-	-	-	-	1	-	-	-	-	4	4	3	-	-	-	1	-	-	-	-	-	-	1	-
2	Bradi3g40437	LOC_Os08g40900	Sobic.007G203500	auxin response factor, putative, expressed	-	1	2	1	1	1	2	2	-	-	-	-	-	-	-	-	-	1	1	-	-	2	3	2	-	-	-	-	-	-	-	-	-	-	-	-
2	Bradi3g40480	LOC_Os08g40860	Sobic.007G203000	RNA pseudouridine synthase, putative, expressed	-	-	1	3	1	-	1	1	-	-	1	-	-	3	-	-	1	-	-	-	-	2	2	1	-	-	-	-	1	-	-	-	-	-	-	-
2	Bradi3g40520	LOC_Os08g40830	Sobic.007G202600	pumilio domain-containing protein PPD1, putative, expressed	-	2	-	-	-	4	1	-	-	-	-	-	-	-	-	-	-	-	2	-	-	3	6	-	-	1	-	-	-	-	-	1	-	-	-	-
2	Bradi3g40610	LOC_Os08g40580	Sobic.007G201000	methyltransferase domain containing protein, expressed	-	2	2	1	1	-	-	-	1	-	-	-	1	-	-	-	1	-	-	-	1	2	2	7	-	-	-	-	-	-	1	-	1	-	-	-
2	Bradi3g40700	Not hits found	Not hits found	Not annotated	1	-	-	1	-	-	3	-	-	-	-	-	-	-	-	-	-	-	-	-	-	4	-	-	-	-	-	1	-	-	-	-	-	-	-	-
2	Bradi3g40900	LOC_Os08g41400	Sobic.007G197100	expressed protein	-	-	-	1	2	-	2	1	2	-	-	-	-	3	1	-	-	-	-	-	-	3	1	2	-	-	-	1	-	-	-	-	-	-	-	-
2	Bradi3g41030	LOC_Os08g41670	Sobic.007G195800	uncharacterized protein family UPF0016 domain containing protein, expressed	1	-	-	2	-	2	-	2	-	-	-	-	-	-	-	1	-	-	-	-	1	2	2	1	-	-	-	-	-	-	2	-	2	-	-	-
2	Bradi3g41180	LOC_Os08g41840	Sobic.007G194200	expressed protein	1	1	-	-	1	1	-	-	2	-	-	-	-	-	-	1	1	-	-	-	-	2	1	-	-	-	-	1	-	-	-	1	-	-	-	-
2	Bradi3g41420	LOC_Os08g42370	Sobic.002G259400	zinc finger DHHC domain-containing protein, putative, expressed	-	-	1	-	-	-	2	1	1	-	-	-	-	1	1	-	-	1	-	-	2	1	-	4	-	-	-	1	-	-	-	-	1	-	-	1
2	Bradi3g41550	LOC_Os08g42560	Sobic.007G188600	tRNA synthetase class II core domain containing protein, expressed	2	1	-	-	1	-	2	1	-	-	-	-	-	-	-	-	-	-	-	-	-	2	4	-	-	-	-	-	-	-	1	-	1	1	-	-
2	Bradi3g41720	LOC_Os09g33810	Sobic.007G186300	ankyrin repeat domain containing protein, putative, expressed	2	2	4	-	1	-	1	-	1	-	-	-	-	-	-	-	-	-	-	-	-	1	-	1	-	-	-	-	-	1	-	-	1	-	-	-
2	Bradi3g41840	LOC_Os12g43370	Sobic.007G184500	peptidase, M24 family protein, putative, expressed	1	-	-	-	-	-	3	-	-	-	-	-	-	-	1	-	-	1	-	-	-	1	1	3	-	-	-	-	2	-	-	3	-	-	-	-
2	Bradi3g42025	Not hits found	Not hits found	Not annotated	-	-	-	-	-	-	1	-	-	-	-	-	-	-	-	-	-	-	-	-	-	-	-	-	-	-	-	-	-	-	-	-	-	-	-	-
2	Bradi3g42150	LOC_Os08g43360	Sobic.007G180000	RNA recognition motif containing protein, putative, expressed	1	1	-	-	1	-	1	-	-	-	-	-	-	-	-	-	1	-	-	-	2	1	8	4	-	-	-	-	-	-	1	1	-	-	1	-
2	Bradi3g42410	LOC_Os08g43480	Sobic.007G178100	zinc finger, C3HC4 type family protein, expressed	-	-	1	2	1	-	1	-	-	-	-	-	1	-	-	-	1	-	-	-	-	-	1	-	-	-	-	1	2	-	-	1	-	-	-	-
2	Bradi3g42570	LOC_Os08g43960	Sobic.007G021200	carrier, putative, expressed	-	-	-	-	2	-	2	-	4	-	-	-	-	-	-	-	-	-	-	-	-	1	2	-	-	-	-	-	-	-	1	-	2	-	-	-
2	Bradi3g42670	LOC_Os08g44240	Sobic.007G172400	AAA-type ATPase family protein, putative, expressed	-	-	-	-	-	-	1	-	-	-	-	-	-	-	-	-	-	-	-	-	-	2	3	-	-	-	-	-	-	-	-	-	1	-	-	-
2	Bradi3g42980	LOC_Os08g44560	Sobic.007G167500	expressed protein	-	1	1	-	-	-	1	1	1	-	-	-	-	1	-	-	-	-	-	-	-	2	3	3	-	-	-	-	1	-	1	-	-	-	1	-
2	Bradi3g43235	Not hits found	Not hits found	Not annotated	1	-	-	1	-	-	1	-	-	-	-	-	1	-	-	-	-	-	-	-	-	1	-	-	-	-	-	-	-	-	-	-	-	-	-	-
2	Bradi3g43250	Not hits found	Not hits found	helix-loop-helix DNA-binding domain containing protein, expressed	-	-	-	1	-	-	1	-	-	-	-	-	-	-	-	1	-	-	-	-	-	2	-	-	-	-	-	-	-	-	-	-	-	-	-	-
2	Bradi3g43766	LOC_Os02g06520	Sobic.007G188200	OsFBLD1 - F-box, LRR and FBD domain containing protein, expressed	1	-	-	-	-	-	1	1	1	-	-	-	-	-	-	1	-	-	-	-	-	1	2	2	-	-	-	-	-	-	-	-	-	1	-	-
2	Bradi3g44175	LOC_Os02g32030	Sobic.001G021400	elongation factor, putative, expressed	-	4	-	-	-	-	-	1	-	-	-	-	-	-	-	-	-	-	-	-	-	7	3	1	-	-	-	-	-	1	-	-	-	-	1	-
2	Bradi3g44217	LOC_Os11g06190	Sobic.004G156500	expressed protein	1	1	1	-	-	1	1	-	2	-	-	-	-	-	-	-	-	-	-	-	-	1	3	3	-	-	-	-	-	-	-	-	-	1	-	-
2	Bradi3g45130	LOC_Os02g33430	Sobic.004G168300	E2F family transcription factor protein, putative, expressed	1	-	-	-	-	-	-	-	-	-	-	-	-	-	-	-	1	-	-	-	-	2	2	2	-	-	-	-	-	-	-	-	-	-	1	-
2	Bradi3g45450	LOC_Os02g34630	Sobic.002G320500	MYB family transcription factor, putative, expressed	-	1	2	-	-	1	1	1	1	-	-	-	-	-	-	-	-	-	-	-	-	3	-	-	-	-	-	-	-	-	-	1	-	-	-	-
2	Bradi3g45540	LOC_Os02g34530	Sobic.004G173600	OsPDIL5-3 protein disulfide isomerase PDIL5-3, expressed	1	-	-	-	1	-	2	1	1	-	-	-	-	-	-	-	1	-	-	-	-	-	2	1	-	-	-	-	-	-	3	-	-	-	-	-
2	Bradi3g45760	LOC_Os02g34950	Sobic.004G176400	ATP binding protein, putative, expressed	-	1	1	-	-	-	1	-	3	-	-	-	-	-	-	-	-	-	-	-	-	2	-	1	-	-	-	-	-	-	1	1	1	-	-	-
2	Bradi3g45790	LOC_Os02g35010	Sobic.004G176900	STE_MEKK_ste11_MAP3K.9 - STE kinases include homologs to sterile 7, sterile 11 and sterile 20 from yeast, expressed	-	-	1	-	1	2	-	-	-	-	-	-	-	3	-	-	-	-	-	-	-	1	-	-	-	-	-	-	-	-	-	-	1	2	-	1
2	Bradi3g45820	LOC_Os02g35070	Sobic.004G177300	SPRY-domain containing protein, putative, expressed	-	-	-	-	-	-	2	-	-	-	1	-	-	-	1	-	-	-	-	-	-	3	2	6	-	-	-	-	-	-	-	-	1	-	-	-
2	Bradi3g45850	LOC_Os02g35100	Sobic.004G177600	DDT domain containing protein, putative, expressed	-	-	-	-	3	2	-	-	1	-	-	-	-	1	-	-	-	-	-	-	-	-	2	3	-	-	-	-	-	-	1	-	-	1	-	-
2	Bradi3g45910	LOC_Os02g35160	Sobic.004G178200	ligatin, putative, expressed	-	-	1	1	-	-	1	1	-	-	-	-	-	-	-	-	-	-	-	-	-	2	2	4	-	-	-	2	1	2	1	-	2	-	-	-
2	Bradi3g45946	LOC_Os03g38930	Sobic.001G179200	expressed protein	-	-	1	-	-	-	-	2	-	-	-	-	-	-	1	-	-	-	-	1	-	-	2	-	-	-	1	-	-	-	-	-	-	-	-	-
2	Bradi3g46140	LOC_Os02g35620	Sobic.004G183300	expressed protein	-	-	-	-	1	-	1	1	1	-	-	-	-	-	-	-	-	-	-	-	-	1	-	-	-	-	-	-	-	-	-	-	-	-	-	-
2	Bradi3g46390	LOC_Os02g35870	Sobic.004G185900	galactosyltransferase, putative, expressed	-	-	2	-	-	-	1	1	1	-	-	-	-	1	-	-	-	-	-	-	-	5	1	-	-	-	-	-	-	-	1	-	-	-	-	-
2	Bradi3g46700	LOC_Os02g36520	Sobic.004G189200	OsFBK9 - F-box domain and kelch repeat containing protein, expressed	1	1	-	1	-	-	-	1	1	-	-	-	-	-	-	-	-	-	-	-	-	3	-	1	-	-	-	-	-	-	-	-	-	-	-	-
2	Bradi3g46950	LOC_Os03g10040	Sobic.004G192400	OsFBX77 - F-box domain containing protein, expressed	-	-	1	2	-	-	-	-	1	-	-	-	1	-	-	-	1	-	-	-	-	3	1	4	-	-	-	-	-	-	-	-	-	-	-	-
2	Bradi3g46960	LOC_Os02g36974	Sobic.006G108400	14-3-3 protein, putative, expressed	-	1	1	-	-	2	-	-	-	-	-	-	-	2	-	-	1	-	-	-	-	6	1	3	-	-	1	-	1	-	-	-	2	-	-	-
2	Bradi3g47605	LOC_Os05g14390	Not hits found	expressed protein	-	1	-	-	-	-	-	1	-	-	-	-	-	-	-	-	-	-	-	-	-	1	2	-	-	-	-	-	-	-	-	-	-	-	-	-
2	Bradi3g47920	LOC_Os10g24900	Sobic.006G175400	OsFBK22 - F-box domain and kelch repeat containing protein, expressed	-	1	1	-	1	1	-	-	1	-	-	-	-	-	-	-	1	-	-	1	-	3	-	-	-	-	-	-	-	-	1	-	2	-	1	-
2	Bradi3g48130	LOC_Os04g41470	Sobic.006G131000	expressed protein	-	-	1	-	-	-	-	1	-	-	-	-	-	-	-	-	-	1	-	-	-	2	3	4	-	-	-	-	-	-	-	-	-	-	-	-
2	Bradi3g48330	LOC_Os02g39540	Sobic.004G209700	transposon protein, putative, unclassified, expressed	-	-	-	-	1	-	-	1	3	-	1	-	-	-	-	-	-	-	-	-	-	1	1	3	-	-	-	-	-	-	-	1	-	-	-	-
2	Bradi3g48815	LOC_Os02g40420	Sobic.004G215200	expressed protein	1	2	-	1	-	-	1	-	-	-	-	1	-	-	-	-	-	1	-	-	-	3	2	2	-	-	-	1	-	-	-	-	-	-	-	-
2	Bradi3g49130	LOC_Os02g40900	Sobic.004G219400	RNA recognition motif containing protein, putative, expressed	-	-	-	1	-	-	1	-	-	-	1	-	-	-	-	-	-	1	-	-	-	3	2	1	-	-	-	-	-	-	-	-	-	-	-	-
2	Bradi3g49530	LOC_Os02g42230	Sobic.004G224100	RPA2B - Putative single-stranded DNA binding complex subunit 2, expressed	-	2	-	1	1	-	1	3	-	-	-	-	-	-	-	-	-	-	-	-	1	1	1	3	-	-	-	-	-	-	-	-	-	-	-	-
2	Bradi3g50320	LOC_Os02g43480	Sobic.004G299000	expressed protein	-	1	1	-	1	1	1	1	2	-	-	-	-	1	-	-	-	-	1	-	-	2	4	6	-	-	-	-	1	-	1	-	1	-	-	-
2	Bradi3g50647	LOC_Os02g44010	Sobic.004G295300	expressed protein	-	-	-	1	1	1	-	1	-	2	-	-	-	-	-	-	-	-	-	-	1	2	1	4	-	-	-	-	-	1	-	-	-	-	-	-
2	Bradi3g51151	Not hits found	Sobic.002G288000	bromodomain domain containing protein, expressed	-	-	2	1	-	1	1	-	2	-	-	-	-	-	-	1	-	-	-	-	-	3	-	2	-	-	-	-	-	-	-	-	-	-	-	-
2	Bradi3g51200	LOC_Os02g44870	Sobic.004G286600	dehydrin, putative, expressed	-	-	-	-	-	-	2	1	3	-	-	-	-	2	1	-	-	-	-	-	-	3	2	1	-	-	-	-	1	-	-	2	-	-	-	-
2	Bradi3g51387	LOC_Os02g44630	Sobic.004G288700	aquaporin protein, putative, expressed	-	1	-	1	-	-	-	1	2	-	-	-	-	1	-	-	-	-	-	-	-	3	6	6	-	-	-	1	-	-	1	-	1	-	-	-
2	Bradi3g51490	LOC_Os02g45170	Sobic.004G284600	helix-loop-helix DNA-binding protein, putative, expressed	-	-	2	-	-	-	-	1	2	-	-	-	-	-	-	-	1	-	-	-	-	-	5	2	-	-	-	2	-	-	1	-	-	2	-	-
2	Bradi3g52130	LOC_Os02g46510	Sobic.004G275700	adaptor complexes medium subunit family domain containing protein, expressed	-	-	2	1	-	1	1	3	1	-	-	-	1	-	-	-	2	1	-	-	-	2	3	1	-	-	-	-	-	-	-	-	2	-	-	-
2	Bradi3g52200	LOC_Os03g30934	Sobic.008G055300	UDP-N-acetylglucosamine transferase subunit ALG14, putative, expressed	1	2	-	-	-	-	-	1	1	-	-	-	-	-	-	1	-	-	-	-	-	1	2	1	-	-	-	-	1	-	2	-	-	-	1	-
2	Bradi3g52330	LOC_Os02g46956	Sobic.004G272900	expressed protein	-	2	2	1	1	-	1	2	-	-	-	-	2	1	-	-	-	-	-	-	1	6	-	1	-	-	-	-	2	2	-	-	-	1	-	-
2	Bradi3g52480	LOC_Os02g47170	Sobic.004G271000	expressed protein	-	-	-	-	-	1	2	2	1	-	-	-	-	-	-	-	-	2	1	-	1	-	4	-	-	-	-	-	4	-	1	1	-	1	-	-
2	Bradi3g52547	LOC_Os02g47280	Sobic.004G269900	growth-regulating factor, putative, expressed	1	2	1	-	-	-	-	1	2	-	-	1	-	-	-	-	1	2	-	1	-	-	5	4	-	-	-	-	-	-	-	1	1	-	-	-
2	Bradi3g52600	LOC_Os02g47400	Sobic.004G269400	pectinacetylesterase domain containing protein, expressed	1	-	-	1	1	1	-	3	1	1	-	-	-	-	-	-	-	-	1	-	-	-	2	1	-	-	-	-	-	-	-	-	-	-	-	-
2	Bradi3g52750	LOC_Os02g47610	Sobic.004G267800	nmrA-like family domain containing protein, expressed	1	2	-	-	-	-	-	-	-	-	-	-	-	-	-	-	-	-	-	-	-	-	4	1	-	-	-	-	-	-	-	-	1	-	-	-
2	Bradi3g52800	LOC_Os02g47670	Sobic.004G267300	bg55, putative, expressed	1	3	-	1	-	-	2	1	-	-	-	1	-	-	1	-	-	-	-	-	1	-	-	1	-	-	-	-	-	-	1	-	-	-	-	-
2	Bradi3g53047	LOC_Os02g48010	Not hits found	nuclear matrix constituent protein 1-like, putative, expressed	1	-	-	-	1	-	-	-	-	-	-	-	-	-	-	-	-	-	-	-	-	3	5	-	-	-	-	-	-	-	-	-	-	-	-	-
2	Bradi3g53107	LOC_Os02g48116	Sobic.004G263400	expressed protein	-	-	-	1	-	-	-	-	2	-	-	-	-	-	-	-	-	1	-	-	-	4	2	2	-	-	-	-	1	-	2	-	1	-	-	-
2	Bradi3g53702	LOC_Os02g54650	Sobic.004G324100	diacylglycerol kinase, putative, expressed	1	2	1	1	-	-	1	-	1	-	-	-	-	-	-	-	-	1	-	-	-	-	2	5	-	-	-	-	-	-	-	-	-	1	-	-
2	Bradi3g53880	LOC_Os02g55000	Sobic.004G327400	zinc finger CCCH-type with G patch domain-containing protein, putative, expressed	-	2	1	1	1	1	-	-	1	-	-	-	-	-	-	-	-	-	-	-	-	1	3	3	-	-	-	-	-	-	-	1	-	-	-	-
2	Bradi3g54020	LOC_Os02g55140	Sobic.004G329300	leucine aminopeptidase, chloroplast precursor, putative, expressed	-	1	-	-	-	-	1	2	-	-	-	-	-	-	1	-	1	-	-	-	-	2	1	1	-	-	-	-	-	-	-	-	3	-	1	-
2	Bradi3g54040	LOC_Os02g55180	Sobic.010G065800	ubiquitin carboxyl-terminal hydrolase domain containing protein, expressed	3	-	1	-	-	1	-	1	2	-	-	-	-	-	1	-	-	-	-	2	1	5	1	2	-	-	-	1	-	1	-	-	1	-	-	-
2	Bradi3g54236	LOC_Os02g55480	Sobic.010G063200	zinc finger, C3HC4 type domain containing protein, expressed	-	-	1	3	-	-	-	-	1	-	-	-	-	-	-	-	1	-	-	-	-	2	2	4	-	-	-	-	-	-	4	-	-	-	-	-
2	Bradi3g54670	LOC_Os02g56180	Sobic.004G337200	dehydrogenase, putative, expressed	-	1	1	1	-	-	1	1	1	-	-	-	-	-	-	-	2	1	-	-	-	1	1	2	-	-	-	-	-	-	-	1	-	-	-	-
2	Bradi3g54700	LOC_Os02g56210	Sobic.010G239800	hydrolase, NUDIX family, domain containing protein, expressed	-	1	-	-	-	-	2	2	-	-	-	-	-	-	-	-	-	1	-	-	1	2	3	2	-	-	-	-	-	-	-	-	-	-	-	-
2	Bradi3g54860	LOC_Os02g56560	Sobic.004G339200	CK1_CaseinKinase_1.6 - CK1 includes the casein kinase 1 kinases, expressed	-	-	-	1	-	-	-	-	-	-	1	-	1	-	-	-	-	-	1	-	-	1	3	1	-	-	-	-	-	-	-	1	-	-	-	-
2	Bradi3g54880	LOC_Os11g18830	Sobic.004G227100	survival motor neuron containing protein, expressed	-	-	-	-	-	-	-	2	-	-	-	-	-	-	-	-	-	-	-	-	-	-	5	3	-	-	-	-	-	1	1	-	-	-	1	-
2	Bradi3g54910	LOC_Os02g56530	Sobic.004G339600	ankyrin repeat domain containing protein, expressed	-	1	1	1	-	-	2	3	2	-	-	-	-	-	-	-	-	-	-	-	-	1	4	1	-	-	-	1	-	-	-	-	-	-	1	1
2	Bradi3g55287	LOC_Os02g57140	Sobic.004G344400	expressed protein	-	-	1	1	-	1	3	1	-	-	-	-	-	-	-	-	-	-	-	1	-	2	3	2	-	-	-	-	-	-	-	-	-	-	-	-
2	Bradi3g55390	LOC_Os02g57220	Sobic.004G345400	WD domain, G-beta repeat domain containing protein, expressed	-	-	-	1	-	1	2	-	1	-	-	-	-	-	-	-	1	-	-	-	-	-	2	-	-	-	-	1	1	1	-	-	-	1	-	-
2	Bradi3g55530	LOC_Os02g57380	Sobic.004G347300	thioredoxin, putative, expressed	1	-	1	1	1	-	-	-	1	-	-	-	-	1	1	-	-	-	-	-	-	2	4	1	-	-	-	-	1	-	-	-	-	1	-	-
2	Bradi3g55540	LOC_Os02g57390	Sobic.004G347400	pumilio-family RNA binding protein, putative, expressed	-	-	1	1	-	-	-	2	1	-	-	-	1	1	1	-	-	-	-	-	-	1	1	1	-	-	-	-	-	-	-	-	-	-	-	-
2	Bradi3g55660	LOC_Os02g57470	Sobic.004G348600	tetratricopeptide repeat containing protein, putative, expressed	1	-	-	1	-	-	-	-	2	-	-	-	-	-	-	-	-	-	-	-	-	-	3	4	-	-	-	1	-	-	2	1	2	-	-	-
2	Bradi3g55780	LOC_Os11g18947	Sobic.001G268200	zinc finger, C3HC4 type domain containing protein, expressed	-	1	-	-	-	2	1	-	2	-	-	-	1	-	-	-	-	-	-	-	-	1	1	1	-	-	-	-	1	-	-	1	-	-	1	-
2	Bradi3g55920	LOC_Os02g57800	Sobic.004G351800	PPR repeat containing protein, expressed	1	-	-	-	1	-	-	1	-	-	1	-	-	-	-	-	-	-	-	-	-	-	6	-	-	-	-	2	1	-	-	2	1	-	-	-
2	Bradi3g56030	LOC_Os02g57710	Sobic.004G351100	Not annotated	1	-	-	1	-	-	1	-	-	-	-	1	-	-	-	-	1	-	1	-	-	1	5	-	-	-	-	-	-	-	1	1	-	-	-	-
2	Bradi3g56087	LOC_Os02g55050	Sobic.003G075300	Not annotated	-	-	-	-	2	-	2	1	1	-	1	-	-	-	-	-	1	1	-	1	-	4	1	-	-	-	-	-	-	-	-	-	-	-	-	2
2	Bradi3g56490	LOC_Os02g49230	Sobic.004G256200	Not annotated	-	-	1	2	1	1	-	2	1	-	-	-	3	2	-	-	1	-	-	-	-	3	3	1	-	-	-	-	-	-	-	-	-	-	-	-
2	Bradi3g56640	LOC_Os02g48964	Sobic.004G257400	Not annotated	-	1	-	-	2	-	-	1	2	-	-	-	-	-	-	-	1	-	-	-	-	1	6	7	-	-	-	-	-	-	-	-	-	-	-	-
2	Bradi3g56780	LOC_Os02g58020	Sobic.004G353000	Not annotated	-	2	2	-	-	1	-	-	-	-	-	-	-	-	-	1	-	-	-	-	-	-	1	4	-	-	-	1	-	1	-	-	-	1	-	-
2	Bradi3g56960	LOC_Os02g49950	Sobic.004G249100	Not annotated	-	1	1	-	-	-	-	3	-	-	-	-	-	-	1	-	-	-	-	-	-	-	1	2	-	-	-	-	-	-	-	-	1	-	-	-
2	Bradi3g56980	LOC_Os02g57910	Not hits found	Not annotated	-	1	-	-	-	-	-	-	-	-	-	-	-	-	-	1	-	-	-	-	-	5	2	-	-	-	-	-	-	-	-	-	-	-	-	-
2	Bradi3g57290	Not hits found	Not hits found	Not annotated	-	-	-	-	-	-	-	-	-	-	-	-	-	-	-	-	-	-	-	-	-	2	-	-	-	-	-	-	-	-	-	-	-	-	-	-
2	Bradi3g57510	LOC_Os02g53340	Sobic.004G314700	Not annotated	-	4	1	2	1	1	-	2	1	-	-	-	1	1	-	1	-	-	-	-	-	1	2	3	-	-	-	-	-	-	-	-	-	-	-	-
2	Bradi3g57700	LOC_Os02g53110	Sobic.004G312300	Not annotated	1	1	3	1	-	-	1	1	-	-	-	-	1	1	1	-	-	-	-	-	1	2	2	1	-	-	-	-	-	-	-	1	1	-	-	-
2	Bradi3g57750	LOC_Os11g29370	Sobic.005G110541	Not annotated	-	-	-	-	1	-	1	-	2	-	-	-	-	2	2	-	-	-	-	1	-	-	3	4	-	-	-	-	1	-	-	-	-	-	-	1
2	Bradi3g57868	LOC_Os02g52880	Sobic.004G310500	Not annotated	1	2	-	-	-	-	1	-	1	-	-	-	-	-	-	-	-	-	-	-	-	1	-	3	-	-	-	-	-	-	-	-	-	-	-	-
2	Bradi3g57940	LOC_Os02g52820	Sobic.004G309900	Not annotated	-	-	-	-	2	-	-	2	3	-	-	-	-	-	-	-	-	-	-	-	-	2	1	4	-	-	-	-	2	2	1	-	1	-	-	-
2	Bradi3g57960	LOC_Os02g52780	Sobic.004G309600	Not annotated	2	2	1	-	-	-	3	1	-	-	-	-	-	1	-	-	-	-	-	-	-	3	1	2	-	-	-	-	-	-	4	1	-	-	-	-
2	Bradi3g58172	LOC_Os03g50850	Sobic.006G102100	Not annotated	-	-	-	-	1	-	-	-	-	-	-	-	-	-	-	-	-	-	-	-	-	-	1	1	-	-	-	1	-	-	1	-	-	-	-	1
2	Bradi3g58295	Not hits found	Not hits found	Not annotated	2	-	-	-	-	-	3	-	-	-	-	-	-	-	-	-	-	-	-	-	-	3	-	-	-	-	-	-	-	-	-	-	-	-	-	-
2	Bradi3g58310	LOC_Os02g52250	Sobic.004G305600	Not annotated	-	-	2	-	-	-	1	-	1	-	-	-	-	1	-	-	-	-	-	-	-	4	3	5	-	-	1	1	1	-	1	-	2	-	-	-
2	Bradi3g58320	LOC_Os02g52230	Sobic.004G305400	Not annotated	2	1	-	-	-	-	1	2	-	-	-	1	-	-	-	-	-	1	-	-	1	2	3	4	-	-	-	-	-	-	1	-	-	-	-	-
2	Bradi3g58327	Not hits found	Not hits found	Not annotated	-	-	-	-	-	-	1	-	-	-	-	-	-	-	-	-	-	-	-	-	-	2	-	-	-	-	-	-	-	-	-	-	-	-	-	-
2	Bradi3g58580	LOC_Os02g52160	Sobic.004G228800	Not annotated	-	1	1	-	1	1	-	-	-	-	-	-	-	-	-	-	1	1	-	-	-	-	6	6	-	-	-	-	-	-	-	-	1	-	-	1
2	Bradi3g59110	LOC_Os02g51490	Sobic.004G235000	Not annotated	1	-	-	1	-	1	2	-	-	-	-	-	-	-	-	-	1	-	-	1	-	1	1	2	1	-	-	1	-	-	1	-	1	1	-	-
2	Bradi3g59330	LOC_Os02g51180	Sobic.004G237400	Not annotated	1	-	-	-	1	2	2	-	-	-	-	-	1	-	1	-	1	1	-	-	-	4	2	3	-	-	-	2	-	-	2	-	-	-	1	-
2	Bradi3g59360	LOC_Os02g51140	Sobic.004G237700	Not annotated	1	-	-	3	1	-	-	2	2	-	2	-	-	3	-	-	1	-	-	-	-	-	1	3	-	-	-	-	-	-	-	1	1	2	-	-
2	Bradi3g59400	LOC_Os02g51100	Sobic.004G238200	Not annotated	1	-	-	-	-	-	-	-	-	-	-	-	-	-	-	-	-	-	-	-	-	-	2	-	-	-	-	-	-	1	-	-	-	-	-	-
2	Bradi3g59510	LOC_Os02g50970	Sobic.004G240800	Not annotated	1	1	-	-	2	-	1	2	3	-	-	1	-	8	-	-	-	-	-	-	-	4	2	2	-	-	-	-	-	-	1	5	-	-	-	1
2	Bradi3g59542	LOC_Os02g50880	Sobic.004G241900	Not annotated	-	1	-	-	1	-	-	2	-	-	-	-	-	-	-	-	-	1	-	-	-	6	5	1	-	-	-	-	-	1	-	1	-	-	-	1
2	Bradi3g59880	LOC_Os02g50360	Sobic.004G246100	Not annotated	-	-	-	1	-	-	-	1	-	-	-	-	-	-	-	-	-	-	1	1	-	-	1	1	-	-	-	-	1	-	-	1	-	-	-	-
2	Bradi3g59910	LOC_Os02g50330	Sobic.004G246400	Not annotated	1	1	1	1	-	-	2	1	-	-	-	1	1	-	1	-	-	-	-	-	-	6	4	3	-	-	-	-	1	-	1	-	-	1	-	-
2	Bradi3g59960	LOC_Os02g50270	Sobic.004G246900	Not annotated	1	-	-	-	-	-	3	1	2	-	-	-	-	-	-	-	1	-	-	-	1	-	3	3	-	-	-	-	-	-	1	1	-	-	1	-
2	Bradi3g60060	LOC_Os02g54090	Sobic.004G320100	Not annotated	-	-	-	-	2	-	-	1	-	-	-	-	-	-	-	-	-	-	-	2	-	1	5	1	-	-	-	-	-	-	1	-	-	-	-	-
2	Bradi3g60330	LOC_Os02g58150	Sobic.004G354400	Not annotated	-	1	1	-	3	1	-	-	2	-	-	-	-	-	-	-	-	-	-	-	-	3	5	5	-	-	-	-	-	-	-	-	-	-	-	1
2	Bradi3g60460	LOC_Os02g58250	Sobic.004G356000	Not annotated	1	2	-	-	-	2	-	-	4	-	-	-	-	-	-	-	-	-	-	-	-	-	-	3	-	-	-	-	-	-	1	-	1	-	-	-
2	Bradi3g60557	LOC_Os02g58350	Sobic.004G356800	Not annotated	-	-	-	-	-	-	1	-	-	-	-	-	-	-	-	-	-	-	-	-	-	-	3	4	-	-	-	-	-	-	-	-	-	-	-	-
2	Bradi3g60590	LOC_Os01g45190	Sobic.004G356900	Not annotated	-	2	-	-	-	-	-	1	-	-	-	-	1	-	-	-	-	-	-	1	1	4	-	3	-	-	-	-	-	-	4	2	1	-	1	-
2	Bradi4g00280	Not hits found	Sobic.008G192800	Not annotated	1	-	-	-	-	-	1	-	-	-	-	-	-	-	-	-	-	-	-	-	-	2	-	4	-	-	-	-	-	-	1	-	-	2	-	-
2	Bradi4g00310	LOC_Os02g38589	Sobic.002G373500	Not annotated	-	-	-	-	-	-	-	-	-	-	-	-	-	1	-	-	-	-	-	-	1	2	2	3	-	-	-	-	-	-	1	-	-	-	-	-
2	Bradi4g00480	LOC_Os12g44180	Sobic.008G191100	Not annotated	1	-	-	-	1	-	1	-	-	-	-	-	-	-	-	1	2	-	-	-	-	3	4	4	-	1	-	-	-	-	-	-	-	-	-	-
2	Bradi4g00517	LOC_Os12g44150	Sobic.008G190500	Not annotated	-	1	1	-	1	-	1	1	2	-	1	-	-	-	-	-	1	-	-	-	-	3	3	3	-	-	-	-	-	-	1	-	-	2	1	-
2	Bradi4g01090	LOC_Os12g43120	Sobic.003G123100	Not annotated	1	-	2	-	-	-	1	5	2	-	-	-	-	-	-	-	-	-	-	-	-	1	2	3	-	-	-	1	1	-	1	1	1	-	-	1
2	Bradi4g01117	LOC_Os12g37770	Sobic.002G393800	Not annotated	-	-	1	1	-	-	1	-	1	-	-	-	-	-	-	-	1	-	-	-	-	1	1	3	-	-	-	-	-	-	-	-	-	-	-	1
2	Bradi4g01150	Not hits found	Not hits found	Not annotated	-	-	-	1	-	-	-	-	-	-	-	-	-	-	-	1	-	-	-	-	-	1	-	-	-	-	-	-	-	-	-	-	-	-	-	-
2	Bradi4g01185	Not hits found	Sobic.004G006000	Not annotated	-	-	-	-	-	2	-	-	1	-	-	-	-	-	-	1	-	-	-	-	-	-	-	3	-	-	-	-	-	-	3	-	-	-	-	-
2	Bradi4g01260	Not hits found	Not hits found	Not annotated	-	-	-	-	-	-	-	-	-	-	-	-	-	-	-	-	-	-	-	-	-	-	-	-	-	-	-	-	-	-	-	-	-	-	-	-
2	Bradi4g01370	LOC_Os12g42420	Sobic.008G174800	Not annotated	2	-	-	-	-	-	-	3	-	-	-	-	-	1	-	-	-	-	-	-	-	1	7	2	-	-	-	-	1	-	1	-	-	-	1	-
2	Bradi4g01390	LOC_Os12g42370	Sobic.008G174300	Not annotated	-	-	1	-	-	2	-	-	1	-	-	-	-	-	-	-	-	1	-	-	-	2	1	3	-	-	-	-	-	-	-	-	-	-	1	-
2	Bradi4g01400	LOC_Os08g07960	Sobic.007G061000	Not annotated	-	-	-	1	1	-	-	3	-	-	-	-	1	-	-	-	-	-	-	-	-	2	2	4	-	-	-	-	-	-	1	-	-	2	2	-
2	Bradi4g01717	LOC_Os12g41956	Sobic.008G169800	Not annotated	2	1	1	-	-	-	-	2	-	-	-	-	1	-	-	-	-	-	1	-	-	3	3	1	-	-	-	1	-	-	-	-	-	-	-	-
2	Bradi4g01740	LOC_Os04g24710	Sobic.001G044600	Not annotated	-	-	-	-	-	-	1	1	1	-	-	-	-	-	-	-	1	-	1	-	-	2	-	-	-	-	-	-	-	-	-	2	-	-	-	-
2	Bradi4g01820	LOC_Os12g41880	Sobic.008G168300	Not annotated	-	1	-	-	-	-	1	1	3	-	-	-	1	1	1	-	1	2	-	-	-	2	6	4	-	-	-	-	1	-	2	-	-	-	-	-
2	Bradi4g01966	Not hits found	Not hits found	Not annotated	-	-	-	-	-	-	-	-	-	-	-	-	-	-	-	-	-	-	-	-	-	1	-	-	-	-	-	-	-	-	-	-	-	-	-	-
2	Bradi4g01972	LOC_Os02g15160	Not hits found	Not annotated	1	-	-	-	-	-	-	1	-	-	-	-	-	-	-	-	1	-	-	-	-	1	2	-	-	-	-	-	2	-	-	1	-	-	-	-
2	Bradi4g02010	LOC_Os03g63300	Sobic.006G010000	Not annotated	-	1	-	1	-	-	1	-	-	-	1	-	-	1	-	-	1	-	-	-	1	2	3	7	-	-	-	-	1	-	2	-	-	-	-	-
2	Bradi4g02030	LOC_Os12g42140	Sobic.008G165100	Not annotated	-	-	1	-	-	-	-	-	-	-	-	-	-	1	-	2	-	1	-	1	-	6	6	2	-	1	-	-	2	-	6	1	1	-	-	1
2	Bradi4g02367	Not hits found	Sobic.008G161000	Not annotated	-	-	-	-	-	-	-	-	-	-	-	-	-	-	-	-	-	-	-	-	-	4	-	6	-	-	2	-	-	-	-	-	1	-	-	-
2	Bradi4g02380	LOC_Os12g41250	Sobic.008G160700	Not annotated	1	-	-	5	1	-	-	-	1	1	-	-	-	1	-	1	1	1	-	-	1	2	4	1	1	-	-	-	-	-	3	-	-	1	2	-
2	Bradi4g02410	LOC_Os12g41210	Sobic.008G160500	Not annotated	-	-	-	-	-	-	1	-	1	-	-	-	-	-	1	-	-	-	-	-	-	2	2	3	1	-	-	-	-	-	-	1	1	-	-	-
2	Bradi4g02676	Not hits found	Not hits found	Not annotated	-	-	-	1	-	-	-	-	-	-	-	-	1	-	-	-	-	-	-	-	-	2	-	-	-	-	-	-	-	-	-	-	-	-	-	-
2	Bradi4g02680	LOC_Os12g40570	Sobic.008G153600	Not annotated	-	-	-	1	-	-	1	-	2	-	-	-	-	-	1	-	1	-	-	-	1	4	2	3	-	-	-	-	-	-	-	-	-	1	-	-
2	Bradi4g02700	LOC_Os12g40550	Sobic.008G153400	Not annotated	-	2	4	-	-	-	-	-	2	-	-	-	1	1	1	-	-	1	-	-	-	2	3	-	-	-	-	-	1	1	-	-	-	1	1	2
2	Bradi4g02760	LOC_Os12g40490	Sobic.008G152600	Not annotated	1	1	1	-	1	-	1	-	3	-	-	-	1	-	-	-	-	-	-	-	-	1	3	1	-	-	-	-	-	-	1	-	1	-	-	1
2	Bradi4g02798	LOC_Os03g44920	Sobic.001G142501	Not annotated	-	-	-	-	-	-	-	1	1	-	-	-	-	-	-	-	1	-	-	-	2	1	3	3	-	-	-	-	-	-	2	-	1	-	-	-
2	Bradi4g03114	LOC_Os12g39840	Sobic.008G147700	Not annotated	-	-	-	-	-	1	1	1	1	-	-	-	-	-	-	1	-	-	-	-	-	3	-	1	-	-	-	-	1	1	-	2	1	-	-	-
2	Bradi4g03360	LOC_Os12g39320	Sobic.008G144900	Not annotated	2	1	1	2	4	1	1	-	1	-	1	-	-	2	1	-	-	-	-	-	-	1	3	7	-	-	-	-	-	-	-	1	-	-	-	-
2	Bradi4g03380	LOC_Os12g39340	Sobic.008G145100	Not annotated	-	-	-	-	1	-	1	1	-	-	-	1	-	1	-	-	-	-	-	-	-	2	1	1	-	-	-	2	1	-	-	-	-	-	-	-
2	Bradi4g03530	LOC_Os12g39110	Sobic.008G143100	Not annotated	-	-	-	-	3	-	-	1	-	-	-	-	1	-	-	-	-	-	-	-	-	1	2	2	-	-	-	-	-	-	2	1	1	-	1	-
2	Bradi4g03750	LOC_Os12g38780	Sobic.008G140400	Not annotated	-	2	1	-	-	1	-	2	-	-	1	1	-	1	-	1	-	-	-	-	-	1	2	4	-	-	-	-	-	-	1	-	1	1	1	-
2	Bradi4g03840	LOC_Os12g38620	Not hits found	Not annotated	-	-	-	1	-	-	1	-	-	-	-	-	-	-	-	1	-	-	-	-	-	1	-	-	-	-	-	-	-	-	-	-	-	-	-	-
2	Bradi4g03940	Not hits found	Not hits found	Not annotated	1	-	-	-	-	-	2	-	-	-	-	-	-	-	-	-	-	-	-	-	-	3	-	-	-	-	-	-	-	-	1	-	-	-	-	-
2	Bradi4g03980	LOC_Os12g38380	Sobic.009G260500	Not annotated	-	1	3	-	-	-	-	-	-	1	-	1	-	-	-	-	-	-	1	-	-	2	2	1	-	-	-	-	-	-	-	1	-	-	1	-
2	Bradi4g04224	LOC_Os09g38480	Sobic.001G500500	Not annotated	1	-	-	-	-	-	-	2	-	-	-	-	-	-	-	-	-	-	-	-	-	3	4	5	-	-	-	-	-	-	-	2	1	-	-	-
2	Bradi4g04240	Not hits found	Not hits found	Not annotated	-	-	-	-	-	-	-	-	-	-	-	-	-	-	-	-	-	-	-	-	-	-	-	-	-	-	-	-	-	-	-	-	-	-	-	-
2	Bradi4g04567	LOC_Os12g37630	Sobic.008G131000	Not annotated	-	-	-	-	-	-	-	1	1	-	-	-	-	2	-	-	-	-	-	-	-	4	3	4	1	-	-	1	-	-	-	-	-	-	-	-
2	Bradi4g04720	LOC_Os12g37410	Sobic.008G129300	Not annotated	2	-	-	-	-	-	1	-	1	-	-	-	-	-	-	-	-	-	2	-	1	3	3	3	-	1	-	-	-	-	1	1	-	-	-	-
2	Bradi4g04870	LOC_Os12g36950	Sobic.008G127100	Not annotated	-	1	-	-	-	-	1	-	-	-	-	-	-	-	-	-	-	-	-	1	-	-	2	-	-	-	-	-	-	-	1	-	1	-	-	-
2	Bradi4g04880	LOC_Os12g36920	Sobic.008G126200	Not annotated	-	-	1	-	-	-	-	-	-	-	-	-	-	-	-	-	2	-	-	-	-	2	-	1	-	-	-	-	-	-	-	-	-	-	-	-
2	Bradi4g05010	LOC_Os12g36910	Sobic.008G126600	Not annotated	-	-	-	-	-	-	-	-	2	-	-	-	-	-	-	1	-	-	-	-	1	3	5	3	-	-	-	-	-	-	-	-	-	-	1	-
2	Bradi4g05310	LOC_Os12g36180	Sobic.008G123500	Not annotated	1	4	2	2	2	1	1	2	3	-	-	-	-	2	3	-	-	1	-	-	-	1	1	1	-	-	-	-	-	-	-	1	-	-	-	-
2	Bradi4g05510	LOC_Os12g35640	Sobic.008G118900	Not annotated	-	-	-	-	-	-	-	1	2	-	-	-	-	-	-	-	2	-	-	-	-	4	2	1	-	-	-	-	-	-	-	-	-	-	-	2
2	Bradi4g05950	LOC_Os12g34850	Sobic.008G115000	Not annotated	-	2	-	-	-	-	2	-	-	-	-	-	-	-	-	-	1	1	1	1	-	1	4	2	-	-	-	1	-	-	-	-	-	1	-	-
2	Bradi4g06063	Not hits found	Not hits found	Not annotated	-	-	-	-	-	-	2	-	-	-	-	-	-	-	-	-	-	-	1	-	-	1	-	-	-	-	-	-	-	-	1	-	-	-	-	-
2	Bradi4g06100	LOC_Os12g34370	Sobic.008G113500	Not annotated	-	-	1	-	1	-	-	1	1	-	-	-	-	-	-	-	-	1	-	-	1	2	1	5	-	-	-	-	1	1	-	-	-	-	-	-
2	Bradi4g06137	LOC_Os12g34330	Sobic.008G113100	Not annotated	1	1	2	-	-	1	1	2	1	-	-	-	-	-	1	-	-	-	-	-	-	2	-	1	-	-	-	-	1	-	1	2	2	-	-	-
2	Bradi4g06330	LOC_Os11g41900	Sobic.008G112100	Not annotated	1	-	2	1	-	-	-	-	-	-	-	-	-	-	-	-	1	-	-	-	-	-	2	3	-	1	-	-	-	-	1	-	-	-	1	-
2	Bradi4g06460	LOC_Os12g32710	Sobic.008G072050	Not annotated	1	-	-	-	1	-	1	-	-	-	-	-	-	-	-	-	-	-	-	-	1	3	3	1	-	-	-	-	-	-	1	-	-	-	-	-
2	Bradi4g06987	LOC_Os12g31450	Sobic.008G101900	Not annotated	1	1	-	-	2	1	-	2	1	-	-	-	-	1	1	-	-	2	-	1	-	2	-	1	-	-	-	-	-	-	3	-	-	-	-	-
2	Bradi4g07000	LOC_Os12g31440	Sobic.008G101800	Not annotated	1	-	2	-	-	2	1	-	2	-	-	-	-	1	-	-	-	-	-	-	-	4	4	2	-	1	-	-	-	1	-	-	-	1	-	-
2	Bradi4g07110	LOC_Os04g28090	Sobic.008G100100	Not annotated	-	-	-	1	1	-	-	1	-	-	-	-	-	-	-	-	1	-	-	-	-	1	1	4	-	-	-	-	-	-	1	-	-	-	-	1
2	Bradi4g07248	Not hits found	Sobic.008G191400	Not annotated	2	-	-	2	-	1	3	-	1	-	-	-	-	-	-	-	-	-	1	-	1	1	-	5	-	-	-	-	-	-	1	-	-	-	-	-
2	Bradi4g07257	LOC_Os12g44230	Not hits found	Not annotated	-	-	-	1	-	-	-	1	-	-	-	-	-	-	-	-	-	-	-	-	-	2	3	-	-	-	-	-	-	-	1	-	-	-	-	-
2	Bradi4g07420	LOC_Os06g12690	Sobic.004G241400	Not annotated	2	1	-	1	2	1	-	1	1	-	-	-	-	2	-	-	-	-	-	-	-	1	2	1	-	-	-	-	-	-	-	2	-	-	-	-
2	Bradi4g07450	LOC_Os12g29550	Sobic.008G096100	Not annotated	-	-	-	1	1	1	1	3	1	-	-	-	-	-	-	-	-	1	-	-	-	6	2	3	-	-	-	-	-	-	1	-	-	-	-	1
2	Bradi4g07470	LOC_Os12g29520	Sobic.008G096000	Not annotated	-	2	1	-	1	-	2	-	1	-	-	-	-	-	-	-	-	-	-	-	-	-	1	2	-	-	-	-	-	-	1	4	-	-	-	-
2	Bradi4g07854	LOC_Os12g25710	Sobic.009G175300	Not annotated	1	-	1	-	-	-	-	3	-	-	-	-	-	-	-	-	-	-	-	-	-	2	-	-	-	-	-	-	-	1	-	1	-	-	1	-
2	Bradi4g07990	LOC_Os12g24170	Sobic.008G052200	Not annotated	-	-	3	-	-	2	-	-	-	-	-	-	-	-	2	-	1	-	1	1	-	1	2	4	-	-	-	-	-	-	-	-	-	-	-	-
2	Bradi4g08180	LOC_Os09g01630	Sobic.002G140900	Not annotated	-	-	-	2	3	-	1	-	1	-	-	-	1	-	1	-	-	2	1	-	-	-	1	-	-	-	-	-	-	-	-	-	-	-	-	-
2	Bradi4g08200	LOC_Os09g01590	Sobic.002G140700	Not annotated	-	-	-	-	-	-	1	1	-	-	-	-	-	-	-	-	-	-	-	-	-	1	3	-	-	-	-	-	-	-	-	-	-	-	-	-
2	Bradi4g08470	LOC_Os09g02729	Sobic.006G119700	Not annotated	-	-	-	-	-	-	-	1	-	-	-	-	-	-	-	-	-	-	-	-	-	1	2	2	-	-	-	-	-	-	1	-	-	-	-	-
2	Bradi4g08680	LOC_Os09g08390	Sobic.002G148100	Not annotated	-	1	1	-	-	-	1	1	2	-	-	-	-	-	-	-	1	-	1	-	-	1	2	3	-	-	-	-	-	-	-	1	-	-	-	-
2	Bradi4g08727	LOC_Os09g03610	Sobic.002G145800	Not annotated	3	-	-	2	1	-	2	1	-	-	1	-	-	-	-	1	-	1	-	-	-	3	5	3	-	-	-	-	1	-	1	1	-	2	-	-
2	Bradi4g08780	LOC_Os09g07380	Sobic.003G029100	Not annotated	2	-	-	-	2	-	-	-	2	-	-	-	-	2	-	-	-	-	-	-	-	1	4	1	-	-	-	-	-	-	-	-	-	1	-	-
2	Bradi4g09280	LOC_Os11g47800	Sobic.005G228600	Not annotated	1	2	1	-	2	1	-	-	1	-	-	-	-	2	-	-	-	-	-	-	-	-	-	-	-	-	-	-	-	-	3	-	3	-	-	1
2	Bradi4g09940	LOC_Os11g45590	Sobic.005G216300	Not annotated	-	1	-	1	1	1	-	1	-	-	-	-	-	-	-	-	-	1	-	-	-	2	-	4	-	-	-	-	1	-	1	-	-	1	-	-
2	Bradi4g10335	Not hits found	Sobic.005G099100	Not annotated	1	-	1	-	-	1	-	-	2	-	-	-	-	-	-	-	-	-	-	-	-	1	-	1	-	-	-	-	-	-	-	-	-	-	-	-
2	Bradi4g10577	LOC_Os11g44690	Sobic.004G212600	Not annotated	-	-	-	-	-	-	1	1	-	-	-	-	-	-	-	-	-	-	-	-	-	7	-	1	-	-	-	-	-	-	-	-	-	-	-	-
2	Bradi4g10590	Not hits found	Not hits found	Not annotated	-	-	-	-	-	-	2	-	-	-	-	-	-	-	-	-	-	-	-	-	-	5	-	-	-	-	-	1	-	-	1	-	-	-	-	-
2	Bradi4g10700	LOC_Os11g43970	Sobic.005G207500	Not annotated	-	1	-	-	1	-	-	-	-	-	1	-	-	-	-	-	-	-	-	1	1	3	4	2	-	-	-	-	-	-	1	-	-	-	-	-
2	Bradi4g11900	LOC_Os11g42160	Sobic.005G198200	Not annotated	-	1	-	-	1	-	-	-	-	-	-	-	-	-	-	-	-	1	-	-	-	2	3	1	-	-	-	-	-	-	-	-	-	-	1	-
2	Bradi4g11930	LOC_Os11g42100	Sobic.003G325200	Not annotated	2	-	-	1	-	-	-	-	1	-	-	-	-	-	-	-	-	1	-	-	1	2	5	2	-	-	-	-	1	-	-	-	-	-	1	-
2	Bradi4g12190	Not hits found	Sobic.005G197100	Not annotated	3	-	-	-	-	-	-	-	1	1	-	-	-	-	-	-	-	-	-	-	-	6	-	-	-	-	-	-	-	-	-	-	-	-	-	-
2	Bradi4g12260	LOC_Os11g41820	Sobic.005G195800	Not annotated	2	1	-	-	1	-	-	-	2	-	-	-	-	1	1	-	-	-	-	-	-	3	-	1	-	-	-	-	1	-	1	1	2	-	-	-
2	Bradi4g12940	LOC_Os02g31070	Sobic.004G157600	Not annotated	-	-	-	1	-	1	-	3	-	-	-	-	-	-	-	-	1	-	-	-	-	3	3	3	-	-	-	-	1	-	1	-	-	-	-	-
2	Bradi4g13970	LOC_Os11g39540	Sobic.005G183200	Not annotated	2	-	1	1	1	1	1	-	1	-	-	-	1	-	-	-	-	1	-	-	-	6	2	2	-	-	-	-	1	-	-	-	1	-	-	-
2	Bradi4g14090	LOC_Os11g39220	Sobic.005G181000	Not annotated	-	2	1	-	-	-	1	-	2	-	-	-	-	1	1	-	-	-	-	1	-	5	2	3	1	-	-	-	-	-	-	-	1	-	-	-
2	Bradi4g14850	LOC_Os11g38020	Sobic.005G169800	Not annotated	-	2	1	-	1	-	1	-	-	-	-	-	-	-	1	-	-	-	-	-	-	3	1	1	-	-	-	-	-	-	1	-	-	-	-	-
2	Bradi4g15177	LOC_Os04g52060	Sobic.006G210100	Not annotated	-	1	-	-	-	-	-	-	-	-	-	-	-	-	-	-	-	-	-	-	1	3	4	4	-	-	1	-	-	-	-	-	-	1	1	-
2	Bradi4g15730	LOC_Os02g01020	Sobic.007G096000	Not annotated	1	-	1	-	-	1	1	1	2	-	-	-	-	-	-	-	-	-	-	-	-	5	1	2	-	-	-	-	-	-	3	-	-	-	-	1
2	Bradi4g16050	LOC_Os11g36340	Sobic.005G159600	Not annotated	-	3	-	-	-	-	-	1	-	-	-	-	-	-	-	-	-	1	-	-	1	4	8	1	-	-	-	1	-	-	-	1	-	-	-	-
2	Bradi4g16230	LOC_Os11g35870	Sobic.005G158300	Not annotated	4	-	-	-	1	1	1	2	-	-	-	-	-	-	1	-	-	-	-	-	-	-	1	-	-	-	-	-	1	-	-	-	-	-	1	-
2	Bradi4g16327	LOC_Os11g35320	Sobic.005G155300	Not annotated	-	-	-	-	1	2	-	1	-	-	-	-	-	-	-	-	1	1	-	-	-	2	-	5	-	-	-	-	-	-	-	-	-	-	-	-
2	Bradi4g16847	LOC_Os11g34190	Sobic.005G143300	Not annotated	1	1	-	-	-	-	4	3	-	-	-	-	-	1	-	-	-	-	-	1	-	-	-	2	-	-	-	-	-	-	-	-	2	-	1	1
2	Bradi4g17040	LOC_Os11g33100	Sobic.005G139400	Not annotated	-	-	1	-	3	-	-	2	1	-	-	-	-	1	-	-	-	-	-	-	-	1	2	1	-	-	-	-	1	-	-	-	-	-	-	-
2	Bradi4g17287	LOC_Os11g32470	Sobic.005G133800	Not annotated	-	1	-	3	-	1	1	-	1	-	-	-	1	-	-	-	1	1	-	-	-	3	1	1	-	-	-	-	-	-	-	2	-	-	2	-
2	Bradi4g19660	LOC_Os11g22404	Sobic.004G136400	Not annotated	-	-	-	-	-	1	-	-	1	-	-	-	-	-	-	-	-	-	-	1	-	3	2	1	-	-	-	-	-	-	-	1	-	-	-	-
2	Bradi4g19690	LOC_Os12g32200	Sobic.003G372600	Not annotated	-	1	2	1	-	1	-	-	-	1	-	-	-	-	-	-	1	-	1	-	-	2	3	4	-	-	-	-	-	-	-	-	-	-	1	-
2	Bradi4g20950	LOC_Os11g14180	Sobic.005G084800	Not annotated	-	-	-	-	2	1	-	1	1	-	-	-	-	-	-	-	-	1	1	-	-	4	3	3	-	-	-	-	-	-	-	-	1	-	-	-
2	Bradi4g21040	LOC_Os11g14010	Sobic.005G086200	Not annotated	-	1	-	1	2	-	-	-	2	-	-	-	-	1	2	-	-	-	1	-	-	1	1	-	-	-	-	-	1	-	-	-	-	-	-	-
2	Bradi4g21950	LOC_Os08g14850	Sobic.005G096000	Not annotated	-	1	-	-	-	1	-	1	2	-	-	-	-	-	-	-	-	2	-	-	-	1	1	4	-	-	-	-	-	-	-	-	-	-	-	-
2	Bradi4g22173	Not hits found	Not hits found	Not annotated	-	-	-	-	-	-	1	-	-	-	-	-	-	-	-	1	-	-	1	-	-	3	-	-	-	-	-	-	-	-	1	-	-	-	-	-
2	Bradi4g22760	LOC_Os11g10100	Sobic.005G105000	Not annotated	-	-	-	1	1	-	-	-	-	-	-	-	3	3	1	-	-	1	-	-	-	3	3	3	-	-	-	-	1	-	-	-	-	-	-	-
2	Bradi4g23080	LOC_Os11g09474	Sobic.005G077800	Not annotated	-	-	-	1	-	-	-	-	1	-	-	-	-	1	-	-	-	-	-	-	-	3	2	4	-	-	-	-	-	-	-	-	2	-	-	-
2	Bradi4g23360	Not hits found	Sobic.005G014950	Not annotated	-	-	-	-	-	-	-	-	-	-	-	-	-	-	-	1	-	-	-	-	-	2	-	4	-	-	-	1	-	-	-	-	-	-	-	-
2	Bradi4g23407	LOC_Os11g08950	Sobic.005G070400	Not annotated	-	2	-	-	-	-	4	1	-	-	-	-	-	-	-	-	-	1	-	-	-	2	3	2	-	-	-	-	-	-	-	-	-	-	-	-
2	Bradi4g23417	LOC_Os11g08660	Sobic.005G068800	Not annotated	-	-	1	-	1	-	7	2	1	-	-	-	-	1	1	-	-	-	-	-	-	-	6	-	-	-	-	-	-	-	-	1	1	-	-	-
2	Bradi4g23960	LOC_Os11g07870	Sobic.005G061900	Not annotated	1	2	-	-	-	-	-	5	-	-	-	-	-	5	-	-	-	-	-	-	-	-	4	3	-	-	-	-	1	1	-	-	-	-	-	-
2	Bradi4g24001	LOC_Os11g15620	Sobic.005G079500	Not annotated	-	3	-	-	-	1	1	1	-	-	-	-	-	-	-	-	1	-	-	-	-	4	2	2	-	-	1	2	-	-	-	1	-	-	-	-
2	Bradi4g24197	LOC_Os02g55010	Sobic.005G059500	Not annotated	2	2	1	-	1	-	1	1	-	-	-	-	1	-	-	-	-	-	-	-	-	2	1	-	-	-	-	-	1	-	1	2	1	-	-	-
2	Bradi4g24213	Not hits found	Not hits found	Not annotated	2	-	-	1	-	-	1	-	-	-	-	-	1	-	-	-	-	-	-	-	-	1	-	-	-	-	-	-	-	-	-	-	-	-	-	-
2	Bradi4g24237	LOC_Os11g06810	Sobic.009G249700	Not annotated	-	-	-	-	-	-	3	-	1	-	-	-	-	-	-	-	-	-	-	-	-	1	1	3	-	-	-	-	-	-	-	-	-	1	1	-
2	Bradi4g24480	LOC_Os11g07450	Sobic.005G058900	Not annotated	4	-	-	1	-	-	-	2	-	-	-	-	-	2	1	1	1	-	-	-	-	1	2	6	-	-	-	-	1	-	1	2	-	-	-	-
2	Bradi4g24600	LOC_Os11g06760	Sobic.005G050600	Not annotated	1	-	-	1	3	-	2	-	-	-	-	-	-	-	1	1	-	1	-	1	-	6	1	2	-	1	-	-	-	1	-	-	-	-	1	1
2	Bradi4g24750	LOC_Os11g06410	Sobic.005G047200	Not annotated	1	1	1	1	-	-	2	1	-	-	-	-	1	1	-	-	-	-	-	-	-	-	1	-	-	-	-	-	-	-	-	2	1	-	-	1
2	Bradi4g25188	LOC_Os12g06670	Sobic.005G046500	Not annotated	1	1	-	-	4	-	-	2	2	-	-	-	-	1	-	-	-	-	-	-	-	5	2	2	-	-	-	-	-	-	2	-	-	-	2	-
2	Bradi4g25417	LOC_Os09g37000	Sobic.007G176200	Not annotated	-	-	-	-	1	-	-	-	1	-	-	-	1	-	-	-	-	-	-	-	1	1	1	8	-	-	-	-	-	-	-	-	1	-	1	1
2	Bradi4g25430	LOC_Os11g05650	Sobic.008G040700	Not annotated	-	-	1	-	-	-	-	-	-	-	-	-	-	-	-	1	-	-	-	-	-	1	3	5	-	-	-	-	1	-	-	1	-	1	-	-
2	Bradi4g25620	LOC_Os12g02130	Sobic.008G032200	Not annotated	-	1	4	-	-	-	-	-	5	-	-	-	-	-	-	-	1	-	-	-	-	3	3	3	1	-	-	-	-	-	-	-	-	-	-	-
2	Bradi4g25680	LOC_Os12g18900	Sobic.005G014700	Not annotated	-	1	1	-	-	2	1	1	1	-	-	-	-	-	-	-	-	-	-	-	-	4	2	3	-	-	-	-	-	-	1	-	-	-	-	-
2	Bradi4g25940	LOC_Os05g41172	Sobic.009G179700	Not annotated	-	1	-	2	-	-	1	1	-	-	-	-	-	-	-	2	-	-	-	1	-	3	4	-	-	-	-	-	-	-	-	1	2	-	-	-
2	Bradi4g26310	LOC_Os11g04174	Sobic.005G025500	Not annotated	-	-	-	-	-	-	3	-	-	-	-	-	3	-	-	-	-	1	-	1	-	3	-	1	-	-	-	-	-	-	-	-	1	-	1	-
2	Bradi4g26410	LOC_Os12g03810	Sobic.005G024200	Not annotated	1	-	-	-	1	-	1	1	1	-	-	-	1	1	-	-	1	-	-	-	-	6	7	1	-	-	-	-	1	-	-	-	2	-	1	-
2	Bradi4g26437	LOC_Os06g42490	Sobic.010G278200	Not annotated	-	2	-	-	-	1	1	1	-	-	-	-	1	-	-	-	-	-	-	-	-	4	5	1	-	-	-	-	-	-	1	-	-	-	-	-
2	Bradi4g26590	LOC_Os11g04950	Sobic.008G011000	Not annotated	-	-	-	-	-	-	-	-	1	-	-	-	-	-	-	-	-	1	-	-	-	1	3	1	-	-	-	1	1	-	-	1	-	-	-	-
2	Bradi4g26790	LOC_Os11g01510	Sobic.005G004400	Not annotated	1	-	1	2	2	1	3	2	-	-	1	-	-	5	-	-	-	-	-	-	-	2	1	3	-	-	-	-	-	-	-	-	-	-	-	-
2	Bradi4g26840	Not hits found	Not hits found	Not annotated	1	-	-	-	-	-	1	-	-	-	-	-	-	-	-	1	-	-	-	-	-	-	-	-	-	-	-	1	-	-	1	-	-	-	-	-
2	Bradi4g28050	LOC_Os09g15430	Sobic.002G170200	Not annotated	1	-	-	-	1	-	1	2	1	-	-	-	1	1	-	-	-	-	-	-	-	2	-	-	-	-	-	-	-	-	-	-	-	-	-	-
2	Bradi4g28270	LOC_Os09g16330	Sobic.002G174000	Not annotated	-	-	-	1	1	-	1	-	1	-	-	-	-	-	-	-	-	-	1	1	-	1	4	4	-	-	-	-	-	-	-	-	-	-	-	-
2	Bradi4g28380	LOC_Os09g17680	Sobic.002G176800	Not annotated	-	1	-	1	1	-	-	-	-	-	-	-	-	2	-	-	-	-	1	-	1	1	3	2	1	-	-	-	-	-	1	-	-	-	-	-
2	Bradi4g28590	LOC_Os09g19640	Sobic.002G179500	Not annotated	-	1	-	1	1	2	1	1	2	-	-	-	1	1	1	-	-	-	-	-	-	5	1	2	-	-	-	-	-	-	-	-	1	1	-	-
2	Bradi4g28627	LOC_Os09g19700	Sobic.002G180000	Not annotated	1	-	-	2	1	2	2	3	1	-	-	1	-	1	-	-	1	-	-	1	-	1	3	4	-	-	-	-	-	-	-	-	-	-	-	-
2	Bradi4g28810	LOC_Os09g19880	Sobic.002G181200	Not annotated	1	-	-	-	-	1	-	1	1	-	-	-	-	-	-	1	-	-	-	2	-	5	-	3	-	-	-	1	1	-	-	2	-	-	-	-
2	Bradi4g28850	LOC_Os09g19910	Sobic.002G181600	Not annotated	1	1	-	-	1	-	-	1	2	-	-	-	-	-	-	-	-	-	-	-	-	1	1	4	-	-	-	-	2	-	-	-	1	-	-	-
2	Bradi4g28930	LOC_Os02g17380	Sobic.004G124100	Not annotated	1	-	2	1	1	1	-	1	1	-	-	-	-	1	-	-	-	-	-	1	-	2	1	2	-	-	-	-	-	-	-	-	-	-	-	-
2	Bradi4g29240	LOC_Os09g20650	Sobic.002G186400	Not annotated	-	1	1	2	-	1	-	1	1	-	-	-	1	-	-	-	-	-	1	2	-	2	1	3	-	-	-	-	-	-	-	-	1	-	-	-
2	Bradi4g29410	LOC_Os09g21230	Sobic.002G189400	Not annotated	-	-	-	-	1	1	2	3	3	-	-	-	-	-	-	-	-	1	-	-	-	2	4	3	-	-	-	-	-	-	-	2	-	-	-	-
2	Bradi4g29547	LOC_Os09g21760	Sobic.002G192200	Not annotated	1	-	-	-	-	-	1	-	1	-	-	1	-	-	1	-	-	-	-	-	-	1	6	5	-	-	-	-	-	-	1	-	1	-	-	-
2	Bradi4g29570	LOC_Os09g21780	Sobic.002G192900	Not annotated	-	1	-	1	1	-	-	1	2	-	-	-	-	-	-	-	-	1	-	-	-	2	-	2	-	-	-	-	-	-	-	-	2	-	-	-
2	Bradi4g29619	Not hits found	Not hits found	Not annotated	-	-	-	-	-	-	1	-	-	-	-	-	-	-	-	-	-	-	-	-	-	-	-	-	-	-	-	-	-	-	-	-	-	-	-	-
2	Bradi4g29622	LOC_Os03g31594	Sobic.002G193300	Not annotated	2	1	1	1	2	-	1	-	-	-	-	-	1	-	1	-	1	-	-	-	-	3	1	1	-	-	-	-	2	-	-	-	1	-	-	-
2	Bradi4g29630	LOC_Os09g23070	Sobic.002G193500	Not annotated	-	-	-	1	-	-	1	1	-	-	-	-	-	-	-	-	-	2	-	-	-	-	1	3	-	1	-	1	-	-	1	-	-	2	-	-
2	Bradi4g29870	LOC_Os09g24200	Sobic.002G197100	Not annotated	1	2	-	-	-	-	3	-	-	-	-	-	-	-	-	-	-	-	-	1	1	-	1	4	-	-	-	1	-	-	4	1	-	1	2	-
2	Bradi4g30200	LOC_Os09g24700	Sobic.002G200700	Not annotated	-	1	1	-	-	-	-	1	-	-	-	-	-	-	-	-	1	-	-	-	-	1	1	2	-	-	-	-	-	-	-	-	1	-	-	-
2	Bradi4g30430	LOC_Os09g25260	Sobic.002G203600	Not annotated	1	-	2	-	2	1	1	2	1	-	-	-	-	-	1	-	-	-	-	-	-	1	2	2	-	-	-	-	-	-	-	1	-	1	-	-
2	Bradi4g30450	LOC_Os09g25310	Sobic.002G204000	Not annotated	1	1	-	-	-	-	1	-	-	-	-	-	-	-	-	-	-	-	-	-	-	4	1	1	-	-	-	-	-	-	-	-	1	-	-	-
2	Bradi4g31060	LOC_Os09g26570	Sobic.002G213300	Not annotated	-	-	-	1	-	1	1	2	-	-	-	-	-	-	-	-	-	-	1	-	-	-	5	-	-	-	-	-	-	-	1	-	-	-	-	-
2	Bradi4g31158	LOC_Os09g26700	Sobic.002G214400	Not annotated	1	3	-	1	-	1	-	1	-	1	2	-	-	3	-	-	-	-	-	1	-	1	5	5	-	-	-	-	-	-	-	-	-	-	-	-
2	Bradi4g31176	Not hits found	Not hits found	Not annotated	2	-	-	1	-	-	2	-	-	-	-	-	-	-	-	-	-	-	-	-	-	-	-	-	-	-	-	-	-	-	2	-	-	-	-	-
2	Bradi4g31180	Not hits found	Sobic.001G100900	Not annotated	-	-	-	1	-	-	-	-	1	-	-	-	-	-	1	1	-	-	-	-	-	2	-	-	-	-	-	-	-	-	-	-	-	-	-	-
2	Bradi4g31250	LOC_Os09g26800	Sobic.002G214900	Not annotated	1	1	-	3	1	-	1	-	-	-	-	-	-	2	-	-	-	1	-	-	-	3	1	3	-	-	-	-	-	-	-	-	1	-	-	-
2	Bradi4g31310	LOC_Os09g26880	Sobic.002G215700	Not annotated	-	-	-	-	-	-	1	2	1	1	-	-	-	-	-	-	-	1	1	3	-	7	2	4	-	-	-	-	-	-	1	2	-	1	-	-
2	Bradi4g31640	LOC_Os09g27370	Sobic.002G219900	Not annotated	-	1	-	1	-	-	-	1	1	-	-	-	-	1	1	-	-	-	-	-	-	1	3	6	-	-	1	-	-	-	2	-	-	-	-	-
2	Bradi4g32000	LOC_Os09g28110	Sobic.002G223800	Not annotated	-	1	1	-	-	-	-	3	2	-	-	-	-	-	-	-	-	-	-	-	-	-	8	2	-	-	-	-	-	-	-	-	-	-	-	-
2	Bradi4g32759	Not hits found	Not hits found	Not annotated	-	-	-	1	-	-	-	-	-	-	-	-	-	-	-	-	-	-	1	-	-	1	-	-	-	-	-	-	-	-	-	-	-	3	-	-
2	Bradi4g32790	LOC_Os09g29470	Sobic.002G233900	Not annotated	-	-	1	-	-	-	-	-	-	-	-	-	-	-	-	-	-	-	-	-	-	1	1	-	-	-	-	-	-	-	-	-	-	-	-	-
2	Bradi4g32870	LOC_Os09g29750	Sobic.002G234600	Not annotated	-	-	-	1	-	1	1	2	2	-	-	-	-	1	-	-	-	-	-	-	-	1	2	-	-	-	-	-	1	-	1	-	-	-	-	1
2	Bradi4g32967	LOC_Os09g29930	Sobic.002G236200	Not annotated	-	3	1	1	4	5	-	2	1	-	-	-	-	1	-	-	-	-	-	-	-	1	3	-	-	-	-	-	-	-	-	-	-	-	-	-
2	Bradi4g33020	LOC_Os08g38240	Sobic.007G222800	Not annotated	1	2	1	-	-	-	2	-	-	-	-	-	-	1	1	-	1	-	1	-	-	1	5	-	-	-	-	1	1	-	-	-	3	-	-	-
2	Bradi4g33660	LOC_Os09g31270	Sobic.002G246400	Not annotated	1	2	2	-	-	-	1	-	-	-	-	-	-	-	-	-	-	-	-	-	1	1	2	6	-	-	-	-	-	1	-	-	-	1	-	-
2	Bradi4g33810	LOC_Os04g56440	Sobic.002G248400	Not annotated	-	-	-	1	-	-	1	-	-	-	-	-	-	-	-	-	-	-	-	-	-	3	1	3	-	-	1	1	1	-	1	-	1	-	1	-
2	Bradi4g34050	LOC_Os09g32090	Sobic.002G252100	Not annotated	1	1	2	1	-	-	1	1	1	-	-	-	1	-	-	3	-	-	-	-	-	1	6	3	-	-	-	-	1	-	-	-	1	-	-	1
2	Bradi4g34140	LOC_Os09g32240	Sobic.002G252800	Not annotated	-	1	1	2	2	2	1	-	-	-	-	-	-	2	-	1	-	-	-	-	-	-	-	1	-	-	-	-	-	-	1	3	1	1	1	-
2	Bradi4g34460	LOC_Os09g32700	Sobic.003G033700	Not annotated	-	1	-	-	-	-	-	-	-	-	-	-	-	-	-	-	-	-	-	-	-	1	2	1	-	-	-	-	-	-	-	-	-	-	1	-
2	Bradi4g34470	LOC_Os09g32710	Sobic.002G256500	Not annotated	-	-	-	-	-	-	-	-	2	-	-	-	-	-	-	1	1	-	-	-	-	2	8	-	-	-	-	-	2	-	-	-	-	-	-	-
2	Bradi4g34637	LOC_Os09g32840	Sobic.006G038800	Not annotated	-	2	-	2	-	-	1	1	3	1	-	-	1	-	-	-	-	-	-	-	-	1	2	2	-	-	-	-	-	-	-	-	-	-	-	-
2	Bradi4g34656	LOC_Os09g32940	Sobic.002G257750	Not annotated	-	-	-	-	-	-	1	1	1	-	-	-	-	-	-	-	-	-	-	-	1	2	3	5	-	-	-	-	1	-	1	-	-	-	-	-
2	Bradi4g35060	LOC_Os09g33870	Sobic.002G262700	Not annotated	-	-	1	-	2	-	-	1	2	-	-	-	-	-	-	-	-	-	-	-	1	3	3	4	-	-	-	-	-	-	-	-	1	-	-	-
2	Bradi4g35110	LOC_Os09g33920	Sobic.006G131400	Not annotated	1	1	-	-	-	1	-	-	2	-	-	-	-	-	-	-	-	1	-	-	-	-	-	3	-	-	-	-	-	-	-	-	-	-	-	-
2	Bradi4g35710	LOC_Os09g35690	Sobic.002G270300	Not annotated	-	-	1	-	-	-	1	1	1	-	-	-	-	-	-	-	-	-	-	-	-	1	3	3	-	-	-	-	1	-	1	-	-	-	-	-
2	Bradi4g35990	LOC_Os09g36100	Sobic.002G273900	Not annotated	-	-	-	-	-	-	-	1	2	-	-	-	-	1	1	-	-	-	-	-	-	-	2	3	-	-	-	-	-	-	1	-	-	-	-	-
2	Bradi4g36450	LOC_Os02g19330	Sobic.004G131300	Not annotated	-	1	-	-	-	-	-	-	-	-	-	-	-	-	-	-	-	-	-	-	-	2	5	3	-	1	-	-	-	-	-	-	-	1	-	-
2	Bradi4g36700	Not hits found	Not hits found	Not annotated	-	-	-	1	-	-	-	-	-	-	-	-	-	-	-	-	-	-	-	-	-	3	-	-	-	-	-	-	-	-	-	-	-	-	-	-
2	Bradi4g36936	Not hits found	Sobic.001G377100	Not annotated	1	-	1	-	-	-	1	-	1	-	-	-	-	-	-	-	-	-	-	-	-	1	-	2	-	-	-	1	-	-	-	-	1	-	-	-
2	Bradi4g37267	LOC_Os09g37949	Sobic.002G290400	Not annotated	-	1	1	2	3	3	2	-	-	-	-	1	-	1	-	-	2	-	1	-	-	5	-	3	-	-	-	-	-	-	1	1	1	-	-	-
2	Bradi4g37750	LOC_Os07g47260	Sobic.002G294900	Not annotated	1	-	-	-	1	-	-	2	-	-	-	-	-	-	-	-	1	-	-	-	-	2	1	4	-	-	-	-	-	-	-	-	-	-	2	-
2	Bradi4g37811	LOC_Os03g31010	Sobic.002G295500	Not annotated	-	-	-	-	-	-	2	-	1	-	-	-	-	-	-	-	-	-	-	-	-	2	1	1	-	-	-	-	-	-	-	1	-	-	-	-
2	Bradi4g37845	Not hits found	Not hits found	Not annotated	1	-	-	-	-	-	-	-	-	-	-	-	-	-	-	3	-	-	-	-	-	1	-	-	-	-	-	-	-	-	-	-	-	-	-	-
2	Bradi4g37990	LOC_Os09g38772	Sobic.002G297000	Not annotated	1	-	-	-	-	1	-	1	1	-	-	-	-	-	-	1	-	-	-	-	-	-	5	-	-	-	-	-	-	-	-	-	1	-	1	-
2	Bradi4g38000	LOC_Os09g38790	Sobic.002G297200	Not annotated	2	1	1	-	1	1	1	-	-	-	-	-	-	-	-	-	-	-	1	-	-	1	1	3	-	-	-	-	-	-	2	-	2	-	-	-
2	Bradi4g38070	LOC_Os09g38960	Sobic.002G130800	Not annotated	-	-	-	-	1	1	-	2	4	-	-	-	-	-	-	1	1	1	-	2	-	1	3	4	-	-	-	-	-	-	-	-	-	-	-	-
2	Bradi4g38500	LOC_Os09g39462	Sobic.002G134600	Not annotated	3	3	-	1	-	1	-	-	-	-	-	-	-	-	-	-	-	-	-	-	-	3	2	-	-	-	-	-	-	-	2	-	-	-	-	-
2	Bradi4g38960	LOC_Os08g45010	Sobic.007G164000	Not annotated	-	1	-	1	-	-	-	-	-	1	-	-	-	-	-	1	-	1	1	-	-	1	6	1	-	-	-	-	1	2	4	-	1	1	-	-
2	Bradi4g39020	LOC_Os12g19304	Sobic.008G089500	Not annotated	-	-	-	1	-	-	2	-	-	-	-	-	-	-	-	-	-	-	-	-	-	1	2	2	-	-	-	-	-	-	-	-	-	1	-	-
2	Bradi4g39080	LOC_Os12g18650	Sobic.004G203600	Not annotated	-	-	-	1	2	-	1	1	-	-	-	1	1	1	-	-	-	-	-	-	-	2	1	1	-	-	-	-	-	-	1	-	1	1	-	-
2	Bradi4g39090	LOC_Os11g29690	Sobic.005G116200	Not annotated	1	1	-	-	-	1	1	-	3	-	-	-	-	1	-	-	-	-	-	-	-	2	1	3	-	-	-	-	-	1	2	1	-	-	1	-
2	Bradi4g39310	LOC_Os12g16200	Sobic.005G199400	Not annotated	-	-	-	2	-	-	-	1	2	-	-	-	-	-	-	-	-	-	-	1	-	3	3	4	-	-	-	-	-	-	1	1	-	-	-	-
2	Bradi4g39430	LOC_Os02g22370	Sobic.004G135400	Not annotated	2	1	-	1	-	1	-	-	2	-	-	-	-	-	-	-	-	-	-	-	-	3	3	4	-	1	-	-	1	-	2	-	2	-	2	-
2	Bradi4g39590	LOC_Os12g13390	Sobic.003G233600	Not annotated	-	-	-	-	1	-	-	-	-	-	-	-	-	-	-	-	1	1	-	-	2	7	6	7	-	-	-	-	-	1	-	-	-	-	-	-
2	Bradi4g39630	LOC_Os12g13170	Sobic.008G083200	Not annotated	-	2	-	-	-	-	-	-	1	-	-	-	-	-	-	-	-	2	-	-	-	2	3	-	-	-	-	-	-	-	-	-	1	2	-	1
2	Bradi4g39680	LOC_Os12g13130	Sobic.008G083000	Not annotated	-	-	1	-	-	1	-	1	2	-	-	-	-	1	-	1	-	-	-	-	-	2	3	4	-	-	-	-	-	1	1	-	-	-	-	1
2	Bradi4g39887	LOC_Os12g12740	Sobic.008G080200	Not annotated	1	2	-	-	-	-	-	1	3	-	-	-	1	-	-	-	-	-	-	-	-	2	1	2	-	-	-	-	1	1	-	-	1	-	-	2
2	Bradi4g39940	Not hits found	Not hits found	Not annotated	1	-	-	1	-	-	-	-	-	-	-	-	1	-	-	-	-	-	-	-	-	1	-	-	-	-	-	1	-	-	-	-	-	-	-	-
2	Bradi4g40170	LOC_Os12g10730	Sobic.008G074400	Not annotated	-	-	-	-	-	-	-	1	-	-	-	-	-	1	-	1	-	1	-	-	1	4	1	3	-	-	-	-	-	-	1	-	-	-	-	-
2	Bradi4g40178	LOC_Os12g10720	Sobic.008G074300	Not annotated	-	-	-	-	1	-	-	2	-	-	-	-	-	2	-	-	-	1	-	-	-	2	-	4	-	-	-	-	-	-	-	-	-	-	-	-
2	Bradi4g40280	LOC_Os10g41960	Sobic.001G291800	Not annotated	-	-	-	2	-	-	1	-	1	1	-	-	-	1	-	-	-	-	-	-	1	3	2	2	1	-	-	-	-	-	1	-	-	-	-	-
2	Bradi4g40450	LOC_Os03g31230	Sobic.001G459200	Not annotated	2	3	2	-	1	-	1	2	-	1	-	-	-	4	-	-	-	-	-	-	1	1	5	-	-	-	-	-	1	1	1	-	-	1	-	-
2	Bradi4g40530	LOC_Os12g09570	Sobic.008G070500	Not annotated	-	-	-	-	1	1	-	-	-	-	1	-	-	3	1	-	-	-	-	-	-	-	5	5	-	-	-	-	-	1	2	1	-	1	-	-
2	Bradi4g41230	LOC_Os11g08080	Sobic.008G057000	Not annotated	-	-	-	1	-	-	-	-	1	-	-	-	-	-	-	-	-	1	-	-	-	3	3	3	-	-	-	-	1	-	-	-	-	1	-	-
2	Bradi4g41240	LOC_Os12g07720	Sobic.008G056900	Not annotated	-	2	-	-	1	-	1	-	2	-	-	-	-	-	1	-	-	-	-	-	1	-	4	2	-	-	-	-	-	-	-	-	-	1	-	1
2	Bradi4g41367	LOC_Os10g03750	Sobic.001G277300	Not annotated	3	-	-	-	1	1	2	-	2	-	-	-	1	1	1	-	-	-	-	-	-	1	1	3	-	-	-	-	-	1	1	1	-	-	-	-
2	Bradi4g41400	LOC_Os12g07450	Sobic.008G054500	Not annotated	-	-	-	-	-	-	-	-	1	-	-	-	-	-	-	-	-	-	-	-	-	3	5	-	-	-	-	-	-	-	-	-	-	-	-	2
2	Bradi4g41520	LOC_Os12g07290	Sobic.008G053600	Not annotated	1	-	1	-	1	1	1	2	1	-	-	-	-	-	1	-	-	-	-	1	-	1	-	1	-	-	-	-	-	-	-	-	1	1	-	-
2	Bradi4g41830	LOC_Os12g06640	Not hits found	Not annotated	-	-	-	-	-	-	-	-	-	-	-	-	-	-	-	-	1	-	-	-	-	-	3	-	-	-	-	-	1	-	2	1	-	-	1	-
2	Bradi4g42360	LOC_Os02g42150	Sobic.007G214300	Not annotated	-	-	-	-	1	-	-	1	1	-	-	-	-	-	-	1	-	-	-	1	1	2	3	2	-	-	-	1	-	-	-	2	2	-	-	-
2	Bradi4g42385	Not hits found	Not hits found	Not annotated	-	-	-	1	-	-	-	-	-	-	-	-	-	-	-	-	-	-	-	-	-	2	-	-	-	-	-	-	-	-	-	-	-	-	-	-
2	Bradi4g42580	LOC_Os06g08400	Sobic.010G064600	Not annotated	-	-	1	1	1	-	-	2	3	-	-	-	-	-	-	-	-	-	-	-	-	-	2	2	-	-	-	-	1	-	-	-	-	-	1	-
2	Bradi4g42817	LOC_Os11g05100	Sobic.008G033500	Not annotated	2	-	-	1	-	1	1	-	1	-	-	-	-	-	-	-	-	-	-	-	-	2	1	3	-	-	-	-	-	-	-	1	-	-	-	-
2	Bradi4g43130	LOC_Os12g04440	Sobic.005G030100	Not annotated	-	-	-	-	-	-	-	-	4	-	1	-	-	-	-	-	-	1	-	-	-	1	2	7	-	-	-	-	-	1	-	1	1	-	-	-
2	Bradi4g43680	LOC_Os03g48450	Sobic.001G421900	Not annotated	-	-	1	1	-	-	-	3	-	-	-	-	-	1	-	1	-	-	-	-	-	4	4	3	-	-	1	-	-	-	-	-	-	-	-	-
2	Bradi4g43750	LOC_Os12g10650	Sobic.008G018300	Not annotated	-	-	-	-	2	-	-	1	-	-	-	-	1	-	-	-	-	-	-	-	-	2	3	2	-	-	-	-	-	-	-	-	1	-	1	-
2	Bradi4g43780	LOC_Os06g50110	Sobic.008G018500	Not annotated	-	1	-	-	2	-	-	1	-	1	-	-	-	-	-	-	1	-	-	-	-	1	1	4	-	-	-	2	1	2	1	-	1	-	2	-
2	Bradi4g44060	LOC_Os04g28040	Sobic.010G222800	Not annotated	-	-	-	-	-	-	-	4	-	-	-	-	-	2	-	-	-	-	-	1	-	2	5	2	-	-	-	-	1	-	-	-	-	-	-	-
2	Bradi4g44380	LOC_Os11g02464	Sobic.005G013300	Not annotated	-	-	1	-	-	3	2	1	2	-	-	1	-	-	-	-	-	-	-	-	-	4	5	4	-	-	-	1	-	-	1	-	-	1	-	2
2	Bradi4g44556	Not hits found	Sobic.005G223925	Not annotated	-	-	1	1	-	-	-	-	1	-	-	-	-	-	-	-	-	-	-	-	-	2	-	1	-	-	-	-	-	1	-	-	-	-	-	-
2	Bradi4g44675	LOC_Os12g01916	Sobic.008G009600	Not annotated	-	3	-	-	-	-	1	-	1	-	-	-	-	-	-	-	-	-	-	-	-	-	3	1	-	-	-	1	1	-	-	-	-	-	-	-
2	Bradi4g44760	LOC_Os11g01780	Sobic.005G007800	Not annotated	2	-	3	-	-	-	-	2	2	-	-	-	1	-	1	-	-	-	-	-	-	1	1	4	-	-	-	-	-	-	-	-	-	-	-	-
2	Bradi4g45210	LOC_Os12g01220	Sobic.004G210200	Not annotated	-	-	-	1	-	3	-	1	1	-	-	-	-	2	1	-	-	-	-	-	-	2	-	2	-	-	-	-	-	-	-	-	1	-	-	-
2	Bradi4g45340	LOC_Os11g01074	Sobic.008G000600	Not annotated	1	2	-	-	1	-	1	1	2	-	-	-	-	-	-	-	1	-	-	-	-	1	4	1	-	-	-	1	-	2	-	-	-	-	1	-
2	Bradi5g00297	Not hits found	Sobic.001G269700	Not annotated	-	-	4	-	-	-	1	-	3	-	-	-	-	-	-	-	-	-	-	-	-	3	-	-	-	-	-	-	-	2	-	-	-	3	-	-
2	Bradi5g00330	LOC_Os01g22590	Not hits found	Not annotated	-	1	-	-	-	-	2	-	-	-	-	-	-	-	-	-	-	-	-	-	-	3	1	-	-	-	-	-	-	-	-	-	-	1	1	-
2	Bradi5g00500	LOC_Os02g40770	Sobic.006G280100	Not annotated	-	-	-	1	-	-	3	-	1	-	1	-	-	-	-	-	-	-	-	-	-	2	1	2	-	-	-	-	-	-	-	-	-	-	-	1
2	Bradi5g00710	LOC_Os04g08764	Sobic.004G054200	Not annotated	1	3	5	1	2	-	-	3	-	-	-	-	1	3	-	-	-	1	-	1	-	-	-	-	-	-	-	-	1	-	-	2	-	-	1	1
2	Bradi5g00880	LOC_Os09g12270	Sobic.002G155200	Not annotated	-	-	1	-	-	-	1	3	1	-	-	-	-	1	-	-	-	-	-	-	-	-	4	2	-	-	-	-	-	-	-	1	1	-	-	-
2	Bradi5g01020	LOC_Os04g10680	Sobic.006G027200	Not annotated	-	2	1	-	-	-	-	-	-	-	-	-	-	-	-	-	-	-	-	-	-	1	1	1	-	-	-	-	-	-	1	-	3	-	-	-
2	Bradi5g01160	Not hits found	Not hits found	Not annotated	-	-	-	-	-	-	-	-	-	-	-	-	-	-	-	-	-	-	-	-	-	10	-	-	-	-	-	-	-	-	-	-	-	-	-	-
2	Bradi5g01230	LOC_Os04g04254	Sobic.006G012900	Not annotated	1	-	-	-	1	-	1	-	-	-	-	-	-	1	1	-	-	-	-	-	-	6	-	1	-	-	-	-	1	-	-	-	-	-	-	-
2	Bradi5g01340	LOC_Os04g03990	Sobic.006G012300	Not annotated	2	-	-	-	-	-	-	1	-	-	-	-	-	-	-	-	-	-	1	-	-	6	2	2	-	-	-	-	-	-	-	-	1	-	1	-
2	Bradi5g01920	LOC_Os04g02140	Sobic.006G008800	Not annotated	-	1	-	2	1	-	2	1	-	-	-	-	-	2	-	-	-	1	1	-	1	2	8	4	-	-	-	-	-	-	-	-	-	-	1	1
2	Bradi5g02110	LOC_Os04g01674	Sobic.002G032900	Not annotated	-	-	1	-	1	1	-	1	2	-	-	-	-	-	-	1	1	-	-	-	-	-	2	1	-	-	-	-	-	-	-	-	-	-	-	-
2	Bradi5g02160	LOC_Os04g01590	Sobic.006G004500	Not annotated	-	-	-	-	-	-	-	-	-	1	-	-	-	-	-	-	-	-	2	-	-	2	2	2	-	-	-	-	2	-	2	1	-	-	-	-
2	Bradi5g02170	LOC_Os09g07830	Sobic.008G190100	Not annotated	-	-	-	1	-	-	-	1	2	-	-	-	-	-	-	-	-	-	-	-	-	-	6	5	-	-	-	-	-	-	-	-	-	-	-	-
2	Bradi5g02300	LOC_Os04g01480	Sobic.006G002800	Not annotated	-	-	-	-	1	-	-	-	-	-	-	-	-	-	-	-	-	2	-	-	1	1	3	5	-	-	-	2	1	1	1	1	-	-	7	-
2	Bradi5g02340	LOC_Os04g01290	Sobic.004G249300	Not annotated	1	1	-	-	2	-	-	1	-	-	-	-	-	-	-	-	-	-	-	1	-	1	1	2	-	-	-	-	-	-	1	-	-	-	-	1
2	Bradi5g02380	LOC_Os04g01250	Sobic.006G002400	Not annotated	3	1	1	1	-	2	2	1	2	-	-	-	-	-	-	-	-	-	-	-	-	1	2	4	-	-	-	1	-	-	-	1	-	-	-	1
2	Bradi5g02400	LOC_Os04g01230	Sobic.006G002000	Not annotated	1	-	-	1	-	1	2	1	-	-	-	-	1	-	-	-	-	-	-	-	-	-	-	1	-	-	-	1	-	-	-	1	-	-	-	-
2	Bradi5g02470	LOC_Os11g34300	Sobic.004G129300	Not annotated	2	-	1	2	-	-	1	-	1	-	-	-	-	1	-	-	-	-	-	-	-	2	3	2	-	-	-	-	-	-	-	-	-	-	-	-
2	Bradi5g02600	Not hits found	Not hits found	Not annotated	1	-	-	1	-	-	1	-	-	-	-	-	-	-	-	-	-	-	-	-	-	2	-	-	-	-	-	-	-	-	2	-	-	-	-	-
2	Bradi5g03050	LOC_Os01g28300	Not hits found	Not annotated	1	1	-	2	2	-	-	1	-	-	-	-	-	-	-	1	1	-	-	-	-	1	2	-	-	-	-	1	1	-	2	-	-	-	-	-
2	Bradi5g03300	LOC_Os04g12970	Sobic.006G024000	Not annotated	-	1	1	-	1	-	-	2	2	-	-	-	-	-	-	1	-	-	-	-	-	3	5	2	-	-	-	-	-	-	-	-	-	-	-	1
2	Bradi5g03400	Not hits found	Not hits found	Not annotated	-	-	-	-	-	-	-	-	-	-	-	-	-	-	-	-	-	-	-	-	-	2	-	-	-	-	-	-	-	-	1	-	-	-	-	-
2	Bradi5g03472	Not hits found	Not hits found	Not annotated	-	-	-	-	-	-	1	-	-	-	-	-	-	-	-	-	-	-	-	-	-	1	-	-	-	-	-	-	-	-	-	-	-	-	-	-
2	Bradi5g03810	LOC_Os04g14790	Sobic.006G029700	Not annotated	1	-	-	1	-	2	1	1	-	-	-	-	-	1	-	-	-	-	-	-	-	1	1	1	-	-	-	-	1	-	-	-	1	-	1	-
2	Bradi5g03897	LOC_Os10g04720	Sobic.001G277600	Not annotated	-	1	-	-	-	1	1	2	2	-	-	-	-	-	-	-	1	1	-	3	-	1	1	4	-	-	-	-	-	-	1	-	-	1	-	-
2	Bradi5g03930	Not hits found	Not hits found	Not annotated	3	-	-	-	-	-	1	-	-	-	-	-	1	-	-	-	-	-	-	-	-	-	-	-	-	-	-	-	-	-	2	-	-	-	-	-
2	Bradi5g04860	LOC_Os04g24170	Sobic.007G212300	Not annotated	1	-	1	-	-	-	-	2	-	-	-	1	-	1	-	2	-	-	-	-	-	1	1	6	-	-	-	1	-	-	-	1	-	-	1	-
2	Bradi5g06566	Not hits found	Not hits found	Not annotated	2	-	-	-	-	-	1	-	-	-	-	-	-	-	-	-	-	-	-	-	-	1	-	-	-	-	-	-	-	-	1	-	-	1	-	-
2	Bradi5g06647	LOC_Os01g68680	Sobic.004G147500	Not annotated	-	1	-	1	-	-	-	1	1	-	-	-	-	-	-	-	-	1	-	-	-	2	-	1	-	-	1	-	-	-	-	1	-	-	-	1
2	Bradi5g07730	LOC_Os04g31320	Sobic.002G394800	Not annotated	1	-	-	2	-	-	-	1	-	-	-	-	-	-	-	-	-	-	-	-	-	1	-	2	-	-	-	-	1	-	-	1	1	-	2	1
2	Bradi5g07740	LOC_Os04g31330	Sobic.006G047100	Not annotated	-	-	-	-	-	-	3	2	2	-	-	-	1	-	-	-	-	-	-	-	-	3	2	5	-	1	-	-	-	-	1	-	1	-	-	-
2	Bradi5g07750	LOC_Os04g31340	Sobic.006G047000	Not annotated	-	1	-	1	-	-	-	1	1	1	-	-	-	3	-	-	-	-	-	-	-	5	6	3	-	-	-	-	-	-	-	1	-	-	-	-
2	Bradi5g07790	LOC_Os04g31390	Sobic.006G046700	Not annotated	-	-	1	1	-	-	2	-	1	-	-	-	2	1	-	1	-	1	-	-	-	2	5	3	-	-	1	-	-	-	-	-	-	-	-	-
2	Bradi5g08260	Not hits found	Not hits found	Not annotated	1	-	-	1	-	-	6	-	-	-	-	-	3	-	-	1	-	-	-	-	-	-	-	-	-	-	-	-	-	-	1	-	-	-	-	-
2	Bradi5g08400	LOC_Os04g32670	Sobic.006G059000	Not annotated	-	-	-	-	-	-	1	-	1	-	-	-	-	-	-	-	-	-	-	-	-	4	3	5	-	-	-	-	-	-	-	-	-	-	-	-
2	Bradi5g08622	Not hits found	Not hits found	Not annotated	1	-	-	1	-	-	3	-	-	-	-	-	-	-	-	-	-	-	1	-	-	-	-	-	-	-	-	-	-	-	-	-	-	-	-	-
2	Bradi5g08690	LOC_Os04g32370	Sobic.006G055400	Not annotated	-	-	-	-	-	2	-	-	-	-	-	-	-	-	-	-	1	-	-	-	-	8	2	3	-	-	-	-	-	-	-	-	-	1	-	-
2	Bradi5g08980	LOC_Os04g33300	Sobic.006G065800	Not annotated	-	-	1	-	-	1	2	-	1	-	-	-	-	1	2	1	-	-	-	-	-	2	3	2	-	-	-	-	-	-	-	1	-	-	-	-
2	Bradi5g09056	LOC_Os08g42540	Sobic.008G029500	Not annotated	1	1	1	-	1	1	1	-	-	1	-	-	-	2	-	1	-	-	-	-	2	1	2	1	-	-	-	-	-	-	1	1	-	-	-	-
2	Bradi5g09345	Not hits found	Not hits found	Not annotated	1	-	-	1	-	-	-	-	-	-	-	-	2	-	-	-	-	-	-	-	-	1	-	-	-	-	-	-	-	-	1	-	-	-	-	-
2	Bradi5g09405	LOC_Os02g19410	Sobic.004G131700	Not annotated	-	-	1	-	-	-	-	1	1	-	-	-	1	1	-	-	-	-	-	-	-	2	1	-	-	-	-	1	-	-	1	-	1	-	-	-
2	Bradi5g09861	LOC_Os04g34390	Sobic.002G302500	Not annotated	-	-	-	-	-	-	-	-	-	-	-	-	-	-	-	1	-	-	-	-	1	1	4	3	-	-	-	-	-	-	-	1	-	-	-	-
2	Bradi5g10673	LOC_Os01g41870	Sobic.009G254500	Not annotated	-	-	-	2	-	-	1	-	1	-	-	-	-	1	-	-	-	-	-	-	-	-	-	5	-	-	-	-	-	-	-	-	-	-	-	-
2	Bradi5g10820	LOC_Os04g35920	Sobic.006G088200	Not annotated	-	-	4	-	-	2	1	1	-	-	-	-	-	1	-	-	1	-	-	-	-	1	3	1	-	-	-	-	-	-	1	-	-	2	-	-
2	Bradi5g10950	LOC_Os04g36054	Sobic.006G089500	Not annotated	2	2	-	-	-	-	1	1	2	-	-	-	-	1	-	1	-	-	-	-	1	-	4	2	-	-	-	1	1	-	-	-	-	-	1	-
2	Bradi5g11516	LOC_Os03g41800	Sobic.002G397650	Not annotated	-	1	-	-	-	-	1	2	-	1	-	-	-	-	-	1	-	-	1	-	1	2	2	1	-	-	-	-	-	-	-	-	1	-	1	-
2	Bradi5g11757	LOC_Os04g37630	Sobic.006G097700	Not annotated	-	-	2	-	-	-	1	3	2	-	-	-	-	-	-	-	-	-	-	1	-	2	3	2	-	-	-	-	-	-	-	-	1	-	-	-
2	Bradi5g12332	Not hits found	Not hits found	Not annotated	-	-	-	1	-	-	-	-	-	-	-	-	-	-	-	-	-	-	-	-	-	-	-	-	-	-	-	-	-	-	-	-	-	-	-	-
2	Bradi5g12617	LOC_Os04g39020	Sobic.006G109500	Not annotated	1	1	1	4	-	-	-	-	1	-	-	-	-	-	-	-	-	-	-	1	-	3	5	-	-	1	-	1	-	1	-	-	-	-	-	-
2	Bradi5g12880	LOC_Os04g39280	Sobic.006G112700	Not annotated	-	-	-	-	-	-	-	2	-	-	-	-	-	-	-	-	-	-	1	1	1	2	2	3	-	-	-	-	-	-	-	-	-	-	-	-
2	Bradi5g13120	LOC_Os04g39610	Sobic.006G116000	Not annotated	-	-	-	-	-	-	2	1	-	-	-	-	-	-	-	-	-	-	-	-	-	1	-	1	-	-	-	1	-	1	-	-	-	-	-	-
2	Bradi5g13460	LOC_Os04g40150	Sobic.006G120500	Not annotated	-	1	-	-	-	-	2	1	1	-	-	-	-	-	-	-	-	-	-	-	-	-	1	2	-	-	-	-	-	-	1	-	-	-	-	1
2	Bradi5g13700	LOC_Os04g40660	Sobic.006G124900	Not annotated	2	-	-	1	1	1	-	-	-	-	-	1	1	-	-	-	-	-	-	-	-	-	1	1	-	-	-	-	-	-	-	-	1	-	-	-
2	Bradi5g13850	LOC_Os04g40870	Sobic.006G126200	Not annotated	1	-	1	-	1	-	1	-	1	-	-	-	1	1	-	-	-	-	1	-	2	2	3	3	-	-	-	-	-	-	1	-	-	-	-	1
2	Bradi5g13900	LOC_Os04g40930	Sobic.006G126600	Not annotated	1	-	2	2	-	-	1	-	1	-	-	-	-	-	-	-	-	-	-	-	-	1	4	3	-	-	-	-	2	-	-	-	-	-	-	-
2	Bradi5g14550	LOC_Os04g41910	Sobic.008G015500	Not annotated	-	-	-	-	-	1	-	-	-	-	-	-	-	-	-	-	1	-	-	1	-	-	-	4	-	1	-	-	-	-	-	2	-	-	-	1
2	Bradi5g14660	LOC_Os04g42110	Sobic.006G135900	Not annotated	1	-	-	-	-	1	1	1	-	-	-	-	-	-	-	-	-	1	-	-	-	1	2	1	-	-	-	1	-	-	-	-	2	-	1	-
2	Bradi5g15070	LOC_Os04g42700	Sobic.006G140000	Not annotated	-	-	-	-	1	-	-	-	2	-	-	-	-	1	-	-	-	-	-	1	-	1	1	1	-	-	-	-	-	-	1	-	-	-	-	-
2	Bradi5g15261	LOC_Os04g42980	Sobic.006G142332	Not annotated	1	1	-	-	1	-	1	-	-	-	-	-	-	1	-	1	-	-	-	-	-	-	4	1	-	-	-	-	-	-	-	-	-	-	-	-
2	Bradi5g15692	Not hits found	Not hits found	Not annotated	1	-	-	1	-	-	-	-	-	-	-	-	-	-	-	-	-	-	-	-	-	2	-	-	-	-	-	-	-	-	1	-	-	-	-	-
2	Bradi5g15889	Not hits found	Not hits found	Not annotated	1	-	-	-	-	-	-	-	-	-	-	-	-	-	-	1	-	-	-	-	-	1	-	-	-	-	-	-	-	-	2	-	-	-	-	-
2	Bradi5g16700	LOC_Os04g45040	Sobic.001G201400	Not annotated	-	-	1	1	1	-	-	1	1	-	-	-	-	2	-	-	-	-	-	-	-	-	-	3	-	-	-	-	-	-	-	-	-	-	-	1
2	Bradi5g16960	LOC_Os04g45470	Sobic.006G161300	Not annotated	1	1	-	-	1	-	-	1	1	-	-	-	-	-	-	-	-	1	-	-	-	1	1	2	-	-	-	-	1	-	-	-	-	-	-	-
2	Bradi5g17070	LOC_Os04g45670	Sobic.006G163000	Not annotated	-	2	3	3	-	1	2	2	-	1	-	-	-	2	-	-	-	-	1	-	-	1	3	4	-	-	-	-	1	-	1	1	-	-	-	-
2	Bradi5g17340	LOC_Os04g45990	Sobic.006G165800	Not annotated	1	1	-	1	-	-	-	-	-	-	-	-	-	-	-	1	1	-	-	-	-	1	2	3	-	-	-	-	-	-	1	-	-	-	-	-
2	Bradi5g17580	LOC_Os04g46370	Sobic.006G169500	Not annotated	1	-	1	1	-	2	-	1	2	-	-	-	-	-	-	-	-	-	-	-	1	2	2	-	-	-	-	-	-	-	1	-	-	-	-	-
2	Bradi5g18090	LOC_Os04g47130	Sobic.006G176000	Not annotated	-	-	-	-	-	-	2	-	1	-	-	-	-	1	1	-	-	-	1	-	-	5	2	1	-	-	-	-	-	-	-	-	1	-	-	1
2	Bradi5g18760	LOC_Os04g48140	Sobic.006G183500	Not annotated	-	-	-	2	1	1	3	1	-	-	-	-	-	-	-	-	1	-	-	-	-	2	3	2	-	-	-	-	-	-	-	-	2	-	1	-
2	Bradi5g19410	LOC_Os04g49490	Sobic.006G192200	Not annotated	1	-	-	-	-	-	-	-	1	-	-	-	-	-	1	-	-	-	-	-	-	2	-	4	-	-	-	-	1	-	1	-	1	-	-	-
2	Bradi5g19450	LOC_Os04g49530	Sobic.006G192700	Not annotated	1	1	-	-	-	-	1	1	1	-	-	-	-	-	-	-	-	-	-	-	-	1	1	1	-	-	-	-	-	-	-	-	-	-	-	-
2	Bradi5g19471	Not hits found	Not hits found	Not annotated	-	-	-	-	-	-	1	-	-	-	-	-	-	-	-	-	-	-	-	-	-	1	-	-	-	-	-	-	-	-	-	-	-	-	-	-
2	Bradi5g19660	LOC_Os04g49680	Sobic.006G194300	Not annotated	1	-	-	-	1	-	1	1	1	-	-	-	-	1	-	-	-	1	-	1	-	1	1	2	-	-	-	-	-	-	2	-	-	-	-	1
2	Bradi5g19940	LOC_Os12g39370	Sobic.006G197300	Not annotated	-	-	-	1	1	-	1	1	1	-	-	-	-	1	-	-	-	-	-	-	-	2	-	1	-	-	-	-	3	-	-	-	1	-	-	-
2	Bradi5g20030	LOC_Os04g50216	Sobic.006G198500	Not annotated	3	1	-	-	-	-	3	3	4	-	-	-	-	-	-	-	-	-	-	-	-	-	3	3	-	-	-	-	-	-	-	-	1	-	-	-
2	Bradi5g20280	LOC_Os04g50890	Sobic.004G272200	Not annotated	1	-	-	2	-	-	2	2	-	-	-	-	-	-	-	-	-	-	-	-	-	1	4	2	-	-	-	-	1	-	-	-	-	1	-	-
2	Bradi5g20990	LOC_Os04g51796	Sobic.006G208000	Not annotated	-	2	-	1	2	1	-	1	-	1	1	-	-	2	-	-	-	-	1	1	-	1	-	3	-	-	-	-	-	-	-	1	-	-	-	-
2	Bradi5g21070	LOC_Os04g51900	Sobic.006G208400	Not annotated	-	-	-	-	-	1	-	3	3	-	-	-	-	1	-	-	-	-	-	1	-	2	-	2	-	-	-	-	-	2	-	2	-	-	-	-
2	Bradi5g21080	LOC_Os08g12820	Sobic.006G208500	Not annotated	2	-	-	-	1	-	1	1	-	-	2	-	1	3	-	-	-	-	-	-	1	1	2	4	-	-	-	-	1	-	-	-	-	1	-	1
2	Bradi5g21215	Not hits found	Not hits found	Not annotated	-	-	-	1	-	-	3	-	-	-	-	-	-	-	-	-	-	-	-	-	-	4	-	-	-	-	-	-	-	-	-	-	-	-	-	-
2	Bradi5g21330	LOC_Os04g52140	Sobic.006G210900	Not annotated	-	-	1	1	-	1	-	-	1	-	-	-	-	-	-	-	-	-	-	-	-	-	3	3	-	-	-	-	-	-	-	-	-	-	-	-
2	Bradi5g21937	LOC_Os04g52760	Sobic.006G217700	Not annotated	1	-	-	1	-	1	-	-	-	-	-	2	-	-	-	-	-	-	-	-	1	2	2	4	-	-	-	1	4	-	-	-	-	-	1	-
2	Bradi5g22130	LOC_Os04g33780	Sobic.006G073200	Not annotated	-	-	-	-	-	-	1	1	2	-	-	-	-	1	-	-	-	1	-	-	-	2	2	1	-	-	-	-	-	-	-	-	-	1	-	-
2	Bradi5g22179	LOC_Os04g53160	Sobic.006G219801	Not annotated	-	-	-	1	-	-	3	-	1	-	-	-	-	-	-	-	-	-	-	-	-	1	-	2	-	-	-	1	-	-	1	1	-	-	-	-
2	Bradi5g22220	LOC_Os04g53190	Sobic.006G220200	Not annotated	-	-	4	2	1	-	1	-	-	-	-	-	-	-	-	1	-	-	-	-	-	1	5	2	-	-	-	-	-	-	-	-	-	-	-	-
2	Bradi5g23330	LOC_Os04g54440	Sobic.006G233300	Not annotated	1	-	-	-	-	1	2	1	-	-	-	-	-	-	-	-	1	-	-	-	-	2	1	1	-	-	-	-	1	-	-	2	1	1	-	-
2	Bradi5g23620	LOC_Os02g01030	Sobic.004G000500	Not annotated	-	1	2	1	-	-	1	-	-	-	-	-	-	-	-	-	-	1	-	-	-	2	1	2	-	-	-	-	-	-	-	2	2	-	-	-
2	Bradi5g23880	LOC_Os04g55220	Sobic.006G238700	Not annotated	1	-	-	-	-	-	1	-	-	-	-	-	1	-	-	-	-	-	-	1	-	2	1	4	-	-	-	-	1	-	1	1	-	-	-	-
2	Bradi5g23970	LOC_Os04g55480	Sobic.006G240100	Not annotated	-	1	-	2	-	-	-	1	1	-	-	-	-	-	-	-	-	2	-	-	-	1	1	2	-	-	-	-	-	-	-	-	-	-	-	-
2	Bradi5g23976	LOC_Os04g55500	Sobic.006G240300	Not annotated	2	-	-	2	-	-	1	1	1	-	-	-	-	1	-	-	1	-	-	-	-	-	1	1	-	-	-	1	-	-	-	-	1	-	1	-
2	Bradi5g24160	LOC_Os04g55810	Sobic.006G244300	Not annotated	-	1	-	1	2	1	-	1	2	-	-	-	-	-	-	-	-	-	1	-	-	-	4	2	-	-	-	-	-	-	1	-	-	-	-	-
2	Bradi5g24370	LOC_Os04g55960	Sobic.006G245400	Not annotated	1	-	1	-	1	-	-	-	1	-	-	-	-	-	-	-	-	-	-	-	-	2	1	3	-	-	-	-	-	-	-	-	-	-	-	-
2	Bradi5g24530	LOC_Os04g56450	Sobic.006G249700	Not annotated	1	1	-	-	-	1	1	1	-	-	-	-	-	-	-	1	-	-	-	1	-	2	1	2	-	-	-	-	-	-	-	1	-	-	-	1
2	Bradi5g24580	LOC_Os04g56350	Sobic.006G248900	Not annotated	-	-	3	-	1	-	2	-	2	-	-	-	-	-	1	-	-	-	-	-	-	6	1	1	-	-	1	-	1	1	-	-	-	-	-	2
2	Bradi5g24600	LOC_Os04g56300	Sobic.006G248500	Not annotated	-	-	1	-	-	-	1	-	-	-	-	-	-	-	-	-	-	1	1	-	-	1	3	1	-	-	-	-	-	-	1	-	-	-	1	1
2	Bradi5g24860	LOC_Os03g02210	Sobic.004G328500	Not annotated	-	-	1	-	-	-	1	-	-	-	-	1	-	-	-	1	-	1	-	-	1	4	-	2	-	-	-	-	2	-	1	-	-	-	-	-
2	Bradi5g24870	LOC_Os04g56530	Sobic.006G251000	Not annotated	-	-	-	-	-	-	-	1	-	-	-	-	-	-	-	1	-	-	-	1	-	2	5	2	-	-	-	-	-	-	-	-	1	-	-	-
2	Bradi5g24930	LOC_Os04g56620	Sobic.006G251800	Not annotated	-	-	1	-	-	-	1	-	2	-	-	-	-	-	-	-	-	-	-	-	-	1	2	1	-	-	-	-	-	1	-	-	-	-	1	-
2	Bradi5g25100	LOC_Os04g56750	Sobic.006G254600	Not annotated	-	-	-	-	-	-	-	1	1	-	-	-	-	-	-	-	-	-	-	-	1	1	1	4	-	-	-	-	-	-	-	-	1	1	-	-
2	Bradi5g25175	LOC_Os10g09620	Sobic.007G094100	Not annotated	1	2	-	-	2	-	1	2	1	-	1	-	-	-	-	-	-	1	-	-	-	-	-	4	-	-	-	1	-	-	1	-	-	-	-	-
2	Bradi5g25310	LOC_Os04g56980	Sobic.006G256100	Not annotated	-	-	1	1	2	1	1	1	-	-	-	-	1	-	-	-	-	1	-	-	2	1	3	-	-	-	-	1	-	-	1	-	-	1	-	-
2	Bradi5g25500	LOC_Os04g57300	Sobic.006G258500	Not annotated	1	2	-	2	-	-	1	2	1	-	-	-	-	2	1	-	-	-	-	-	-	2	2	5	-	-	-	-	1	-	-	-	-	-	-	2
2	Bradi5g25970	LOC_Os04g58564	Sobic.006G264300	Not annotated	1	-	-	-	-	-	-	2	1	-	-	-	-	-	-	-	1	-	-	-	-	2	3	2	-	-	-	-	-	1	-	-	-	-	-	-
2	Bradi5g26580	LOC_Os04g58880	Sobic.006G274600	Not annotated	-	-	-	-	-	-	2	-	2	-	-	-	-	1	-	-	1	-	-	-	-	3	3	4	1	-	-	-	-	-	-	-	-	-	-	-
2	Bradi5g26587	Not hits found	Not hits found	Not annotated	-	-	-	-	-	-	-	-	-	-	-	-	-	-	-	-	-	-	-	-	-	1	-	-	-	-	-	-	-	-	-	-	-	-	-	-
2	Bradi5g26804	LOC_Os04g58640	Sobic.006G272200	Not annotated	-	-	-	1	-	-	-	-	-	-	-	-	-	-	1	-	-	-	1	1	-	-	4	3	-	-	-	-	-	-	1	-	-	-	-	-
2	Bradi5g27367	LOC_Os04g59394	Sobic.006G278700	Not annotated	-	-	-	-	-	1	-	-	2	-	-	-	-	-	-	-	-	-	-	-	-	-	-	-	-	-	-	1	-	-	-	-	-	-	-	1
2	Bradi5g27580	LOC_Os04g59580	Sobic.006G280900	Not annotated	1	-	2	-	-	-	1	-	2	-	-	-	1	-	1	1	2	1	-	-	-	1	2	2	-	-	-	-	-	-	-	-	2	-	-	-
6	Bradi1g01507	LOC_Os06g02620	Sobic.010G014100	chaperone protein dnaJ, putative, expressed	-	-	1	-	-	-	1	1	-	-	-	-	-	-	-	-	-	1	-	-	-	1	3	1	-	-	-	-	2	-	-	-	1	-	-	-
6	Bradi1g01560	LOC_Os03g63430	Sobic.004G353200	proteasome subunit, putative, expressed	-	-	-	-	1	-	1	1	-	-	-	-	-	-	-	1	1	-	-	-	-	2	6	-	-	-	-	-	2	-	2	-	2	-	-	-
6	Bradi1g01942	LOC_Os03g62680	Sobic.001G016000	expressed protein	-	2	1	1	1	1	-	-	-	-	-	-	-	-	-	-	-	-	-	-	1	1	2	2	-	-	-	-	-	-	-	-	1	-	-	-
6	Bradi1g02080	LOC_Os03g62610	Sobic.001G017300	RNA-binding protein containing a PIN domain, putative, expressed	-	1	-	-	-	-	2	1	-	-	-	-	-	-	-	-	-	-	-	-	-	1	3	5	-	-	-	-	-	-	-	-	-	-	-	-
6	Bradi1g05230	LOC_Os07g49070	Sobic.006G215000	expressed protein	1	-	-	-	6	-	-	1	-	-	-	-	-	1	1	-	-	-	-	-	1	2	1	1	-	-	-	-	1	-	-	-	-	-	-	-
6	Bradi1g05450	LOC_Os03g58300	Sobic.001G056500	indole-3-glycerol phosphate lyase, chloroplast precursor, putative, expressed	1	1	-	3	1	-	1	-	-	-	-	-	-	-	-	1	-	-	-	-	-	1	3	-	-	-	-	2	-	-	1	2	2	-	1	-
6	Bradi1g05580	LOC_Os03g58130	Sobic.001G058100	thioredoxin, putative, expressed	-	1	1	2	-	1	1	1	-	-	1	-	-	-	-	-	1	-	-	-	-	3	4	1	-	-	-	1	-	-	-	-	-	-	-	-
6	Bradi1g06036	LOC_Os03g57890	Sobic.002G046100	zinc finger A20 and AN1 domain-containing stress-associated protein, putative, expressed	3	-	2	1	-	-	2	-	-	-	-	-	-	2	1	-	-	-	-	-	2	2	1	3	-	-	-	-	1	-	-	-	1	-	1	-
6	Bradi1g06160	LOC_Os03g57690	Sobic.001G062300	aldehyde oxidase, putative, expressed	-	-	1	-	-	-	-	-	2	-	-	-	-	-	-	-	-	-	-	-	-	2	1	2	-	-	-	-	-	-	1	1	-	-	-	-
6	Bradi1g06620	LOC_Os03g57070	Sobic.001G067700	amine oxidase-related, putative, expressed	-	-	-	-	-	1	2	1	2	-	-	-	-	-	-	1	-	-	-	-	-	-	6	3	-	-	-	-	1	-	-	2	-	-	1	-
6	Bradi1g07470	LOC_Os03g55820	Sobic.001G077300	thioredoxin, putative, expressed	1	-	-	-	-	-	2	1	-	-	-	-	-	-	-	-	-	-	-	-	-	1	2	10	-	-	-	-	1	1	-	1	1	-	-	-
6	Bradi1g08390	LOC_Os03g54091	Sobic.001G087000	OsTOP6A1 - Topoisomerase 6 subunit A homolog 1, expressed	-	-	-	-	-	-	-	-	1	-	-	-	-	-	-	-	-	-	-	1	-	3	2	4	-	-	-	-	-	-	-	2	1	-	-	-
6	Bradi1g08760	LOC_Os03g53600	Sobic.001G091300	HTH DNA-binding protein, putative, expressed	2	1	-	1	-	-	1	1	-	-	-	-	-	-	-	-	-	1	-	-	2	2	4	6	-	-	1	-	-	-	-	1	-	-	-	-
6	Bradi1g09300	LOC_Os03g52840	Sobic.001G097100	serine hydroxymethyltransferase, mitochondrial precursor, putative, expressed	-	-	-	-	1	-	1	-	-	-	-	-	-	-	-	-	-	-	-	-	-	-	2	1	-	-	-	-	-	-	-	-	1	-	-	1
6	Bradi1g10007	LOC_Os03g51790	Sobic.001G105700	GTPase of unknown function domain containing protein, putative, expressed	-	-	-	-	1	-	1	-	1	-	-	-	-	-	-	-	-	-	1	-	-	5	2	7	-	-	-	-	-	-	1	1	1	-	1	-
6	Bradi1g10340	LOC_Os03g51250	Sobic.001G109300	adenylyl cyclase-associated protein, putative, expressed	-	-	-	-	-	-	-	-	2	-	-	-	-	-	-	-	1	-	-	-	-	6	2	-	-	-	-	-	-	-	-	-	1	1	-	-
6	Bradi1g10960	LOC_Os03g49630	Sobic.001G122900	expressed protein	-	2	1	1	2	1	-	1	1	-	-	-	-	-	-	-	-	1	-	-	-	2	2	1	-	-	-	-	-	-	-	-	1	-	-	1
6	Bradi1g11080	LOC_Os03g49940	Sobic.001G121100	integral membrane protein, putative, expressed	-	1	-	-	1	-	1	4	-	-	-	-	-	3	-	-	-	-	-	-	-	1	1	2	-	-	-	-	1	-	2	-	1	-	-	-
6	Bradi1g11500	LOC_Os03g50520	Sobic.001G116000	dynamin family protein, putative, expressed	3	-	1	1	-	-	-	1	2	-	-	-	-	3	1	-	-	-	-	-	-	-	4	3	-	-	-	-	-	-	-	-	-	-	-	1
6	Bradi1g12000	LOC_Os03g48610	Sobic.001G130600	galactosyltransferase family protein, putative, expressed	-	-	-	-	2	1	-	2	1	-	-	-	-	1	-	-	2	-	-	-	-	-	6	3	-	-	-	-	-	-	-	-	-	-	-	-
6	Bradi1g12300	LOC_Os03g48000	Sobic.001G135100	CorA-like magnesium transporter protein, putative, expressed	-	1	-	1	1	1	-	2	-	-	-	-	-	2	-	-	1	-	-	-	1	-	1	4	-	-	-	-	-	-	-	-	1	-	-	1
6	Bradi1g12330	LOC_Os03g47970	Sobic.001G135400	GATA transcription factor 25, putative, expressed	-	1	1	1	-	-	1	2	2	1	-	-	-	-	-	-	1	-	-	1	1	1	4	1	-	-	-	-	-	-	-	-	-	1	-	1
6	Bradi1g12875	Not hits found	Not hits found	Not annotated	-	-	-	-	-	-	-	-	-	-	-	-	-	-	-	-	-	-	-	-	-	2	-	-	-	-	-	-	-	-	-	-	-	-	-	-
6	Bradi1g12880	LOC_Os03g46410	Sobic.001G143200	transmembrane protein 56, putative, expressed	-	-	1	-	-	-	-	3	1	-	-	-	-	-	-	-	-	-	1	-	-	-	4	3	1	-	-	-	-	-	-	1	-	1	1	-
6	Bradi1g13580	LOC_Os03g44670	Sobic.001G153200	expressed protein	1	1	-	-	-	-	1	1	-	-	-	-	1	1	-	-	1	1	2	-	-	3	3	2	-	-	-	-	-	-	-	-	-	-	-	-
6	Bradi1g13710	LOC_Os03g44500	Sobic.001G154900	serine/threonine protein phosphatase, putative, expressed	1	1	1	-	-	-	1	2	-	-	-	-	-	-	-	1	-	-	-	-	-	-	5	4	-	-	-	-	-	-	-	-	-	-	-	-
6	Bradi1g15000	LOC_Os03g40650	Sobic.008G077700	bromodomain associated family protein, expressed	-	1	1	-	-	-	1	-	-	-	-	-	-	-	-	-	-	-	1	-	-	3	1	2	-	-	-	-	-	-	-	-	-	-	-	1
6	Bradi1g15120	LOC_Os03g40100	Sobic.001G173900	ACT domain containing protein, expressed	1	1	-	-	-	1	-	2	-	-	-	-	1	-	-	-	-	-	-	-	1	1	2	2	-	-	-	1	-	-	1	-	-	-	-	1
6	Bradi1g15340	LOC_Os03g39010	Sobic.001G178000	possible lysine decarboxylase domain containing protein, expressed	-	2	-	1	-	1	-	1	-	-	-	-	-	-	-	-	-	1	1	-	-	3	1	6	-	-	-	-	-	1	-	-	-	1	-	-
6	Bradi1g15680	LOC_Os03g37490	Sobic.001G185500	MATE efflux family protein, putative, expressed	1	1	-	-	2	1	1	1	-	-	-	1	-	-	-	-	1	1	-	-	1	5	8	2	-	-	-	-	-	-	-	1	-	-	-	-
6	Bradi1g15820	LOC_Os05g19390	Sobic.002G380100	PPR repeat containing protein, expressed	1	-	-	-	1	-	1	-	1	-	-	-	-	-	-	-	-	-	-	-	-	1	4	1	-	-	-	1	-	-	1	1	-	-	-	-
6	Bradi1g15830	LOC_Os03g32490	Sobic.001G329400	DUF1230 domain containing protein, expressed	-	1	1	1	-	1	1	2	1	-	-	-	-	-	-	-	-	1	-	-	-	5	3	1	-	-	-	-	-	-	-	-	-	-	-	-
6	Bradi1g17060	LOC_Os12g24550	Sobic.003G423600	expressed protein	1	2	2	-	-	-	-	1	-	-	-	-	-	-	1	-	-	-	-	-	-	-	1	-	-	-	-	-	-	-	-	-	-	-	1	-
6	Bradi1g17210	LOC_Os07g48820	Sobic.002G424000	transcription factor, putative, expressed	-	-	-	2	-	1	2	1	-	-	-	-	-	2	-	-	-	-	1	-	-	2	1	3	-	-	-	-	-	-	-	-	-	-	-	-
6	Bradi1g18531	LOC_Os04g39070	Sobic.006G088400	OsFBX140 - F-box domain containing protein, expressed	-	-	-	-	3	-	-	2	1	-	-	-	-	-	-	-	1	1	-	-	-	1	1	7	-	-	-	-	1	-	1	-	-	1	-	1
6	Bradi1g18560	LOC_Os07g47320	Sobic.002G410050	expressed protein	-	-	1	-	-	-	1	-	3	-	-	-	-	2	-	-	-	-	-	-	-	-	1	5	-	-	-	-	1	-	-	-	-	-	-	-
6	Bradi1g18960	LOC_Os03g24030	Sobic.001G368400	glutaredoxin, putative, expressed	-	2	-	-	1	-	1	1	-	-	-	-	1	-	-	-	1	-	-	1	-	4	2	4	-	-	-	-	1	-	-	1	1	-	-	-
6	Bradi1g18970	LOC_Os07g46560	Sobic.002G404300	seven in absentia protein family domain containing protein, expressed	1	-	-	-	1	2	-	-	-	-	-	-	-	-	-	1	-	-	-	-	-	1	4	1	-	-	-	-	-	-	-	-	1	-	-	1
6	Bradi1g19120	LOC_Os07g46430	Sobic.002G402000	expressed protein	-	-	-	-	-	-	1	-	-	-	-	-	-	-	-	-	-	-	-	-	-	1	3	2	-	-	-	-	-	-	1	-	1	-	1	3
6	Bradi1g19240	LOC_Os07g46340	Sobic.002G401100	methyltransferase, putative, expressed	1	-	2	1	-	1	-	-	1	-	-	-	-	-	-	-	1	-	-	-	-	1	1	-	-	-	-	1	-	-	-	1	-	-	1	-
6	Bradi1g19510	LOC_Os07g45350	Sobic.002G399100	zinc finger, RING-type, putative, expressed	-	-	-	-	-	-	1	2	1	-	-	-	1	2	1	-	-	-	-	-	1	4	2	4	-	-	-	-	-	-	-	-	-	1	1	1
6	Bradi1g19540	LOC_Os07g45310	Sobic.002G398800	BSD domain-containing protein, putative, expressed	-	-	-	3	1	-	1	-	1	-	-	-	-	-	-	1	-	-	-	-	-	3	-	6	-	-	-	-	-	-	-	1	-	-	-	-
6	Bradi1g19810	LOC_Os07g44820	Sobic.002G394400	expressed protein	-	1	-	1	-	1	-	-	-	-	-	-	-	-	-	-	-	1	1	-	-	1	4	2	-	-	-	-	1	-	-	-	1	-	-	-
6	Bradi1g20067	LOC_Os07g44360	Sobic.002G390700	serine/threonine-protein kinase Haspin, putative, expressed	-	-	-	-	1	-	-	-	1	-	-	-	-	-	-	-	-	-	-	-	-	3	1	3	-	-	-	-	-	-	-	-	1	-	-	-
6	Bradi1g20080	LOC_Os07g44350	Sobic.002G390600	sec20 domain containing protein, expressed	-	2	1	-	-	-	-	1	1	-	1	1	-	-	-	-	-	-	-	-	-	1	2	3	-	-	-	-	-	-	-	-	-	-	1	-
6	Bradi1g20360	LOC_Os07g43950	Sobic.002G387200	RNA recognition motif containing protein, putative, expressed	2	1	2	2	1	-	-	1	-	-	-	-	-	1	-	-	-	1	-	1	-	3	1	5	-	-	-	-	-	-	-	-	-	-	-	-
6	Bradi1g21080	LOC_Os07g42700	Sobic.002G376600	paramyosin, putative, expressed	-	1	1	1	1	-	-	1	2	-	-	-	1	1	-	1	-	-	-	-	-	-	-	4	-	-	-	-	-	-	-	2	-	-	-	-
6	Bradi1g21200	LOC_Os07g42810	Sobic.002G378200	adaptor complexes medium subunit family domain containing protein, expressed	-	-	-	-	-	-	2	2	1	-	-	-	-	-	-	-	-	-	1	2	-	-	2	1	-	-	-	-	1	-	1	-	-	-	-	-
6	Bradi1g22170	LOC_Os02g46350	Sobic.004G277200	GPI transamidase subunit PIG-U domain containing protein, expressed	1	-	-	-	1	-	-	1	-	-	1	-	-	-	-	-	-	-	-	2	-	1	2	-	-	-	-	-	-	-	-	1	-	-	-	-
6	Bradi1g23250	LOC_Os07g39630	Sobic.002G355800	calcium-binding protein, putative, expressed	-	-	3	-	-	-	1	-	-	-	1	-	-	1	-	-	-	1	-	-	2	-	-	2	-	-	-	-	1	-	1	-	-	1	-	-
6	Bradi1g23270	LOC_Os07g39590	Sobic.002G355400	spotted leaf 11, putative, expressed	-	2	-	1	-	1	-	1	-	-	-	-	-	-	-	1	-	1	-	-	-	-	2	2	-	-	-	-	-	-	-	-	-	-	1	-
6	Bradi1g23970	LOC_Os07g38530	Sobic.002G348000	STE_PAK_Ste20_Slob_Wnk.4 - STE kinases include homologs to sterile 7, sterile 11 and sterile 20 from yeast, expressed	1	1	-	-	-	-	-	1	-	-	-	-	-	1	1	-	-	-	-	-	-	1	2	3	-	-	-	-	1	-	-	-	-	-	-	-
6	Bradi1g24260	LOC_Os07g38100	Sobic.003G350600	HVA22, putative, expressed	1	-	-	-	-	1	1	2	-	-	-	-	-	-	-	-	-	-	-	1	1	2	5	4	-	-	-	-	-	-	1	-	-	-	-	-
6	Bradi1g24330	LOC_Os07g37990	Sobic.002G342500	glycosyltransferase sugar-binding region containing DXD motif, putative, expressed	-	1	-	1	-	-	1	-	3	-	-	-	-	-	-	-	-	-	-	-	-	3	-	1	-	-	-	1	-	-	-	-	-	1	-	-
6	Bradi1g24340	LOC_Os05g12040	Sobic.002G342400	cytochrome P450 51, putative, expressed	-	-	-	-	-	4	1	3	1	-	-	-	-	-	-	-	-	-	1	-	-	3	6	3	-	1	-	-	-	-	-	-	-	1	-	-
6	Bradi1g24560	LOC_Os09g02650	Sobic.004G241300	kinesin motor domain containing protein, putative, expressed	1	-	-	-	-	1	1	2	2	-	-	-	-	-	-	-	-	1	-	1	-	-	-	3	-	-	-	-	-	-	2	-	-	-	-	-
6	Bradi1g24730	LOC_Os07g37580	Sobic.002G339500	diacylglycerol kinase, putative, expressed	-	1	3	-	1	2	-	1	-	-	-	-	-	-	-	-	-	-	-	-	1	1	2	2	-	-	-	-	-	-	-	-	-	1	-	-
6	Bradi1g24747	LOC_Os07g37560	Sobic.002G339300	myosin-Vb, putative, expressed	-	1	1	-	-	-	1	-	-	-	-	-	-	-	-	-	-	-	-	1	-	3	4	2	-	1	-	-	-	-	-	1	1	-	-	-
6	Bradi1g25150	LOC_Os07g36750	Sobic.002G334500	CSLF3 - cellulose synthase-like family F; beta1,3;1,4 glucan synthase, expressed	2	-	-	-	-	-	1	2	1	-	-	-	1	-	-	-	-	-	-	-	1	1	-	1	-	-	-	-	-	-	-	-	-	-	-	-
6	Bradi1g25180	LOC_Os07g36590	Sobic.002G333500	serine/threonine-protein kinase receptor precursor, putative, expressed	-	4	-	1	-	1	1	1	-	-	-	-	-	1	-	-	-	-	-	-	-	1	2	4	-	-	-	-	-	-	-	1	1	-	-	-
6	Bradi1g25837	LOC_Os07g34589	Sobic.002G324200	translation initiation factor SUI1, putative, expressed	-	-	1	1	-	1	1	-	1	-	-	-	-	-	-	-	-	-	-	1	-	-	4	3	-	-	-	-	-	-	1	1	-	-	-	-
6	Bradi1g26857	LOC_Os07g31650	Sobic.002G307800	expressed protein	1	1	1	-	-	2	1	1	-	-	-	-	-	-	-	-	1	-	-	-	-	3	1	1	-	-	-	-	-	-	-	-	1	-	-	-
6	Bradi1g26930	LOC_Os07g31460	Sobic.002G308500	peptide-Nasparagine amidase, putative, expressed	1	1	-	-	1	-	1	-	1	-	-	-	-	-	-	-	-	-	-	-	-	6	2	5	-	-	-	-	-	-	1	-	1	-	-	-
6	Bradi1g27010	LOC_Os07g31370	Sobic.002G309500	ras-related protein, putative, expressed	1	1	2	-	1	-	-	1	-	-	-	-	-	-	-	-	-	-	-	-	1	3	1	3	-	-	-	-	-	-	1	-	-	-	-	-
6	Bradi1g27170	LOC_Os07g30774	Sobic.002G306000	calmodulin-binding transcription activator 5, putative, expressed	-	-	-	2	1	2	2	1	-	-	-	-	2	2	1	-	1	-	-	-	1	1	3	3	-	1	-	-	-	-	-	-	-	1	-	-
6	Bradi1g27210	LOC_Os07g30820	Sobic.002G306400	zinc finger family protein, putative, expressed	1	-	-	-	-	-	3	-	-	-	-	-	2	-	-	-	2	-	-	-	-	1	3	3	-	-	-	-	-	-	1	1	-	2	-	-
6	Bradi1g27230	LOC_Os07g30840	Sobic.002G306600	proteasome subunit, putative, expressed	-	1	1	1	-	-	1	-	1	-	-	-	-	-	-	-	-	-	-	-	-	1	4	3	-	-	-	-	-	-	-	-	-	-	-	-
6	Bradi1g27740	LOC_Os07g30020	Sobic.002G303300	anthranilate phosphoribosyltransferase, putative, expressed	-	-	-	1	1	-	1	-	1	-	-	-	1	-	-	-	-	1	-	1	1	2	1	3	-	-	-	-	-	-	-	-	-	-	-	-
6	Bradi1g28190	LOC_Os07g28930	Sobic.002G299600	expressed protein	1	1	-	-	-	-	-	-	3	-	-	-	-	-	-	-	-	-	1	-	-	1	3	2	-	-	-	-	-	-	-	-	-	-	-	-
6	Bradi1g28760	LOC_Os07g26690	Sobic.002G124700	aquaporin protein, putative, expressed	-	1	-	-	-	-	2	1	1	-	-	-	1	-	-	-	-	-	-	-	-	6	8	2	-	-	-	-	-	-	-	1	-	-	1	-
6	Bradi1g28790	LOC_Os07g26610	Sobic.002G125800	phosphoglucomutase, putative, expressed	-	1	-	3	-	2	2	1	-	1	-	-	1	-	-	-	-	-	-	-	-	1	1	3	-	-	-	-	-	-	1	-	1	-	-	-
6	Bradi1g29287	LOC_Os06g51500	Sobic.010G279100	expressed protein	1	-	1	-	-	-	3	1	2	-	-	-	-	1	1	-	-	-	1	-	1	1	1	5	-	-	-	-	-	-	1	-	-	1	-	-
6	Bradi1g29424	LOC_Os06g51390	Sobic.010G278000	expressed protein	1	-	-	-	1	-	-	-	-	-	-	-	1	-	-	-	2	-	-	-	-	-	6	3	-	-	-	-	-	-	-	-	-	-	-	-
6	Bradi1g29457	Not hits found	Not hits found	expressed protein	-	-	-	-	-	-	-	-	-	-	-	-	-	-	-	-	-	-	-	-	-	3	-	-	-	-	-	-	-	-	-	-	-	-	-	-
6	Bradi1g30520	LOC_Os06g43630	Sobic.010G205100	sucrose-phosphate synthase, putative, expressed	-	1	1	-	-	-	-	1	2	-	-	-	-	-	-	-	-	1	-	1	-	-	-	1	-	-	-	-	-	-	-	1	-	-	-	-
6	Bradi1g30970	LOC_Os06g44150	Sobic.010G210500	CorA-like magnesium transporter protein, putative, expressed	1	1	-	-	-	-	-	1	-	-	-	-	-	-	-	1	1	-	2	-	-	4	3	1	-	-	-	-	-	-	-	2	-	-	-	-
6	Bradi1g32500	Not hits found	Sobic.009G193850	Not annotated	-	-	1	-	-	-	-	-	-	-	-	-	-	-	-	1	-	1	-	-	-	4	-	4	-	-	-	-	-	-	-	-	1	-	-	-
6	Bradi1g33250	LOC_Os06g47250	Sobic.010G237200	DUF292 domain containing protein, expressed	2	-	-	3	-	1	-	1	1	-	-	-	-	-	-	-	1	-	-	-	-	1	1	-	-	-	-	-	-	-	-	-	-	-	-	-
6	Bradi1g33610	LOC_Os06g47890	Sobic.010G243900	OsFBO9 - F-box and other domain containing protein, expressed	-	-	-	-	-	2	2	1	2	-	-	-	-	-	-	1	1	-	-	1	-	1	1	1	-	-	-	-	-	1	1	-	-	-	-	-
6	Bradi1g33800	LOC_Os02g55200	Sobic.003G105900	expressed protein	1	-	-	-	-	1	-	-	-	-	1	-	-	-	-	1	-	-	-	-	-	1	1	2	-	-	-	1	1	1	-	-	-	-	-	1
6	Bradi1g34270	LOC_Os10g30890	Sobic.001G233900	expressed protein	2	1	-	2	2	2	1	1	-	-	-	-	-	1	-	-	1	-	-	-	1	3	4	2	-	-	-	-	1	1	-	-	1	-	1	-
6	Bradi1g34525	LOC_Os06g49120	Sobic.010G255300	Complex I intermediate-associated protein 30 domain containing protein, putative, expressed	-	-	-	-	-	3	1	-	-	-	-	-	-	-	-	-	-	-	-	-	-	1	3	-	-	-	-	-	-	-	1	-	-	-	-	-
6	Bradi1g34970	LOC_Os06g49790	Sobic.010G261500	acyltransferase, putative, expressed	1	1	1	-	-	1	-	1	1	-	-	-	-	-	-	2	-	-	-	1	-	2	1	3	-	-	-	-	-	-	-	-	1	-	-	-
6	Bradi1g35490	LOC_Os06g42790	Sobic.010G199600	hydrolase, NUDIX family, domain containing protein, expressed	-	2	-	-	1	-	-	1	4	-	-	-	-	-	-	-	-	-	-	-	-	1	4	-	-	-	-	-	-	-	2	-	-	-	2	-
6	Bradi1g36400	LOC_Os06g40560	Sobic.004G082900	26S protease regulatory subunit, putative, expressed	1	-	2	-	-	-	3	-	4	-	-	-	-	-	-	-	-	-	1	-	-	3	2	2	-	-	-	1	3	1	1	-	-	-	-	1
6	Bradi1g37311	LOC_Os06g38320	Sobic.010G176200	expressed protein	-	-	-	2	1	-	1	1	1	1	-	-	-	-	-	-	1	-	-	-	-	6	-	1	-	-	-	1	1	2	-	-	-	-	-	-
6	Bradi1g37600	LOC_Os06g37150	Sobic.010G171900	L-ascorbate oxidase precursor, putative, expressed	1	1	-	1	-	1	1	-	-	-	-	-	-	-	-	-	1	-	-	-	1	4	-	6	-	-	-	-	-	-	1	-	-	-	-	-
6	Bradi1g37623	Not hits found	Not hits found	Not annotated	1	-	-	-	-	-	-	-	-	-	-	-	-	-	-	-	-	-	-	-	-	-	-	-	-	-	-	-	-	-	-	-	-	-	-	-
6	Bradi1g37826	LOC_Os05g10730	Sobic.010G169000	ABC transporter, ATP-binding protein, putative, expressed	-	-	1	2	-	-	1	-	-	-	-	-	-	-	-	-	3	-	-	-	1	2	7	6	-	-	-	-	-	-	1	-	-	-	-	-
6	Bradi1g38321	Not hits found	Sobic.004G109500	Not annotated	1	-	-	-	-	-	1	-	-	-	-	-	1	-	-	-	-	-	-	-	-	2	-	1	-	-	-	-	-	1	-	-	1	-	-	-
6	Bradi1g42620	LOC_Os06g21980	Sobic.010G133400	pantothenate kinase 4, putative, expressed	-	-	1	1	1	1	1	2	1	-	-	-	-	-	-	-	-	-	-	-	-	2	2	1	-	-	-	-	1	2	1	1	-	-	-	-
6	Bradi1g42650	LOC_Os06g22080	Sobic.010G134400	diacylglycerol O-acyltransferase, putative, expressed	-	-	1	-	-	-	1	-	3	-	-	-	-	-	-	-	-	-	-	-	-	1	5	8	-	-	-	-	-	-	1	-	-	-	-	-
6	Bradi1g43810	LOC_Os02g49790	Sobic.010G112300	aluminum-activated malate transporter, putative, expressed	1	-	-	2	-	3	-	-	2	-	-	-	-	-	-	-	-	-	-	-	-	3	-	1	-	-	-	-	1	1	-	-	1	-	-	-
6	Bradi1g43940	LOC_Os06g15410	Sobic.010G109600	angel, putative, expressed	-	-	1	1	-	-	-	-	1	-	-	-	-	-	-	-	3	-	-	1	1	-	2	4	-	-	-	-	-	-	-	-	-	-	1	-
6	Bradi1g45125	LOC_Os06g12460	Sobic.010G093500	CSLA3 - cellulose synthase-like family A; mannan synthase, expressed	-	-	-	2	-	-	1	-	-	-	-	-	1	-	2	-	1	-	-	-	-	2	1	2	-	-	-	-	-	1	3	-	-	-	-	-
6	Bradi1g45565	LOC_Os01g45439	Sobic.003G235200	expressed protein	-	-	-	-	1	3	1	-	1	-	-	-	-	-	-	-	1	-	-	-	-	2	2	2	-	-	-	-	-	-	-	-	-	-	-	-
6	Bradi1g45990	LOC_Os06g11040	Sobic.010G082700	expressed protein	-	-	-	-	1	1	2	-	1	-	-	1	-	-	-	-	-	-	1	-	-	2	4	1	-	-	-	-	-	-	-	-	-	-	-	-
6	Bradi1g46530	LOC_Os06g09910	Sobic.010G074500	phosphopantothenoylcysteine decarboxylase, putative, expressed	-	-	-	-	-	-	1	1	1	-	-	-	-	-	-	-	-	-	1	-	1	1	-	2	-	-	-	-	1	-	1	-	-	-	-	-
6	Bradi1g46540	LOC_Os06g09900	Sobic.010G074600	expressed protein	1	1	1	1	-	1	1	3	1	1	-	-	-	-	-	-	-	-	-	-	-	3	4	1	-	-	-	-	-	-	1	1	-	-	-	-
6	Bradi1g46550	LOC_Os06g09890	Sobic.010G074300	smr domain containing protein, expressed	2	-	-	-	-	-	-	-	-	-	-	-	1	-	1	-	-	2	-	1	-	-	4	1	-	-	-	-	-	-	-	-	-	4	-	-
6	Bradi1g46602	LOC_Os06g09660	Sobic.010G073600	auxin response factor, putative, expressed	-	-	1	1	1	-	1	-	-	-	-	-	-	-	-	-	-	-	-	-	-	-	1	2	-	-	-	-	-	1	-	-	-	-	-	-
6	Bradi1g46760	LOC_Os02g54340	Sobic.004G321900	26S protease regulatory subunit 7, putative, expressed	-	-	1	1	-	-	-	2	1	-	-	-	-	-	-	-	-	-	-	-	1	2	1	8	-	-	-	-	-	-	-	1	3	-	-	-
6	Bradi1g47090	LOC_Os06g08720	Sobic.010G067500	OsSCP32 - Putative Serine Carboxypeptidase homologue, expressed	1	-	-	-	-	-	2	-	-	-	-	-	-	-	-	-	-	2	-	-	1	1	2	-	-	-	-	-	-	1	-	-	-	-	1	-
6	Bradi1g48240	LOC_Os06g07120	Sobic.010G054000	dehydrodolichyl diphosphate synthase, putative, expressed	-	1	1	-	1	1	1	1	2	-	-	-	-	1	-	1	-	1	-	2	-	-	1	3	-	-	-	1	-	1	-	1	-	-	-	-
6	Bradi1g49100	LOC_Os06g06090	Sobic.010G043200	CGMC_MAPKCMGC_2_ERK.12 - CGMC includes CDA, MAPK, GSK3, and CLKC kinases, expressed	1	2	-	1	1	-	-	1	3	1	-	-	-	-	-	-	-	-	-	-	-	2	5	2	-	-	-	-	1	-	-	-	-	1	-	-
6	Bradi1g49340	LOC_Os06g05800	Sobic.010G040800	RNA recognition motif containing protein, putative, expressed	1	-	-	-	-	1	-	-	-	1	-	-	-	-	-	-	-	-	-	-	-	2	2	3	-	-	-	-	-	-	1	-	-	1	-	-
6	Bradi1g49497	LOC_Os06g03600	Sobic.010G015900	transcriptional corepressor SEUSS, putative, expressed	1	3	2	1	-	-	3	2	-	-	-	-	2	5	5	-	-	-	-	-	-	4	4	1	-	1	-	1	-	-	-	-	-	1	1	-
6	Bradi1g49590	LOC_Os06g03682	Sobic.010G016900	calcium-dependent protein kinase isoform AK1, putative, expressed	1	1	-	2	-	1	1	-	-	-	-	-	-	-	-	1	-	-	-	1	-	6	1	1	-	-	-	-	-	-	-	-	1	-	1	-
6	Bradi1g49600	LOC_Os06g03690	Sobic.010G017000	RNA recognition motif containing protein, putative, expressed	-	-	-	-	1	-	1	-	-	-	-	-	-	-	-	-	-	-	-	-	1	4	2	-	-	-	-	-	-	-	1	-	1	-	-	-
6	Bradi1g49960	LOC_Os06g03980	Sobic.010G020700	expressed protein	-	-	1	1	-	-	-	1	-	-	-	-	-	1	-	-	1	-	-	-	-	1	2	4	-	-	-	-	-	1	-	-	2	-	-	-
6	Bradi1g51450	LOC_Os07g36910	Sobic.002G335400	OsFBX254 - F-box domain containing protein, expressed	-	-	1	-	-	-	-	1	1	-	-	-	-	-	-	-	-	-	1	-	1	2	2	1	-	-	-	-	-	-	-	-	-	-	-	-
6	Bradi1g51610	LOC_Os06g04390	Sobic.010G025300	expressed protein	1	-	1	1	-	-	-	-	-	-	-	-	-	-	-	-	2	-	-	-	-	2	1	3	-	-	-	-	-	-	-	2	-	-	-	-
6	Bradi1g51720	LOC_Os06g02220	Sobic.007G193200	MTA/SAH nucleosidase, putative, expressed	1	-	2	-	2	-	-	1	1	-	-	-	1	1	-	-	-	-	-	-	-	2	3	2	-	-	-	-	-	-	-	-	-	-	-	-
6	Bradi1g52540	LOC_Os07g22580	Sobic.002G113600	rhoGAP domain containing protein, expressed	1	1	-	2	-	-	-	1	2	-	-	-	1	1	1	-	1	-	-	-	1	3	3	5	-	-	-	-	-	-	1	1	-	-	-	-
6	Bradi1g53040	LOC_Os07g16140	Sobic.001G017900	FAD binding protein, putative, expressed	-	-	-	-	-	1	1	-	1	-	-	-	-	-	-	-	-	-	1	1	1	2	4	2	-	-	-	-	-	-	1	2	-	-	-	-
6	Bradi1g54847	LOC_Os07g09340	Sobic.002G065000	plasma membrane ATPase, putative, expressed	2	4	1	-	2	-	1	1	3	-	-	-	-	-	1	-	-	1	-	-	-	1	2	1	-	-	-	-	-	-	1	-	-	-	1	-
6	Bradi1g55947	LOC_Os04g21610	Sobic.001G250700	expressed protein	-	-	-	-	-	-	-	-	2	-	-	-	-	-	-	-	-	-	-	-	-	4	2	-	-	-	-	-	-	-	-	-	-	-	-	-
6	Bradi1g58480	LOC_Os07g05820	Sobic.002G036000	hydroxyacid oxidase 1, putative, expressed	-	-	-	-	-	-	-	-	-	-	-	-	-	-	-	-	-	1	-	-	-	2	3	2	-	-	-	-	1	-	-	-	-	-	-	1
6	Bradi1g59205	LOC_Os07g01760	Sobic.002G006600	aminotransferase, classes I and II, domain containing protein, expressed	-	-	1	-	-	-	-	1	-	-	-	-	-	-	-	-	-	-	-	-	-	3	3	1	-	-	-	-	-	-	-	-	2	-	-	-
6	Bradi1g59220	Not hits found	Not hits found	aminotransferase, classes I and II, domain containing protein, expressed	-	-	-	-	-	-	3	-	-	-	-	-	-	-	-	1	-	-	-	-	-	-	-	-	-	-	-	-	-	-	-	-	-	-	-	-
6	Bradi1g60237	LOC_Os03g29260	Sobic.001G342300	elongation factor protein, putative, expressed	2	-	-	2	-	-	3	1	-	-	-	-	1	-	-	-	-	-	-	1	-	5	3	2	-	-	-	-	-	-	1	1	-	1	-	-
6	Bradi1g60391	LOC_Os11g44940	Sobic.008G127500	seed maturation protein PM27, putative, expressed	1	-	1	-	1	-	1	1	1	-	-	-	-	-	-	1	-	-	-	-	-	4	1	1	-	-	-	-	-	-	1	1	1	-	-	-
6	Bradi1g60392	LOC_Os01g14840	Not hits found	Not annotated	-	1	-	-	-	-	-	1	-	-	-	-	-	-	-	1	-	-	-	-	-	2	1	-	-	-	-	1	-	-	-	-	-	-	-	-
6	Bradi1g60700	LOC_Os03g27320	Sobic.001G350400	steroid binding protein, putative, expressed	-	-	-	-	1	-	-	-	1	-	-	-	-	-	-	-	1	-	-	-	-	4	-	1	-	-	-	-	-	-	-	2	-	1	-	-
6	Bradi1g60960	LOC_Os03g26870	Sobic.001G353400	WD-40 repeat family protein, putative, expressed	-	1	2	-	3	3	1	2	-	-	-	-	-	1	2	-	-	-	-	-	-	3	1	3	-	-	-	1	-	2	-	-	-	-	-	-
6	Bradi1g61360	LOC_Os03g25720	Sobic.001G358500	GA20734-PA, putative, expressed	-	2	-	-	-	-	3	2	1	-	-	-	-	-	1	-	1	-	-	-	-	2	3	1	-	-	-	-	-	-	-	1	-	-	1	-
6	Bradi1g62057	LOC_Os03g24160	Sobic.001G367301	phosphatidylinositol-4-phosphate 5-kinase, putative, expressed	-	-	1	-	-	-	1	2	-	-	-	-	-	-	-	-	-	-	2	-	-	8	3	-	-	-	-	-	-	-	-	-	-	-	-	-
6	Bradi1g62646	LOC_Os09g03570	Sobic.004G042400	expressed protein	-	1	-	1	-	-	-	-	-	-	-	-	-	1	-	-	-	-	-	-	1	2	1	-	-	-	-	-	-	-	-	-	-	-	-	-
6	Bradi1g63100	LOC_Os03g21890	Sobic.001G379900	potassium transporter, putative, expressed	-	-	-	-	1	-	-	2	1	-	-	-	-	1	-	-	-	-	-	-	-	3	1	4	-	-	-	-	-	-	-	-	1	-	-	-
6	Bradi1g63290	LOC_Os03g21620	Sobic.001G382000	AGC_AGC_other_RS6K_like.1 - ACG kinases include homologs to PKA, PKG and PKC, expressed	1	1	-	-	-	1	-	-	1	-	-	-	-	1	1	-	-	2	-	-	-	2	6	8	-	-	-	-	-	-	-	-	-	-	-	-
6	Bradi1g63530	LOC_Os03g21240	Sobic.001G384300	myb-like DNA-binding domain containing protein, expressed	-	-	1	1	-	-	-	-	-	-	-	-	-	-	-	-	-	1	-	-	-	4	2	1	-	-	-	-	-	-	1	-	-	-	-	-
6	Bradi1g64070	LOC_Os03g20300	Sobic.001G390900	glucose-6-phosphate 1-dehydrogenase, chloroplast precursor, putative, expressed	3	-	-	-	-	-	-	-	1	-	-	-	-	-	2	-	-	-	-	-	-	2	5	1	-	-	-	-	-	-	1	-	-	-	-	-
6	Bradi1g64150	LOC_Os03g20020	Sobic.001G391600	plant neutral invertase domain containing protein, expressed	-	-	-	3	-	1	-	1	1	1	-	-	-	-	-	-	-	-	-	-	-	1	3	2	-	-	-	-	-	-	-	-	-	-	-	-
6	Bradi1g64381	LOC_Os03g19560	Sobic.001G394800	tetratricopeptide repeat domain containing protein, expressed	-	-	-	-	-	1	1	-	1	-	-	-	-	-	-	-	-	-	-	-	-	-	2	-	-	-	-	-	-	-	-	-	-	-	-	-
6	Bradi1g65800	LOC_Os03g17730	Sobic.001G410000	P-protein, putative, expressed	-	-	-	1	-	-	1	1	1	-	-	-	2	-	-	-	-	-	-	-	-	2	7	-	-	-	-	1	-	-	1	-	-	1	-	-
6	Bradi1g66480	LOC_Os03g16910	Sobic.001G418700	SLT1 protein, putative, expressed	-	1	-	1	-	-	-	1	-	-	-	-	-	-	-	-	-	-	-	-	1	-	6	2	-	1	-	-	-	-	1	-	-	-	-	-
6	Bradi1g66677	LOC_Os03g16700	Sobic.001G421500	initiator-binding protein, putative, expressed	-	-	2	2	2	3	-	2	4	-	-	-	-	-	-	1	-	1	-	-	-	-	5	1	-	-	-	-	-	-	-	-	1	1	1	1
6	Bradi1g67270	LOC_Os03g15740	Sobic.001G428000	uncharacterized TPR repeat-containing protein, putative, expressed	-	1	1	-	1	-	-	1	1	-	-	-	-	1	1	-	-	-	-	-	-	1	2	1	-	-	-	-	-	-	1	2	1	-	-	-
6	Bradi1g67280	LOC_Os03g15730	Sobic.001G428100	S-RNase-binding protein, putative, expressed	-	1	-	1	-	1	2	2	-	-	-	-	-	-	-	-	1	1	-	-	-	-	1	4	-	-	-	-	-	-	-	-	-	2	-	-
6	Bradi1g67290	LOC_Os03g15720	Sobic.001G428200	expressed protein	-	-	-	1	-	-	1	-	1	-	2	-	-	-	-	-	-	-	-	-	1	2	4	3	-	-	-	-	-	-	-	1	-	-	-	-
6	Bradi1g67780	LOC_Os03g15000	Sobic.001G433400	Zinc finger, C3HC4 type domain containing protein, expressed	-	-	-	3	-	1	1	1	-	-	-	-	-	-	-	-	-	-	-	-	-	2	3	3	-	-	-	-	-	-	1	1	-	1	-	-
6	Bradi1g68060	LOC_Os03g14510	Sobic.001G436400	immature colon carcinoma transcript 1 protein precursor, putative, expressed	-	2	1	3	1	1	2	1	-	1	1	-	-	-	-	-	-	-	-	-	-	5	-	-	1	-	-	-	-	-	-	1	1	-	-	-
6	Bradi1g68255	Not hits found	Not hits found	Not annotated	1	-	-	-	-	-	-	-	-	-	-	-	-	-	-	-	-	-	-	-	-	-	-	-	-	-	-	1	-	-	-	-	-	-	-	-
6	Bradi1g68670	LOC_Os03g13540	Sobic.001G442200	Ser/Thr protein phosphatase family protein, putative, expressed	-	2	-	-	-	-	2	1	3	-	1	-	-	-	-	-	-	-	-	-	-	1	2	4	-	-	-	-	-	-	-	-	-	-	-	-
6	Bradi1g69174	Not hits found	Not hits found	Not annotated	-	-	-	-	-	-	1	-	-	-	-	-	-	-	-	-	-	-	-	-	-	6	-	-	-	-	-	-	-	-	-	-	-	-	-	-
6	Bradi1g69670	LOC_Os03g11970	Sobic.001G453700	tubulin/FtsZ domain containing protein, putative, expressed	-	-	-	-	-	-	-	-	2	-	-	-	-	1	-	-	-	-	-	-	-	-	1	-	-	-	-	-	-	-	-	-	1	-	-	-
6	Bradi1g70390	LOC_Os06g14324	Sobic.010G104700	caleosin related protein, putative, expressed	2	1	3	-	-	-	-	2	3	-	-	1	-	-	-	-	-	-	-	-	-	2	3	1	-	-	-	-	-	-	-	-	1	-	-	-
6	Bradi1g70620	LOC_Os03g11050	Sobic.001G462200	mannose-1-phosphate guanyltransferase, putative, expressed	-	1	-	-	-	-	-	1	2	-	-	-	1	-	-	-	-	-	-	-	-	3	4	1	-	-	-	-	-	-	-	-	-	1	1	-
6	Bradi1g70657	LOC_Os03g10990	Sobic.001G462600	retinoblastoma-binding protein-like, putative, expressed	-	-	1	-	-	-	-	-	1	-	-	-	-	-	-	-	-	-	-	-	-	1	4	4	-	-	-	1	-	-	-	-	1	1	-	1
6	Bradi1g70690	LOC_Os03g10940	Sobic.002G010300	casein kinase II subunit alpha-2, putative, expressed	2	-	-	-	-	1	-	-	-	-	-	-	1	-	-	-	-	1	-	-	-	1	1	4	-	-	-	-	-	1	-	1	-	-	1	-
6	Bradi1g71310	LOC_Os03g10180	Sobic.001G468700	expressed protein	1	1	2	-	1	-	3	2	1	-	-	-	-	-	-	-	-	-	-	-	1	3	-	5	-	-	-	2	-	1	1	-	-	-	-	-
6	Bradi1g72060	LOC_Os03g08860	Sobic.001G477300	GRAM domain containing protein, expressed	1	-	-	1	2	-	1	-	3	-	-	-	-	-	-	-	-	-	-	-	-	3	3	2	-	-	-	1	-	-	-	-	1	-	-	-
6	Bradi1g72160	LOC_Os03g08740	Sobic.001G478500	expressed protein	2	-	3	-	-	-	-	2	3	-	-	-	-	-	1	-	-	-	-	-	-	1	1	2	-	-	-	-	-	-	-	1	1	2	-	1
6	Bradi1g75500	LOC_Os03g04990	Sobic.001G507300	expressed protein	-	1	2	-	-	1	-	-	1	-	-	-	-	-	-	-	-	-	-	-	-	2	1	-	-	-	-	-	-	-	-	2	-	-	-	-
6	Bradi1g76190	LOC_Os03g04100	Sobic.001G515600	expressed protein	1	-	-	2	-	1	1	1	1	1	1	-	1	1	1	-	1	-	-	-	-	1	5	3	-	-	-	-	-	-	2	1	1	-	-	-
6	Bradi1g76760	LOC_Os03g03510	Sobic.001G523200	CAMK_KIN1/SNF1/Nim1_like.15 - CAMK includes calcium/calmodulin depedent protein kinases, expressed	-	-	1	2	1	-	1	1	-	-	-	-	-	-	1	-	-	-	1	-	-	2	3	3	-	-	-	-	1	-	-	-	1	-	-	-
6	Bradi1g77380	LOC_Os03g02590	Sobic.001G531500	peroxisomal biogenesis factor 11, putative, expressed	-	1	-	-	-	1	1	-	1	-	-	-	-	-	-	-	-	-	-	-	-	-	1	-	-	-	-	-	-	-	-	-	-	-	-	-
6	Bradi1g77420	LOC_Os03g02560	Not hits found	cyclin-like F-box, putative, expressed	1	2	-	1	2	-	1	1	-	-	-	-	-	-	-	-	-	-	-	-	-	1	2	-	-	-	-	-	-	-	1	1	-	-	-	-
6	Bradi1g77510	LOC_Os03g02440	Sobic.001G532700	WD repeat-containing protein 44, putative, expressed	-	1	-	-	-	-	1	3	-	-	-	-	-	-	-	-	-	-	-	-	-	1	3	3	-	-	-	-	-	-	-	-	-	-	1	-
6	Bradi1g77637	LOC_Os03g02260	Sobic.001G193500	DnaK family protein, putative, expressed	-	-	-	1	-	-	-	-	1	-	-	-	-	1	-	-	-	-	1	1	-	2	3	-	-	-	-	-	-	1	1	1	1	-	-	1
6	Bradi1g77920	LOC_Os03g01990	Sobic.001G536100	lysM domain containing protein, putative, expressed	-	-	1	1	-	-	1	1	1	-	-	-	-	-	-	-	-	2	-	-	-	3	4	3	-	-	-	-	-	-	-	-	1	-	-	-
6	Bradi1g77997	LOC_Os03g01790	Sobic.001G538100	zinc finger, C3HC4 type domain containing protein, expressed	1	1	1	-	1	2	-	1	1	-	-	-	-	-	-	-	-	1	-	-	-	2	5	1	-	-	-	-	-	-	1	-	-	-	1	-
6	Bradi1g78246	LOC_Os06g31280	Sobic.001G165600	THION9 - Plant thionin family protein precursor, expressed	-	-	1	2	-	-	2	-	-	-	-	-	-	-	-	-	-	2	1	1	-	2	3	1	-	-	-	-	-	-	-	-	1	-	-	-
6	Bradi2g01100	LOC_Os01g02200	Sobic.003G098000	armadillo/beta-catenin repeat family protein, putative, expressed	1	-	-	-	1	1	3	-	-	1	-	-	1	-	-	-	-	-	-	-	-	2	3	5	-	-	-	-	-	-	-	-	-	-	-	-
6	Bradi2g01370	LOC_Os01g02890	Sobic.003G095800	phosphatidylserine synthase, putative, expressed	-	-	-	-	1	-	2	1	3	-	-	-	1	1	-	-	-	-	-	-	-	5	3	1	-	-	-	-	-	-	1	-	-	-	-	1
6	Bradi2g02940	LOC_Os03g47550	Sobic.003G074400	expressed protein	-	1	-	-	2	-	-	3	2	-	1	-	-	1	-	-	-	-	-	1	-	3	2	3	-	-	-	-	2	-	1	1	-	-	-	-
6	Bradi2g03160	LOC_Os01g05480	Sobic.003G072400	expressed protein	1	-	1	-	-	-	1	1	1	-	-	-	-	-	-	-	-	1	-	1	-	1	4	-	-	1	-	-	-	-	-	-	1	1	-	-
6	Bradi2g03400	LOC_Os01g05840	Sobic.003G070600	oxidoreductase, short chain dehydrogenase/reductase family domain containing family, expressed	1	-	-	-	-	-	-	-	1	-	-	-	-	-	-	-	-	1	-	2	-	3	3	5	-	-	-	1	-	-	-	-	-	-	-	-
6	Bradi2g03694	LOC_Os01g01160	Sobic.003G108600	heat shock protein DnaJ, putative, expressed	-	-	1	-	-	1	-	2	1	-	-	-	-	1	-	-	-	-	1	-	-	3	2	2	-	-	1	-	-	-	-	1	1	-	1	-
6	Bradi2g03740	LOC_Os01g01080	Sobic.003G109100	decarboxylase, putative, expressed	-	-	-	-	-	-	-	-	1	-	-	-	-	-	-	-	-	1	1	-	-	1	-	6	-	-	-	-	-	-	-	-	-	-	-	-
6	Bradi2g04737	LOC_Os01g08120	Sobic.003G047400	pentatricopeptide, putative, expressed	1	-	1	-	1	1	1	-	-	-	-	-	-	-	-	-	1	-	-	2	-	1	1	-	-	-	-	-	-	-	-	1	-	-	-	-
6	Bradi2g05600	LOC_Os01g09300	Sobic.003G036300	oxidoreductase, putative, expressed	-	-	-	1	1	-	1	2	1	-	-	-	-	-	-	-	1	-	-	-	1	2	3	4	-	-	-	1	-	-	2	1	-	-	-	-
6	Bradi2g05620	LOC_Os01g09320	Sobic.009G108700	NADP-dependent malic enzyme, chloroplast precursor, putative, expressed	1	4	-	-	-	1	1	-	-	-	-	-	-	-	-	-	-	-	-	-	-	3	4	1	-	-	-	-	-	-	-	-	-	-	1	-
6	Bradi2g05770	LOC_Os01g09670	Sobic.003G034000	pollen-specific protein SF21, putative, expressed	-	1	1	1	-	-	2	-	1	-	-	-	-	1	2	1	-	-	-	1	-	1	2	-	-	-	-	-	1	-	-	-	-	-	-	-
6	Bradi2g08890	LOC_Os01g14860	Sobic.003G113800	CGMC_GSK.1 - CGMC includes CDA, MAPK, GSK3, and CLKC kinases, expressed	-	2	1	-	1	1	3	-	2	-	-	-	-	3	-	-	-	-	-	-	-	1	-	3	-	-	-	-	1	-	-	-	2	-	-	-
6	Bradi2g09820	LOC_Os01g16090	Sobic.003G122500	RNA binding protein, putative, expressed	-	1	2	-	-	-	1	-	2	-	-	-	-	-	-	-	1	-	-	-	1	7	3	2	-	-	1	-	-	1	-	1	-	-	-	-
6	Bradi2g10027	LOC_Os01g16260	Sobic.003G125701	major facilitator superfamily antiporter, putative, expressed	1	-	-	-	-	-	2	1	-	-	-	-	-	1	1	-	-	1	-	-	-	1	5	4	-	-	-	-	-	1	-	-	-	1	-	-
6	Bradi2g10250	LOC_Os01g16600	Sobic.003G128100	expressed protein	3	2	-	-	1	1	1	2	-	-	-	-	-	2	1	-	-	2	-	-	-	1	-	1	-	-	-	-	1	-	1	1	-	-	-	-
6	Bradi2g10870	LOC_Os01g17390	Sobic.003G134300	OsFBX5 - F-box domain containing protein, expressed	2	-	1	2	-	-	3	-	1	-	-	-	1	-	-	-	1	1	-	1	-	1	9	3	-	-	-	-	-	1	-	3	-	-	1	-
6	Bradi2g11040	LOC_Os01g18100	Sobic.010G253100	OsRhmbd3 - Putative Rhomboid homologue, expressed	-	-	-	-	-	-	-	-	1	-	-	-	-	-	-	1	-	-	1	-	-	1	9	4	-	-	-	-	-	1	-	-	1	-	-	-
6	Bradi2g11230	LOC_Os05g04520	Sobic.003G139800	protein kinase, putative, expressed	-	-	-	-	2	-	3	1	1	1	-	-	2	-	1	-	2	-	-	1	1	2	1	2	-	-	-	-	-	-	-	-	-	1	-	-
6	Bradi2g11567	LOC_Os01g19770	Sobic.003G144500	mitochondrial import inner membrane translocase subunit Tim17, putative, expressed	-	-	-	-	3	2	-	3	2	-	2	-	-	6	-	-	-	1	1	-	-	1	1	-	-	-	-	-	-	1	-	1	2	-	-	1
6	Bradi2g11800	LOC_Os01g20840	Sobic.003G146900	lipase class 3 family protein, putative, expressed	1	-	1	-	-	1	2	-	2	-	-	-	-	-	-	1	-	-	-	1	-	4	4	1	1	-	-	-	-	-	-	-	-	-	-	-
6	Bradi2g12010	LOC_Os01g21450	Sobic.003G150100	expressed protein	1	-	1	1	-	1	2	-	2	1	-	-	1	-	-	-	-	-	-	-	1	6	4	-	-	-	-	-	-	-	1	1	1	-	1	-
6	Bradi2g14830	LOC_Os05g50890	Sobic.009G249900	OsGH3.5 - Probable indole-3-acetic acid-amido synthetase, expressed	4	-	-	4	1	1	2	-	2	-	-	-	-	-	-	-	-	-	-	-	-	8	2	3	-	1	-	-	-	-	-	-	1	-	-	-
6	Bradi2g15317	LOC_Os01g43910	Sobic.009G246300	CGMC_MAPKCMGC_2.4 - CGMC includes CDA, MAPK, GSK3, and CLKC kinases, expressed	-	1	1	-	1	1	2	-	1	-	-	-	-	1	-	-	-	-	-	-	-	-	4	2	-	-	-	-	-	-	-	-	-	1	-	-
6	Bradi2g15620	LOC_Os05g50120	Sobic.009G242200	CGMC_MAPKCMGC_2.3 - CGMC includes CDA, MAPK, GSK3, and CLKC kinases, expressed	-	-	2	-	-	-	-	-	1	-	-	-	-	-	1	-	-	-	-	-	2	-	-	3	1	-	-	-	-	-	-	-	-	-	-	-
6	Bradi2g15630	LOC_Os12g01449	Sobic.009G242100	chloroplast unusual positioning protein, putative, expressed	2	2	-	-	-	-	-	-	-	-	-	-	-	-	-	-	-	1	-	-	-	2	3	5	-	-	-	-	-	1	-	-	-	-	-	-
6	Bradi2g16680	LOC_Os05g48760	Sobic.009G231200	protein of unknown function DUF1421 domain containing protein, expressed	1	1	1	1	-	-	2	-	2	-	-	-	-	-	-	-	-	-	-	-	1	2	2	1	-	-	-	-	-	-	3	-	1	-	-	-
6	Bradi2g16690	LOC_Os04g58720	Sobic.006G272800	anthranilate phosphoribosyltransferase, putative, expressed	-	-	-	-	1	-	1	-	1	-	-	-	-	-	-	-	-	1	-	-	-	2	-	2	-	-	-	-	-	-	-	-	-	-	-	-
6	Bradi2g17077	LOC_Os05g48260	Sobic.009G226600	wax synthase, putative, expressed	1	-	-	-	-	-	1	1	2	-	-	-	-	2	-	-	1	-	-	-	1	2	2	4	-	-	-	2	-	-	-	1	1	-	-	-
6	Bradi2g17170	LOC_Os05g48230	Sobic.009G226300	expressed protein	-	-	-	-	-	-	-	-	1	-	-	-	-	-	-	-	-	-	-	-	-	1	2	3	1	-	-	-	-	1	2	-	-	-	-	-
6	Bradi2g17932	LOC_Os05g46620	Sobic.009G217000	chaperone protein dnaJ 10, putative, expressed	-	-	1	-	1	-	-	-	-	1	-	-	-	-	-	-	-	-	1	-	1	2	4	2	-	-	-	-	-	-	-	-	-	-	-	-
6	Bradi2g17947	LOC_Os08g41710	Sobic.007G195400	FHA domain containing protein, putative, expressed	-	-	-	1	-	-	-	1	-	-	-	-	-	-	-	-	2	-	-	1	-	-	2	1	-	-	-	-	-	1	1	-	1	-	-	-
6	Bradi2g18970	LOC_Os05g45420	Sobic.009G208100	CAMK_KIN1/SNF1/Nim1_like_AMPKh.3 - CAMK includes calcium/calmodulin depedent protein kinases, expressed	2	-	-	1	1	-	1	1	-	-	-	-	1	1	-	-	1	-	-	4	-	1	-	-	-	-	-	-	-	-	-	-	-	-	-	-
6	Bradi2g19326	LOC_Os05g44922	Sobic.009G204601	6-phosphofructokinase, putative, expressed	1	-	-	-	-	-	1	-	-	-	-	-	-	-	-	-	-	1	-	-	-	-	-	6	-	-	-	-	-	1	-	-	1	-	-	-
6	Bradi2g19960	LOC_Os05g43850	Sobic.009G195900	OsFBT9 - F-box and tubby domain containing protein, expressed	-	-	2	-	1	1	-	1	-	-	-	-	-	1	-	-	-	-	-	1	1	1	-	-	-	-	-	-	-	-	-	-	-	-	-	-
6	Bradi2g19970	LOC_Os05g43840	Sobic.009G195800	CAMK_KIN1/SNF1/Nim1_like.25 - CAMK includes calcium/calmodulin depedent protein kinases, expressed	1	-	-	1	-	-	-	1	1	-	-	-	-	-	-	-	1	-	-	-	1	2	-	3	-	-	-	-	-	-	-	1	1	-	-	-
6	Bradi2g20040	LOC_Os02g27360	Sobic.003G199200	aspartic proteinase-like protein 2 precursor, putative, expressed	1	-	-	4	-	-	3	1	-	-	-	-	-	-	-	-	1	-	-	-	-	4	4	-	-	-	-	-	-	-	1	-	-	1	-	-
6	Bradi2g20810	LOC_Os05g42010	Sobic.009G186700	TraB family protein, putative, expressed	1	-	2	-	1	-	-	-	1	-	-	-	-	-	-	-	-	-	-	-	-	-	3	1	-	-	-	-	-	-	-	-	-	-	-	-
6	Bradi2g21142	LOC_Os05g41610	Sobic.009G183400	glycosyl hydrolases family 17, putative, expressed	-	-	-	3	1	1	2	2	-	-	-	-	-	-	-	-	-	-	-	-	-	4	2	3	-	-	-	-	-	-	-	-	1	1	-	-
6	Bradi2g21728	LOC_Os05g41160	Sobic.009G179600	expressed protein	2	-	-	1	-	-	1	-	1	-	-	-	-	-	-	-	1	-	-	-	-	3	4	-	-	-	-	-	-	-	1	-	-	-	-	-
6	Bradi2g21737	LOC_Os01g59670	Sobic.003G331400	expressed protein	2	1	1	-	-	-	1	1	1	-	-	-	-	-	2	-	-	-	-	-	-	2	3	4	-	-	-	-	-	-	1	-	-	-	-	-
6	Bradi2g22410	LOC_Os05g39770	Sobic.009G172500	aminotransferase, putative, expressed	2	-	2	-	-	-	1	-	-	-	-	-	-	-	-	-	-	-	-	-	-	2	7	5	-	-	-	-	-	-	-	-	-	-	-	-
6	Bradi2g22466	LOC_Os05g39680	Sobic.003G341300	PX domain containing protein, expressed	1	-	1	-	-	-	-	1	-	-	-	-	-	1	-	2	-	-	-	-	-	3	5	2	-	-	-	-	-	-	-	-	-	-	-	1
6	Bradi2g22760	LOC_Os05g39080	Sobic.009G167800	protein kinase family protein, putative, expressed	1	-	-	1	-	-	-	-	-	-	-	-	1	-	-	-	-	-	-	-	-	3	4	2	-	-	-	-	-	-	1	-	-	-	-	-
6	Bradi2g23310	LOC_Os05g38460	Sobic.003G352200	MYB family transcription factor, putative, expressed	-	1	1	-	-	-	2	1	1	-	-	-	-	-	-	-	-	-	-	-	-	1	1	1	-	-	-	-	-	-	-	-	-	-	-	-
6	Bradi2g23780	LOC_Os05g37450	Sobic.009G156200	starch binding domain containing protein, putative, expressed	-	1	-	-	-	1	1	2	-	-	-	-	-	-	-	-	-	1	-	-	-	3	2	2	-	-	-	-	-	-	1	1	-	-	-	-
6	Bradi2g23920	LOC_Os05g37150	Sobic.009G154800	syntaxin 6, N-terminal domain containing protein, expressed	-	-	-	-	1	1	-	1	1	-	-	-	-	-	-	1	-	2	-	-	-	1	3	3	-	-	-	-	-	-	-	-	1	-	-	-
6	Bradi2g24860	LOC_Os05g35110	Sobic.009G143300	OsFBL22 - F-box domain and LRR containing protein, expressed	-	-	1	-	1	-	-	-	-	-	-	-	-	-	-	-	-	-	-	-	-	1	3	3	-	-	-	-	-	-	-	-	1	-	-	-
6	Bradi2g25190	LOC_Os01g66510	Sobic.009G140300	MLO domain containing protein, putative, expressed	2	-	-	1	-	1	3	1	-	-	-	-	1	-	-	-	1	-	1	2	1	2	3	3	-	-	-	-	-	-	-	-	-	1	-	-
6	Bradi2g25600	LOC_Os05g33730	Sobic.009G134600	gibberellin receptor GID1L2, putative, expressed	-	-	-	-	-	-	2	-	-	-	-	-	1	1	-	-	2	-	-	-	-	2	3	5	-	-	-	-	-	-	2	-	3	-	-	1
6	Bradi2g25610	LOC_Os05g33710	Sobic.009G134500	WD domain, G-beta repeat domain containing protein, expressed	-	-	-	-	-	-	1	2	2	-	-	-	-	2	-	-	1	-	-	3	-	3	2	4	-	-	-	-	1	-	1	3	1	1	-	-
6	Bradi2g26287	Not hits found	Not hits found	Not annotated	-	-	-	1	-	-	1	-	-	-	-	-	1	-	-	-	-	-	-	-	-	1	-	-	-	-	-	-	-	-	-	-	-	-	-	-
6	Bradi2g26640	LOC_Os05g32420	Sobic.009G125500	expressed protein	-	3	2	1	-	-	-	-	1	-	-	-	-	-	-	1	-	-	-	-	-	2	-	4	-	-	-	-	1	-	-	-	1	-	1	-
6	Bradi2g26890	LOC_Os05g32170	Sobic.009G123500	TKL_IRAK_CR4L.5 - The CR4L subfamily has homology with Crinkly4, expressed	1	1	-	1	1	1	2	2	1	-	-	-	-	-	-	-	-	-	-	-	-	1	4	4	-	-	-	-	-	-	-	-	-	-	-	-
6	Bradi2g32230	LOC_Os05g12320	Sobic.009G080900	nodulin MtN3 family protein, putative, expressed	-	1	-	1	-	-	2	1	1	-	-	-	-	-	-	-	-	-	-	-	1	5	1	5	-	-	-	-	-	1	-	-	-	-	-	-
6	Bradi2g33037	LOC_Os05g11140	Sobic.009G074400	CK1_CaseinKinase_1a.5 - CK1 includes the casein kinase 1 kinases, expressed	1	1	-	-	-	-	1	-	2	-	-	-	-	-	-	-	-	1	-	1	-	2	3	1	-	-	-	-	-	-	-	1	1	-	-	-
6	Bradi2g33050	LOC_Os05g11130	Sobic.009G074300	cytochrome P450, putative, expressed	-	1	1	2	-	1	-	1	1	-	-	-	-	-	-	-	-	-	-	-	1	-	3	3	-	-	-	-	-	-	-	-	-	-	-	-
6	Bradi2g33550	LOC_Os05g09000	Sobic.009G068800	expressed protein	-	2	2	1	-	-	3	1	1	-	-	-	-	1	-	1	-	-	-	1	-	1	6	-	-	-	-	-	-	-	2	-	-	-	-	-
6	Bradi2g33682	LOC_Os01g08560	Sobic.009G066900	DnaK family protein, putative, expressed	-	-	-	1	-	-	1	1	1	-	-	-	-	1	-	-	-	-	-	-	-	1	3	1	1	-	-	1	-	-	-	-	-	-	-	-
6	Bradi2g34580	LOC_Os05g07130	Sobic.009G056700	6PF-2-K/Fru-2,6-P2ASE liver isozyme, putative, expressed	-	1	1	-	-	-	-	1	1	-	-	-	-	4	-	-	-	-	-	-	-	-	5	2	-	-	-	-	-	-	-	-	-	-	-	1
6	Bradi2g35040	LOC_Os05g06360	Sobic.009G050900	heparan-alpha-glucosaminide N-acetyltransferase, putative, expressed	-	-	-	-	-	-	-	-	1	-	-	-	-	-	-	-	-	-	-	-	-	3	2	1	-	-	-	-	-	-	1	-	-	1	1	-
6	Bradi2g36470	LOC_Os05g05160	Sobic.009G038900	CGMC_MAPKCGMC_2.1 - CGMC includes CDA, MAPK, GSK3, and CLKC kinases, expressed	-	-	-	-	-	-	-	-	1	-	-	-	-	-	-	-	-	-	1	-	-	6	3	4	-	-	-	-	1	-	-	-	-	-	-	-
6	Bradi2g36903	Not hits found	Not hits found	Not annotated	-	-	-	-	-	-	-	-	-	-	-	-	-	-	-	-	-	-	-	-	-	3	-	-	-	-	-	-	-	-	-	-	-	-	-	-
6	Bradi2g36970	LOC_Os05g04530	Sobic.009G033800	IF, putative, expressed	1	1	1	1	1	1	1	2	-	1	1	-	1	2	1	-	1	1	-	-	-	3	-	4	-	-	-	-	1	-	-	-	-	1	1	-
6	Bradi2g37487	LOC_Os05g02580	Sobic.009G018000	expressed protein	1	3	-	-	-	-	1	1	-	-	-	-	-	1	-	-	1	1	-	-	1	-	2	2	-	-	-	-	-	-	-	-	-	-	-	-
6	Bradi2g39740	LOC_Os05g01530	Sobic.009G004500	expressed protein	-	-	1	-	-	1	-	2	3	-	-	-	-	-	-	-	-	-	-	-	-	2	2	2	-	-	-	-	-	-	-	-	-	-	-	-
6	Bradi2g42870	LOC_Os01g41900	Sobic.003G211200	Myb transcription factor, putative, expressed	1	-	-	1	2	-	-	-	1	-	-	-	-	-	-	-	2	-	-	-	-	6	7	1	-	-	-	-	-	-	-	-	-	-	-	-
6	Bradi2g43380	LOC_Os01g42730	Sobic.003G218900	GDSL-like lipase/acylhydrolase, putative, expressed	-	1	-	1	3	-	1	-	-	-	-	-	-	-	-	-	-	-	-	-	1	2	1	2	-	-	-	-	-	-	-	-	-	1	-	-
6	Bradi2g43830	LOC_Os01g43330	Sobic.003G223900	extra-large G-protein-related, putative, expressed	1	1	2	2	1	-	-	1	2	-	-	-	-	-	1	1	1	-	-	-	-	-	2	5	-	-	-	-	-	-	-	-	1	-	-	-
6	Bradi2g44942	LOC_Os05g50170	Sobic.003G235400	ATPCME, putative, expressed	-	-	1	1	1	-	2	2	3	-	-	-	-	-	1	-	-	2	-	-	-	-	2	5	-	-	-	-	1	-	-	-	1	-	-	-
6	Bradi2g45490	LOC_Os01g46810	Sobic.003G242900	viral A-type inclusion protein repeat containing protein, expressed	-	2	-	-	-	-	1	3	2	-	-	-	-	1	1	-	-	-	-	-	-	2	2	-	-	-	-	-	-	-	1	-	1	-	-	-
6	Bradi2g46240	LOC_Os01g48190	Sobic.003G252400	drought induced 19 protein, putative, expressed	-	2	1	-	-	1	-	-	1	-	-	-	-	-	-	-	-	-	1	-	-	1	3	6	-	-	-	-	-	-	-	-	-	-	-	-
6	Bradi2g46270	LOC_Os01g48220	Sobic.003G252700	protein of unknown function DUF1421 domain containing protein, expressed	-	2	2	3	-	-	3	1	1	-	-	1	-	-	1	-	-	-	-	-	-	4	2	5	-	-	-	-	1	-	-	-	-	-	-	-
6	Bradi2g46990	LOC_Os01g49510	Sobic.003G262500	OsPOP3 - Putative Prolyl Oligopeptidase homologue, expressed	1	3	-	-	1	2	3	-	-	-	1	-	-	-	-	-	1	1	1	-	-	1	8	1	-	-	-	-	-	-	-	-	-	-	-	1
6	Bradi2g47130	LOC_Os01g49740	Sobic.003G264700	expressed protein	-	-	-	1	1	1	-	1	-	-	-	-	-	-	-	2	-	-	-	-	-	1	1	1	-	1	-	1	-	1	-	1	-	-	1	1
6	Bradi2g47310	LOC_Os01g50050	Sobic.009G216800	polyprenyl synthetase, putative, expressed	2	1	1	-	-	1	-	-	-	-	-	-	-	-	1	-	-	-	-	-	-	3	2	2	-	-	-	-	-	-	1	-	-	-	-	-
6	Bradi2g48010	LOC_Os01g51410	Sobic.008G039900	glycine dehydrogenase, putative, expressed	-	3	-	2	1	-	1	-	-	-	-	-	-	1	-	-	-	1	-	-	-	2	1	2	-	-	-	-	-	-	-	-	-	-	-	-
6	Bradi2g48140	LOC_Os01g51710	Sobic.003G276300	zinc knuckle domain containing protein, expressed	-	1	-	-	-	1	-	2	-	-	-	-	-	1	1	-	-	-	-	-	-	2	-	2	-	-	-	-	-	-	-	1	-	-	-	-
6	Bradi2g48250	LOC_Os01g51890	Sobic.003G277600	endonuclease/exonuclease/phosphatase family domain containing protein, expressed	1	-	2	-	1	1	-	-	-	1	-	-	-	-	-	-	-	-	-	-	-	2	4	2	-	-	-	-	-	-	-	1	-	-	-	-
6	Bradi2g48657	LOC_Os01g52640	Sobic.003G282000	suppressor of phythchrome A, putative, expressed	-	-	-	-	1	-	-	-	1	1	-	-	1	1	-	-	-	-	1	-	-	5	2	1	-	1	-	-	-	-	-	1	-	-	-	-
6	Bradi2g49330	LOC_Os01g53750	Sobic.003G290400	glucan endo-1,3-beta-glucosidase precursor, putative, expressed	-	1	-	-	-	1	2	-	-	-	-	-	-	1	1	-	-	-	-	-	-	2	1	4	-	-	-	-	1	-	-	-	-	-	-	-
6	Bradi2g49660	Not hits found	Not hits found	heat shock protein 101, putative, expressed	-	-	-	-	-	-	2	-	-	-	-	-	-	-	-	-	-	-	-	-	-	-	-	-	-	-	-	-	-	-	-	-	-	-	-	-
6	Bradi2g49690	LOC_Os01g54340	Sobic.003G293900	plant-specific domain TIGR01615 family protein, expressed	-	-	1	1	1	1	-	1	2	1	1	1	-	3	2	-	-	-	-	-	-	2	1	1	-	-	-	-	1	-	-	-	-	-	-	-
6	Bradi2g49790	LOC_Os01g54480	Sobic.003G295200	serine/threonine protein kinase, putative, expressed	-	-	-	2	-	-	-	-	1	-	-	-	-	-	-	-	-	-	-	-	-	3	3	1	-	-	-	-	-	-	-	-	-	-	-	-
6	Bradi2g52362	LOC_Os01g58400	Sobic.003G324300	zinc finger C3HC4 type family protein, putative, expressed	1	-	1	-	1	2	-	1	-	-	-	-	-	-	-	-	-	-	-	-	-	2	1	1	-	-	-	-	-	-	-	1	1	-	-	-
6	Bradi2g52450	LOC_Os01g58530	Sobic.003G325300	NB-ARC/LRR disease resistance protein, putative, expressed	1	2	-	-	1	-	2	1	-	-	-	-	-	-	-	-	-	-	-	-	-	1	3	8	-	-	-	-	-	-	2	-	-	-	-	-
6	Bradi2g52455	Not hits found	Not hits found	Not annotated	2	-	-	1	-	-	3	-	-	-	-	-	-	-	-	-	-	-	1	-	-	-	-	-	-	-	-	1	-	-	-	-	-	-	-	-
6	Bradi2g52490	LOC_Os11g26830	Sobic.010G038000	ATP-binding region, ATPase-like domain containing protein, expressed	-	1	-	-	-	-	-	3	-	-	-	-	1	-	-	-	-	1	-	1	1	3	6	-	-	-	-	-	-	-	-	-	-	-	-	-
6	Bradi2g52510	LOC_Os01g58640	Sobic.003G326000	nucleotide pyrophosphatase/phosphodiesterase, putative, expressed	-	2	1	-	1	-	3	-	-	-	-	-	-	-	-	-	-	-	-	-	-	2	7	3	-	-	-	-	-	-	-	-	1	-	-	-
6	Bradi2g52750	LOC_Os01g59110	Sobic.003G328400	indole-3-acetate beta-glucosyltransferase, putative, expressed	-	2	-	-	2	-	-	2	-	1	-	-	-	-	-	-	-	-	1	-	-	2	-	6	-	-	-	-	-	-	-	-	-	-	-	-
6	Bradi2g52890	LOC_Os01g59440	Sobic.003G329800	BRASSINOSTEROID INSENSITIVE 1-associated receptor kinase 1 precursor, putative, expressed	1	-	1	-	-	-	-	-	1	-	-	-	1	-	-	-	-	-	1	-	-	-	2	1	-	-	-	-	-	-	-	1	-	-	-	-
6	Bradi2g52977	LOC_Os05g01570	Sobic.009G006400	integral membrane protein DUF6 containing protein, expressed	-	1	-	1	-	-	1	-	3	-	-	-	-	-	1	-	-	-	-	-	-	1	3	-	-	1	-	1	-	-	-	-	1	-	-	-
6	Bradi2g53082	Not hits found	Not hits found	ADP-ribosylation factor, putative, expressed	-	-	-	-	-	-	-	-	-	-	-	-	-	-	-	-	-	-	-	-	-	1	-	-	-	-	-	-	-	-	-	-	-	-	-	-
6	Bradi2g53430	LOC_Os01g60410	Sobic.009G174900	ubiquitin-conjugating enzyme, putative, expressed	-	1	-	-	-	-	-	1	1	-	-	-	-	1	-	-	-	-	-	1	-	2	2	1	-	-	-	-	-	-	-	-	2	-	-	-
6	Bradi2g53980	LOC_Os01g61420	Sobic.003G343600	zinc finger, C3HC4 type domain containing protein, expressed	-	-	-	-	-	1	-	2	1	-	-	-	-	-	-	-	-	1	-	-	1	3	2	5	-	1	-	-	-	-	-	-	1	-	-	-
6	Bradi2g54550	LOC_Os05g38550	Sobic.003G350300	ubiquitin-conjugating enzyme, putative, expressed	-	-	-	1	1	2	-	-	-	-	-	-	-	-	-	-	-	-	-	1	-	-	2	1	-	-	-	-	-	-	-	-	1	-	-	-
6	Bradi2g55170	LOC_Os01g63354	Sobic.003G359300	ELM2 domain containing protein, putative, expressed	-	1	-	-	-	-	1	1	-	-	-	-	-	-	-	-	-	1	-	-	-	3	-	2	-	-	-	-	-	1	-	-	-	-	-	-
6	Bradi2g56250	LOC_Os01g64930	Sobic.003G369900	expressed protein	2	-	1	-	-	-	1	1	-	-	-	-	1	1	-	-	1	-	-	-	-	3	4	1	-	-	-	-	-	-	1	-	1	1	2	-
6	Bradi2g56810	LOC_Os01g65780	Sobic.003G376700	glycosyl transferase, putative, expressed	-	-	-	2	-	-	-	-	2	-	-	-	-	-	3	1	1	-	-	-	1	6	-	3	-	-	-	-	-	-	-	1	-	-	-	-
6	Bradi2g57440	LOC_Os01g66720	Sobic.003G384300	NADP-dependent oxidoreductase, putative, expressed	-	-	-	2	1	-	2	-	1	-	-	-	-	-	-	-	1	-	-	-	-	1	1	1	-	-	-	1	-	-	-	2	-	-	-	-
6	Bradi2g57520	LOC_Os01g66970	Sobic.003G386200	zinc finger, C3HC4 type domain containing protein, expressed	2	1	-	-	-	-	1	-	-	-	-	-	-	-	-	-	-	-	-	-	1	3	5	3	-	-	-	-	-	-	-	-	-	-	-	1
6	Bradi2g57880	LOC_Os01g67560	Sobic.003G391900	Divergent PAP2 family domain containing protein, expressed	2	1	1	-	-	-	-	-	-	-	1	-	-	-	-	-	-	-	1	-	-	-	1	1	-	-	-	-	-	-	1	1	-	-	-	-
6	Bradi2g58060	LOC_Os01g67870	Sobic.003G394100	expressed protein	-	1	-	1	-	-	1	1	-	-	-	-	1	1	-	-	1	-	-	-	-	2	3	4	-	-	-	-	-	-	-	1	1	-	-	-
6	Bradi2g58430	LOC_Os01g68450	Sobic.003G398800	expressed protein	-	-	-	-	1	-	1	2	-	-	-	-	-	-	-	-	-	-	1	-	-	1	-	5	-	-	-	1	1	-	-	-	-	-	-	-
6	Bradi2g58912	LOC_Os01g69060	Sobic.003G403800	hydrolase, alpha/beta fold family domain containing protein, expressed	1	1	-	2	-	-	1	1	-	-	-	-	1	1	-	-	-	-	-	1	1	4	1	1	-	-	-	-	-	-	1	-	-	2	1	-
6	Bradi2g59430	LOC_Os01g70220	Sobic.003G411400	histone-lysine N-methyltransferase, putative, expressed	2	1	1	-	-	1	1	-	-	-	-	-	-	-	-	-	2	-	-	2	1	5	2	1	-	-	-	-	1	-	-	-	2	-	-	1
6	Bradi2g60950	LOC_Os01g72230	Sobic.003G427200	stromal membrane-associated protein, putative, expressed	-	-	-	-	1	-	-	-	1	-	-	-	-	-	-	-	-	-	-	-	-	-	4	4	-	-	-	-	1	-	-	1	-	-	-	-
6	Bradi2g62150	LOC_Os01g74152	Sobic.003G444200	haloacid dehalogenase-like hydrolase family protein, putative, expressed	2	1	-	2	-	-	2	1	-	-	-	-	-	-	-	-	-	-	-	-	-	1	2	-	-	-	-	-	-	-	1	-	1	-	1	-
6	Bradi2g62210	Not hits found	Not hits found	expressed protein	-	-	-	-	-	-	-	-	-	-	-	-	-	-	-	-	-	-	-	-	-	1	-	-	-	-	-	-	-	-	-	-	-	-	-	-
6	Bradi2g62426	LOC_Os01g66850	Sobic.003G384700	pectinacetylesterase domain containing protein, expressed	-	3	-	-	1	-	-	1	1	-	-	-	-	-	-	-	-	1	-	-	-	4	3	5	-	-	-	-	-	-	-	1	1	-	-	1
6	Bradi3g00330	LOC_Os02g01150	Sobic.004G001300	erythronate-4-phosphate dehydrogenase domain containing protein, expressed	-	1	1	-	-	-	1	1	1	-	-	-	-	-	-	-	1	-	-	-	-	6	2	3	1	-	-	-	-	-	-	-	1	-	-	-
6	Bradi3g01087	LOC_Os02g01970	Sobic.004G006800	expressed protein	-	-	-	2	-	1	2	-	-	-	-	-	-	-	-	-	-	-	1	-	-	4	1	2	-	-	-	-	-	1	1	-	1	-	-	-
6	Bradi3g01570	LOC_Os02g02500	Sobic.004G012700	remorin family protein, putative, expressed	-	1	-	2	1	-	-	2	3	-	-	-	1	3	1	-	1	1	-	-	-	-	-	5	-	-	-	-	-	-	-	-	-	-	-	-
6	Bradi3g01620	LOC_Os02g02540	Sobic.004G013300	glutamate receptor, putative, expressed	1	-	-	2	2	1	3	-	4	1	-	1	1	1	-	-	-	-	1	-	-	2	3	1	-	-	-	-	-	-	-	-	1	-	1	-
6	Bradi3g01730	LOC_Os02g02690	Sobic.004G015300	expressed protein	2	-	-	-	-	-	-	1	1	-	-	-	-	-	1	-	1	-	-	-	-	1	4	2	1	-	-	-	-	-	-	-	-	-	-	-
6	Bradi3g02170	LOC_Os02g02980	Sobic.004G019800	MATE domain containing protein, expressed	-	-	4	-	1	1	-	-	-	-	-	-	1	-	-	-	-	1	-	-	-	1	-	1	-	-	-	-	-	-	-	-	-	-	-	-
6	Bradi3g03180	LOC_Os09g02130	Sobic.004G028100	expressed protein	-	-	1	-	-	-	-	1	-	-	1	-	-	-	-	-	-	-	-	-	-	-	3	1	-	-	-	-	-	1	-	-	1	-	-	-
6	Bradi3g03587	LOC_Os08g10440	Sobic.002G312600	NBS-LRR disease resistance protein, putative, expressed	-	-	1	-	1	1	-	-	1	-	-	-	-	-	-	-	-	-	-	-	2	4	2	4	-	-	-	-	-	1	1	-	1	-	-	1
6	Bradi3g03850	LOC_Os06g48350	Sobic.001G402500	expressed protein	-	-	-	-	-	-	-	1	1	1	-	-	-	-	-	-	-	1	-	-	-	1	2	3	-	-	-	-	-	-	1	2	-	-	-	1
6	Bradi3g03870	LOC_Os02g05630	Sobic.004G041500	protein phosphatase 2C, putative, expressed	-	-	1	-	-	1	1	1	2	-	-	-	-	1	-	-	1	-	-	-	2	4	2	5	-	-	-	-	-	1	-	-	-	-	-	-
6	Bradi3g04500	LOC_Os02g06430	Sobic.004G048000	DUF292 domain containing protein, expressed	1	-	2	-	-	1	1	-	-	-	-	-	-	-	1	-	1	1	-	1	-	1	4	2	-	-	-	-	-	-	-	-	-	-	-	1
6	Bradi3g05140	LOC_Os02g07210	Sobic.004G054300	OTU-like cysteine protease family protein, putative, expressed	-	-	1	1	-	-	-	5	2	-	-	-	-	-	1	1	-	1	-	1	1	5	1	5	1	-	-	-	-	1	-	-	-	-	-	-
6	Bradi3g06260	LOC_Os02g09340	Sobic.004G069000	expressed protein	1	1	2	1	1	-	-	-	1	-	-	-	-	1	1	-	-	1	-	-	-	2	-	3	-	-	-	-	-	-	-	-	-	1	1	-
6	Bradi3g06290	LOC_Os02g09359	Sobic.004G069200	BRASSINOSTEROID INSENSITIVE 1-associated receptor kinase 1 precursor, putative, expressed	-	1	1	1	2	2	-	-	1	-	-	-	-	1	1	1	-	-	-	-	-	1	1	3	-	-	-	-	-	-	1	-	-	-	-	1
6	Bradi3g07020	LOC_Os02g10130	Sobic.004G078700	tubulin binding cofactor C, putative, expressed	-	-	2	-	-	1	2	-	1	-	-	-	-	-	-	-	-	1	-	-	-	-	3	2	-	-	1	-	-	-	-	-	-	-	-	-
6	Bradi3g07150	LOC_Os02g10350	Sobic.010G189600	MLO domain containing protein, putative, expressed	-	2	-	1	-	-	-	-	1	-	-	-	-	-	-	-	1	-	-	-	-	1	3	1	-	-	-	-	-	-	-	-	1	-	-	-
6	Bradi3g07660	LOC_Os02g10990	Sobic.004G086300	FAD binding domain of DNA photolyase domain containing protein, expressed	-	1	-	1	-	-	1	-	1	-	-	1	-	-	-	-	-	-	1	-	1	3	1	3	-	-	-	-	-	-	2	-	-	-	-	-
6	Bradi3g07700	LOC_Os02g11050	Sobic.004G086600	26S protease regulatory subunit, putative, expressed	1	1	-	-	1	-	1	1	-	-	-	-	-	-	-	-	-	2	-	-	-	2	3	3	-	-	-	1	1	-	3	-	-	-	1	-
6	Bradi3g08850	LOC_Os03g17000	Sobic.009G089200	NAD dependent epimerase/dehydratase family domain containing protein, expressed	-	-	-	2	1	-	-	1	-	-	-	-	-	-	1	2	-	-	-	1	-	-	5	4	-	-	-	-	-	-	-	-	1	-	2	-
6	Bradi3g09010	LOC_Os02g13970	Sobic.004G103300	Complex I intermediate-associated protein 30 domain containing protein, putative, expressed	-	-	-	1	2	1	2	-	1	-	-	-	-	-	-	1	-	-	-	1	-	4	1	1	-	-	-	1	-	-	1	-	1	-	-	-
6	Bradi3g09580	LOC_Os02g15640	Sobic.004G113800	CAPIP1, putative, expressed	1	1	4	-	1	1	1	-	1	-	-	1	-	-	-	-	-	1	-	-	-	6	2	3	-	-	-	-	-	1	-	-	1	-	-	-
6	Bradi3g09760	LOC_Os02g15980	Sobic.004G116500	expressed protein	-	1	-	1	-	-	1	2	-	-	-	-	-	-	-	-	-	-	2	-	-	3	3	3	-	1	-	-	-	-	-	-	-	2	-	1
6	Bradi3g10150	LOC_Os02g17350	Sobic.004G122600	VHS and GAT domain containing protein, expressed	-	-	-	2	2	-	2	1	2	-	-	-	-	1	-	1	-	-	-	-	-	5	1	3	-	-	1	-	-	-	-	-	-	-	-	-
6	Bradi3g10650	LOC_Os02g19140	Sobic.004G130900	seven in absentia protein family domain containing protein, expressed	-	-	1	-	-	-	-	1	3	-	-	-	-	-	-	-	1	-	-	-	-	2	1	3	-	-	-	1	-	-	-	1	-	1	-	-
6	Bradi3g10690	LOC_Os02g21880	Sobic.006G228500	coiled-coil domain-containing protein, putative, expressed	-	1	1	-	-	-	-	-	3	-	-	-	-	1	-	-	-	-	-	-	-	4	2	2	-	-	-	-	-	1	-	-	-	1	-	-
6	Bradi3g12740	LOC_Os08g45160	Sobic.007G162100	TENA/THI-4 family protein, putative, expressed	-	-	-	-	-	-	2	-	1	-	-	-	-	1	-	-	-	1	-	-	-	1	2	4	-	-	1	-	-	-	-	-	-	-	-	-
6	Bradi3g12880	LOC_Os08g01070	Sobic.007G011800	retrotransposon protein, putative, unclassified, expressed	-	-	-	2	-	1	3	-	-	-	-	-	-	-	-	-	-	-	-	-	-	-	2	1	-	-	-	-	-	-	1	-	-	-	-	-
6	Bradi3g14090	LOC_Os08g02860	Sobic.007G024700	transposon protein, putative, unclassified, expressed	1	1	1	-	-	-	1	2	4	-	-	-	-	-	-	-	-	1	-	-	-	1	1	2	-	-	-	-	-	-	-	-	1	-	-	-
6	Bradi3g14221	LOC_Os08g03430	Sobic.007G026700	extracellular ligand-gated ion channel, putative, expressed	-	3	-	1	1	2	2	2	-	-	-	-	2	2	-	-	-	1	1	-	-	1	1	3	-	-	-	-	-	-	-	-	1	-	1	1
6	Bradi3g16640	LOC_Os08g06010	Sobic.007G045500	transporter, major facilitator family, putative, expressed	-	-	1	-	1	2	5	2	1	-	-	-	-	1	1	-	-	-	-	-	-	3	3	2	-	-	-	-	-	-	-	-	-	-	-	-
6	Bradi3g18930	LOC_Os08g14640	Sobic.007G089500	syntaxin 6, N-terminal domain containing protein, expressed	-	-	-	-	-	-	-	-	-	-	-	-	-	-	-	-	-	2	-	1	-	3	2	5	-	-	-	-	-	-	-	1	2	-	1	-
6	Bradi3g19046	LOC_Os08g15090	Sobic.007G091400	diacylglycerol kinase catalytic domain family protein, expressed	-	-	-	1	-	1	-	1	1	-	-	-	-	-	-	-	-	-	-	1	-	2	3	2	-	-	-	-	-	-	-	-	1	-	-	-
6	Bradi3g19714	LOC_Os08g17650	Sobic.001G307900	LYR motif containing protein, putative, expressed	1	-	-	-	1	-	2	2	2	-	-	-	1	1	-	-	-	-	-	-	-	8	3	1	-	-	-	-	-	-	-	1	-	-	-	-
6	Bradi3g19730	LOC_Os01g24710	Sobic.009G021600	jacalin-like lectin domain containing protein, expressed	-	2	-	1	-	2	-	-	1	-	-	-	-	-	-	-	-	-	-	-	-	3	6	4	-	-	-	-	-	-	-	-	-	1	-	-
6	Bradi3g19927	LOC_Os08g19650	Not hits found	homeobox protein knotted-1, putative, expressed	2	-	-	-	-	-	-	-	-	-	-	-	2	-	-	-	-	-	-	-	-	2	-	-	-	-	-	-	-	-	-	1	-	-	-	-
6	Bradi3g20060	LOC_Os08g20544	Sobic.002G393700	expressed protein	1	2	-	1	-	-	5	-	1	-	-	-	-	1	-	-	-	-	-	1	-	2	1	-	-	-	-	-	-	-	-	1	-	-	-	-
6	Bradi3g20790	LOC_Os10g07270	Sobic.001G263600	ubiquitin carboxyl-terminal hydrolase 5, putative, expressed	2	1	-	-	2	-	5	1	1	-	-	-	1	5	-	-	-	-	-	-	-	-	4	2	-	-	-	-	1	-	-	-	1	-	1	-
6	Bradi3g20946	Not hits found	Not hits found	Not annotated	-	-	-	-	-	-	1	-	-	-	-	-	-	-	-	-	-	-	-	-	-	1	-	-	-	-	-	-	-	-	-	-	-	-	-	-
6	Bradi3g22580	LOC_Os10g08580	Sobic.001G261545	FAD binding domain of DNA photolyase domain containing protein, expressed	-	1	-	-	1	-	-	-	-	-	-	-	-	-	-	-	1	-	-	-	-	-	4	1	-	-	-	-	-	-	2	1	1	-	-	-
6	Bradi3g23040	LOC_Os10g13550	Sobic.001G263100	endonuclease/exonuclease/phosphatase family domain containing protein, expressed	1	1	1	-	2	-	1	1	2	-	2	-	1	-	-	-	1	1	1	-	-	-	1	-	-	-	-	-	-	-	-	-	-	-	-	-
6	Bradi3g27877	LOC_Os10g31820	Sobic.001G231000	fluG, putative, expressed	-	-	-	-	1	-	1	3	-	-	1	-	-	1	-	-	-	-	-	-	1	1	1	1	-	-	1	-	-	-	-	-	1	-	-	-
6	Bradi3g28320	LOC_Os10g32960	Sobic.001G224600	peroxisome assembly protein 12, putative, expressed	-	-	-	2	-	1	-	-	1	-	-	-	1	-	-	-	-	-	-	1	-	-	-	-	-	-	-	1	-	-	-	1	-	-	-	-
6	Bradi3g28470	LOC_Os10g33270	Sobic.001G222600	cyanate hydratase, putative, expressed	1	-	-	1	2	1	-	1	-	-	-	-	-	2	-	-	-	-	1	-	1	1	5	3	-	-	1	-	-	1	1	2	-	1	-	-
6	Bradi3g29440	LOC_Os10g34710	Sobic.001G212300	myosin-2 heavy chain, non muscle, putative, expressed	-	2	-	2	-	2	1	-	1	-	-	-	-	-	-	-	-	-	-	-	-	4	-	2	-	-	-	-	-	-	-	-	1	-	-	-
6	Bradi3g29840	LOC_Os10g35150	Sobic.001G207700	expressed protein	1	-	2	-	1	-	-	-	2	1	1	1	-	-	-	-	-	1	1	-	-	8	5	3	1	-	-	-	-	-	-	-	-	-	-	-
6	Bradi3g29854	LOC_Os10g35190	Sobic.001G207500	ZOS10-06 - C2H2 zinc finger protein, expressed	-	-	-	-	-	-	-	-	3	-	-	-	-	-	-	-	-	-	-	-	-	1	2	4	-	-	-	-	-	-	1	2	-	-	-	1
6	Bradi3g30457	LOC_Os03g02240	Sobic.001G194600	expressed protein	-	1	-	-	-	-	4	1	2	-	-	-	-	1	2	-	-	-	-	-	-	1	-	3	-	-	-	-	-	1	-	-	1	-	1	-
6	Bradi3g30880	LOC_Os10g37410	Sobic.001G193300	TBC domain containing protein, expressed	2	2	-	-	1	-	1	-	-	-	-	-	-	-	-	1	-	-	-	-	-	-	1	2	-	-	-	-	-	-	-	-	-	-	-	-
6	Bradi3g31410	LOC_Os10g37660	Sobic.001G322500	trehalase precursor, putative, expressed	1	-	-	-	1	-	-	-	-	-	-	-	-	-	-	-	1	1	-	-	-	-	2	-	-	-	-	-	-	-	-	-	-	-	-	-
6	Bradi3g32240	LOC_Os10g39540	Sobic.001G312500	protein phosphatase 2C, putative, expressed	-	1	1	-	-	-	-	-	-	-	-	-	-	1	1	-	-	1	1	1	-	2	3	4	-	-	-	1	-	-	-	-	1	-	-	-
6	Bradi3g32990	LOC_Os10g40570	Sobic.001G303200	flavin-containing monooxygenase family protein, putative, expressed	-	-	-	-	1	-	1	3	1	-	-	-	-	-	-	-	1	-	-	-	-	2	2	1	-	-	-	-	-	1	2	-	1	-	-	-
6	Bradi3g33500	LOC_Os10g41340	Sobic.001G296400	palmitoyl-protein thioesterase 1 precursor, putative, expressed	1	-	-	1	1	-	2	-	2	-	-	-	1	3	-	-	1	-	-	-	-	6	1	2	-	-	-	-	-	1	-	1	1	-	-	-
6	Bradi3g33728	Not hits found	Not hits found	Not annotated	-	-	-	-	-	-	2	-	-	-	-	-	-	-	-	-	-	-	-	-	-	1	-	-	-	-	-	-	-	-	-	-	-	-	-	-
6	Bradi3g33930	LOC_Os10g42100	Sobic.001G290600	pyruvate kinase, putative, expressed	-	1	1	2	1	-	-	2	3	-	-	-	-	2	-	-	-	-	-	-	-	-	1	-	-	-	-	-	1	-	-	-	1	-	-	-
6	Bradi3g34020	LOC_Os12g16350	Sobic.001G290000	enoyl-CoA hydratase/isomerase family protein, putative, expressed	-	-	-	-	-	-	2	-	-	-	-	-	-	-	-	-	-	1	-	-	-	-	2	-	-	-	-	-	-	-	1	-	-	1	-	-
6	Bradi3g34830	LOC_Os08g29710	Sobic.007G118500	galactosyltransferase family protein, putative, expressed	-	1	-	-	-	-	1	-	1	-	-	-	-	-	-	-	2	-	-	-	-	3	2	1	-	-	-	-	-	-	-	1	-	-	-	1
6	Bradi3g35740	LOC_Os08g31840	Sobic.001G048700	TBC domain containing protein, expressed	-	1	-	-	1	1	-	1	1	-	-	-	-	-	-	-	-	-	-	-	-	1	1	5	-	-	-	-	2	-	-	-	1	-	-	-
6	Bradi3g35800	LOC_Os08g31940	Sobic.007G125500	expressed protein	1	1	2	2	1	1	2	1	1	-	-	-	-	-	-	-	-	-	1	-	-	3	1	3	-	1	-	-	-	1	-	-	-	-	-	-
6	Bradi3g36630	LOC_Os08g33630	Sobic.007G136100	uncharacterized protein family UPF0016 domain containing protein, expressed	1	-	1	1	1	-	-	1	-	-	-	-	-	-	-	-	-	1	-	-	-	1	3	2	-	-	-	-	-	-	2	1	-	-	-	-
6	Bradi3g36697	LOC_Os08g33740	Sobic.007G137400	CSLA11 - cellulose synthase-like family A, expressed	-	1	1	-	-	1	3	2	-	-	-	1	-	-	-	-	1	-	1	1	-	-	3	1	-	1	-	-	1	-	1	1	1	-	-	-
6	Bradi3g37350	LOC_Os08g34950	Sobic.007G146400	chaperonin Cpn60/TCP-1, putative, expressed	-	-	1	-	-	-	-	1	-	-	-	-	-	-	-	2	1	-	-	1	-	4	4	3	-	-	-	1	1	-	-	-	-	-	-	-
6	Bradi3g37590	LOC_Os08g35480	Sobic.007G148800	cupin superfamily protein, putative, expressed	-	1	-	1	1	-	1	1	1	-	-	-	-	-	-	-	-	1	-	-	2	-	1	3	-	-	-	-	-	-	-	-	-	-	-	-
6	Bradi3g37620	LOC_Os08g35620	Sobic.007G150100	HD domain containing protein, putative, expressed	-	-	-	-	-	2	-	-	-	-	-	-	-	-	-	-	1	-	-	-	1	3	4	2	-	-	-	-	-	-	-	-	-	-	-	-
6	Bradi3g38160	LOC_Os08g36840	Sobic.007G156200	glycoprotein 3-alpha-L-fucosyltransferase A, putative, expressed	-	1	1	-	-	1	-	1	2	-	-	-	-	1	-	-	-	-	-	-	-	2	1	2	-	-	-	-	2	-	2	-	1	-	-	-
6	Bradi3g39090	LOC_Os08g38410	Sobic.007G221300	RNA recognition motif containing protein, putative, expressed	-	-	1	1	2	-	1	2	1	-	2	-	-	5	-	1	-	-	-	-	-	3	-	2	-	-	-	-	-	-	-	-	-	-	-	-
6	Bradi3g39590	LOC_Os08g39140	Sobic.002G243500	heat shock protein, putative, expressed	-	-	-	-	-	-	1	3	-	-	-	-	-	-	-	-	1	-	-	-	-	-	2	3	-	-	-	1	-	-	-	-	-	-	-	-
6	Bradi3g39927	LOC_Os08g39630	Sobic.007G211000	helix-loop-helix DNA-binding domain containing protein, expressed	3	2	-	-	-	1	1	-	-	-	-	-	-	-	1	-	-	1	-	-	-	1	5	2	-	1	-	-	-	-	-	-	1	-	-	-
6	Bradi3g40230	LOC_Os08g40200	Sobic.007G207400	Ser/Thr protein phosphatase family protein, putative, expressed	-	-	3	-	-	-	-	-	-	-	-	-	1	-	-	-	-	-	-	-	-	-	2	3	-	-	-	-	-	-	-	-	-	-	-	-
6	Bradi3g40590	LOC_Os08g40620	Sobic.007G201500	rabGAP/TBC domain-containing protein, putative, expressed	-	3	-	1	-	1	-	2	1	-	-	-	-	-	-	1	1	1	-	-	-	2	2	4	-	-	-	-	-	-	-	-	-	1	-	-
6	Bradi3g40920	LOC_Os08g41420	Sobic.007G196900	expressed protein	1	1	-	1	-	1	-	-	-	-	-	-	-	-	-	1	-	-	-	-	-	3	1	1	-	-	-	-	-	2	-	-	-	-	-	-
6	Bradi3g41780	LOC_Os08g42760	Sobic.007G185600	methyltransferase domain containing protein, expressed	-	-	1	2	-	-	2	1	-	-	-	-	-	-	-	1	1	-	-	1	-	-	1	5	-	-	-	-	1	-	-	1	-	-	-	-
6	Bradi3g42170	LOC_Os09g35960	Sobic.007G179800	TBC domain containing protein, expressed	-	1	-	-	2	-	3	1	3	-	-	1	-	3	-	1	-	1	1	-	1	3	3	4	-	-	-	-	-	-	1	-	-	-	-	-
6	Bradi3g42590	LOC_Os08g44010	Sobic.007G173700	WD domain, G-beta repeat domain containing protein, expressed	-	1	1	-	-	-	3	-	-	-	-	-	-	1	-	-	-	-	-	-	-	3	6	-	-	-	-	-	2	-	-	1	-	-	-	-
6	Bradi3g43360	LOC_Os02g27220	Sobic.004G143700	protein phosphatase 2C, putative, expressed	-	3	-	-	-	-	-	-	-	-	-	-	-	-	-	-	-	-	-	-	-	2	3	3	-	-	-	-	1	-	-	1	-	-	2	-
6	Bradi3g43390	Not hits found	Not hits found	aspartic proteinase-like protein 2 precursor, putative, expressed	-	-	-	-	-	-	-	-	-	-	-	-	-	-	-	-	-	-	-	-	-	8	-	-	-	-	-	-	-	-	-	-	-	-	-	-
6	Bradi3g43587	LOC_Os02g28850	Sobic.006G035600	Kinesin motor domain domain containing protein, expressed	-	1	-	-	-	1	-	-	2	-	-	-	-	-	-	-	-	1	-	-	-	1	-	3	-	-	-	-	-	-	-	-	-	-	1	2
6	Bradi3g43640	LOC_Os02g28980	Sobic.004G147800	peptidyl-prolyl isomerase, putative, expressed	-	3	-	1	-	-	2	-	-	-	-	-	-	1	1	-	-	1	-	1	-	2	5	2	-	-	-	-	-	-	-	-	1	-	1	-
6	Bradi3g43822	LOC_Os02g29550	Sobic.004G151500	AP2 domain containing protein, expressed	2	-	1	-	-	-	1	-	1	-	-	-	-	-	-	-	-	1	-	-	-	2	6	7	-	-	-	-	-	-	-	-	-	-	-	-
6	Bradi3g44530	LOC_Os02g31874	Sobic.004G160200	DUF803 domain containing, putative, expressed	-	-	-	-	-	1	1	2	1	-	-	-	-	1	-	-	-	-	-	-	-	-	3	4	-	-	-	1	-	-	-	-	-	-	-	-
6	Bradi3g45170	LOC_Os02g33560	Sobic.004G168800	expressed protein	1	1	1	1	-	-	2	-	2	-	-	-	-	-	-	1	-	-	-	-	-	6	2	2	-	-	-	1	1	-	-	-	-	-	-	-
6	Bradi3g45590	LOC_Os02g34680	Sobic.004G174400	ZOS2-09 - C2H2 zinc finger protein, expressed	2	1	-	-	-	-	1	1	-	-	-	-	-	1	-	-	-	1	-	-	1	-	-	8	-	-	-	-	-	-	-	3	-	-	-	-
6	Bradi3g46100	LOC_Os02g35590	Sobic.004G182800	glutathione S-transferase, putative, expressed	-	1	-	1	-	1	-	3	1	1	-	-	1	1	1	-	1	-	-	-	-	-	2	-	-	-	-	-	1	1	-	1	-	-	2	1
6	Bradi3g46590	LOC_Os02g36380	Sobic.004G188400	FAD binding domain of DNA photolyase domain containing protein, expressed	-	-	-	-	1	-	1	1	1	1	-	-	-	-	-	-	-	-	-	-	-	3	3	6	1	-	-	-	-	-	-	-	-	-	-	-
6	Bradi3g47580	LOC_Os02g38050	Sobic.004G200200	joka2, putative, expressed	1	-	-	-	3	-	1	1	2	-	-	-	3	3	1	-	-	-	-	-	1	1	3	3	-	-	-	1	-	-	-	-	1	-	-	-
6	Bradi3g47620	LOC_Os02g38120	Sobic.004G201300	BTBN3 - Bric-a-Brac, Tramtrack, Broad Complex BTB domain with non-phototropic hypocotyl 3 NPH3 domain, expressed	-	-	1	-	-	-	1	2	1	-	-	-	-	-	-	-	1	1	-	-	-	1	-	2	-	-	-	-	-	-	1	-	-	-	-	2
6	Bradi3g47627	Not hits found	Sobic.004G201600	no apical meristem protein, putative, expressed	-	-	-	1	-	1	-	-	-	-	-	-	-	-	1	-	-	-	-	-	-	2	-	1	-	-	-	-	-	1	-	-	-	-	-	-
6	Bradi3g48470	LOC_Os02g39730	Sobic.004G211501	expressed protein	2	3	-	-	-	-	-	1	-	-	-	-	-	-	-	-	-	-	-	-	-	3	2	3	-	-	-	2	-	-	2	2	-	-	-	-
6	Bradi3g48610	LOC_Os02g39950	Sobic.004G213300	EF hand family protein, putative, expressed	3	1	-	1	-	-	-	2	2	-	-	-	-	-	-	-	-	1	-	-	1	-	-	4	-	-	-	-	-	-	-	-	-	-	-	1
6	Bradi3g48630	LOC_Os02g39970	Sobic.004G213600	regulatory subunit, putative, expressed	2	2	1	1	3	1	-	-	1	-	-	-	-	2	1	-	1	1	-	-	-	-	4	2	-	-	-	-	-	1	1	-	-	-	-	-
6	Bradi3g50150	LOC_Os02g43130	Sobic.004G301200	kinesin motor domain containing protein, expressed	1	-	-	-	1	-	2	-	-	-	-	-	-	-	-	1	-	-	-	-	1	2	-	3	-	-	-	-	-	-	-	-	-	-	-	-
6	Bradi3g50310	LOC_Os01g62080	Sobic.003G349300	serine/threonine-protein kinase AFC1, putative, expressed	3	1	-	-	-	-	4	1	1	-	-	-	-	-	-	-	-	-	-	-	-	1	4	3	-	-	-	-	-	-	-	2	-	1	-	-
6	Bradi3g50590	LOC_Os02g43906	Sobic.004G296000	ceramide kinase-related, putative, expressed	1	-	-	-	-	-	-	-	3	-	-	-	-	-	-	-	-	-	-	1	-	5	3	6	-	-	-	-	-	-	-	-	-	-	-	-
6	Bradi3g51850	LOC_Os02g45870	Sobic.004G280200	tobamovirus multiplication protein, putative, expressed	-	-	-	-	-	1	3	1	1	-	-	-	-	-	-	-	-	-	-	-	-	1	2	1	-	-	-	-	1	-	-	-	-	-	-	-
6	Bradi3g51960	LOC_Os02g46030	Sobic.004G279300	MYB family transcription factor, putative, expressed	1	2	1	-	-	1	1	5	1	-	2	-	2	3	1	-	-	-	-	-	-	-	5	2	-	-	-	-	-	-	-	-	-	-	-	-
6	Bradi3g52437	LOC_Os02g47120	Sobic.004G271600	region found in RelA/SpoT proteins containing protein, expressed	1	-	-	-	-	-	-	1	1	-	-	-	-	-	-	-	-	-	-	1	-	2	1	2	-	-	-	1	-	-	-	-	-	-	-	-
6	Bradi3g52767	LOC_Os02g47640	Sobic.004G267600	OsFBT4 - F-box and tubby domain containing protein, expressed	-	2	1	2	1	-	-	-	2	-	-	-	-	-	-	-	-	-	-	-	-	1	4	1	-	-	-	-	-	-	1	-	-	-	-	-
6	Bradi3g53400	LOC_Os02g48600	Sobic.004G260300	expressed protein	-	-	-	-	-	-	-	-	1	-	-	-	-	-	-	-	-	-	-	-	-	4	4	2	-	-	-	-	-	-	-	-	-	-	-	-
6	Bradi3g53502	Not hits found	Sobic.004G259300	Zinc finger C-x8-C-x5-C-x3-H type domain containing protein, expressed	-	-	1	-	-	-	-	-	1	-	-	-	-	-	-	1	-	1	-	-	-	2	-	2	-	-	-	-	-	-	-	-	-	-	-	-
6	Bradi3g53670	Not hits found	Sobic.004G323400	serine esterase family protein, putative, expressed	3	-	-	-	-	-	1	-	-	-	-	-	1	-	-	1	-	-	-	-	-	1	-	2	-	-	-	-	-	-	-	-	-	-	-	-
6	Bradi3g53760	LOC_Os02g54770	Sobic.010G068400	RNA recognition motif containing protein, expressed	3	-	-	-	1	1	1	-	-	-	-	-	-	1	-	1	-	2	-	-	-	1	-	2	-	-	-	-	-	-	1	1	1	-	-	-
6	Bradi3g54870	LOC_Os02g56550	Sobic.004G339300	ABC transporter, ATP-binding protein, putative, expressed	1	-	-	1	-	-	-	-	-	-	-	-	-	-	-	-	1	1	-	-	-	1	2	1	-	-	-	1	1	-	3	-	-	-	-	1
6	Bradi3g54890	LOC_Os02g56540	Sobic.004G339500	kinesin motor domain containing protein, putative, expressed	-	-	-	2	-	1	1	-	1	-	-	-	-	-	-	-	-	-	-	-	-	3	1	-	-	-	-	-	-	-	-	-	-	-	1	1
6	Bradi3g55510	LOC_Os02g57370	Sobic.004G347100	DHHC zinc finger domain containing protein, expressed	1	-	-	-	-	-	-	1	1	-	-	-	2	-	-	-	-	-	1	-	-	1	3	3	-	-	-	-	-	-	2	1	1	-	-	-
6	Bradi3g55730	LOC_Os02g57530	Sobic.004G349175	ethylene receptor, putative, expressed	-	-	-	-	-	-	-	3	-	-	-	-	-	-	-	-	-	-	-	-	2	4	4	2	-	-	-	-	-	-	-	-	-	-	-	-
6	Bradi3g55751	LOC_Os01g41310	Sobic.006G234500	OsFBX18 - F-box domain containing protein, expressed	1	1	-	-	1	-	2	3	-	-	-	-	-	1	-	-	-	-	1	-	1	4	4	2	-	-	-	-	3	-	-	1	-	-	1	-
6	Bradi3g55830	LOC_Os02g57610	Sobic.004G349900	expressed protein	-	2	2	1	1	-	1	2	1	-	-	-	-	1	-	-	1	-	-	-	-	-	2	4	-	-	-	-	-	-	-	1	1	-	-	-
6	Bradi3g56730	LOC_Os02g58090	Sobic.010G278800	Not annotated	-	-	1	-	-	-	-	-	-	-	-	-	-	-	-	1	1	1	-	-	-	2	1	5	-	-	-	1	1	-	-	-	1	-	-	-
6	Bradi3g57013	Not hits found	Not hits found	Not annotated	-	-	-	1	-	-	1	-	-	-	-	-	1	-	-	-	-	-	-	-	-	3	-	-	-	-	-	-	-	-	-	-	-	-	-	-
6	Bradi3g57667	LOC_Os02g53140	Sobic.004G312600	Not annotated	-	1	-	1	-	1	1	-	1	-	-	-	-	-	-	-	1	-	1	-	-	1	3	2	-	-	1	-	-	-	1	-	-	-	1	-
6	Bradi3g58790	LOC_Os02g51780	Sobic.004G231900	Not annotated	-	1	1	-	1	-	-	-	1	-	-	-	-	-	-	-	1	1	-	-	-	5	2	5	-	-	-	-	-	-	-	-	1	-	-	1
6	Bradi3g59050	LOC_Os02g51590	Sobic.004G234100	Not annotated	-	-	-	-	2	1	-	-	2	-	-	-	-	4	-	-	-	1	-	-	-	-	1	2	-	-	-	-	-	-	-	1	-	-	-	2
6	Bradi3g59847	LOC_Os10g26560	Sobic.004G063300	Not annotated	-	-	-	-	-	-	2	1	1	-	-	-	-	-	1	-	-	-	-	-	-	-	1	-	-	-	-	-	-	-	2	-	-	-	-	-
6	Bradi3g60090	LOC_Os02g54130	Sobic.004G320800	Not annotated	1	1	-	-	1	-	-	1	-	-	1	-	-	1	1	-	-	-	-	-	-	-	4	2	-	1	1	-	-	-	-	-	-	-	-	-
6	Bradi3g60617	LOC_Os02g58440	Sobic.004G357200	Not annotated	-	4	-	2	-	-	-	-	2	-	-	-	-	-	-	-	-	-	-	-	-	-	2	2	-	-	-	-	-	-	-	-	-	-	2	-
6	Bradi4g00290	LOC_Os12g44360	Sobic.008G192900	Not annotated	-	-	-	-	-	-	-	1	-	-	-	-	-	-	-	1	-	-	-	-	-	2	9	7	-	-	-	-	-	-	-	1	-	-	-	-
6	Bradi4g00330	LOC_Os12g44310	Sobic.001G509200	Not annotated	3	-	-	-	2	-	3	-	-	-	-	-	-	-	-	-	-	-	-	-	-	2	1	4	-	-	1	-	-	-	-	-	-	-	-	-
6	Bradi4g00335	Not hits found	Not hits found	Not annotated	3	-	-	1	-	-	1	-	-	-	-	-	-	-	-	-	-	-	-	-	-	3	-	-	-	-	-	-	-	-	-	-	-	-	-	-
6	Bradi4g00490	LOC_Os12g44170	Sobic.008G190700	Not annotated	-	-	-	2	-	-	-	-	1	-	-	-	-	-	-	-	-	-	-	1	-	2	1	3	-	2	-	-	-	-	-	-	-	-	-	-
6	Bradi4g00860	LOC_Os12g43720	Sobic.008G187100	Not annotated	-	-	-	4	2	-	-	1	-	-	-	-	-	1	-	-	-	1	-	-	-	1	1	4	-	-	1	-	1	-	-	-	-	1	-	1
6	Bradi4g01430	LOC_Os12g42300	Sobic.008G173800	Not annotated	-	2	-	-	-	-	1	2	3	-	-	-	-	-	-	-	-	-	-	-	-	3	1	1	-	-	-	-	-	-	-	-	-	-	-	-
6	Bradi4g02740	LOC_Os12g40510	Sobic.008G152800	Not annotated	-	-	1	-	1	-	1	-	-	-	-	-	-	1	3	-	-	1	-	-	-	1	3	2	-	-	-	-	-	-	-	-	-	1	-	-
6	Bradi4g02900	LOC_Os12g40279	Sobic.008G151100	Not annotated	2	1	1	-	-	-	1	2	4	-	-	-	-	-	-	-	-	-	1	-	1	1	-	3	-	-	-	-	1	-	-	-	-	-	-	-
6	Bradi4g03477	LOC_Os03g41080	Sobic.001G169900	Not annotated	1	2	-	-	-	1	2	1	2	-	-	-	-	-	-	-	-	-	-	-	-	1	1	5	-	-	-	-	-	-	-	-	-	1	-	-
6	Bradi4g03560	Not hits found	Not hits found	Not annotated	1	-	-	-	-	-	1	-	-	-	-	-	1	-	-	-	-	-	-	-	-	-	-	-	-	-	-	-	-	-	1	-	-	-	-	-
6	Bradi4g04390	LOC_Os12g37870	Sobic.008G132700	Not annotated	-	-	1	1	-	-	1	1	-	-	-	-	-	-	-	-	-	-	-	-	-	-	5	4	-	-	-	-	-	-	-	-	-	-	-	-
6	Bradi4g04470	LOC_Os12g37570	Sobic.008G130100	Not annotated	-	-	-	-	-	-	1	1	1	-	-	-	-	-	-	-	-	-	-	-	-	1	-	1	-	1	-	-	-	-	1	-	-	-	-	-
6	Bradi4g05690	LOC_Os12g35320	Sobic.008G117200	Not annotated	-	-	-	3	-	-	-	1	-	-	-	-	-	-	-	-	-	-	-	-	-	6	2	1	-	-	-	-	-	-	-	-	-	-	-	-
6	Bradi4g05960	LOC_Os12g34840	Sobic.008G114900	Not annotated	1	-	-	1	-	-	-	2	2	-	-	-	-	-	-	-	1	1	-	-	-	2	2	-	-	-	-	-	-	-	-	-	-	-	-	1
6	Bradi4g06055	Not hits found	Not hits found	Not annotated	-	-	-	-	-	-	-	-	-	-	-	-	-	-	-	-	-	-	-	-	-	3	-	-	-	-	-	-	-	-	-	-	-	-	-	-
6	Bradi4g06250	Not hits found	Not hits found	Not annotated	-	-	-	1	-	-	-	-	-	-	-	-	-	-	-	-	-	-	-	-	-	-	-	-	-	-	-	-	-	-	2	-	-	1	-	-
6	Bradi4g06533	Not hits found	Not hits found	Not annotated	-	-	-	-	-	-	-	-	-	-	-	-	-	-	-	-	-	-	-	-	-	2	-	-	-	-	-	-	-	-	-	-	-	1	-	-
6	Bradi4g07780	LOC_Os12g27070	Sobic.003G212500	Not annotated	3	-	-	2	-	-	4	1	2	-	-	-	-	-	-	-	-	-	-	-	-	-	8	5	-	-	-	-	-	-	1	-	-	-	-	-
6	Bradi4g08770	LOC_Os02g21250	Sobic.002G232400	Not annotated	1	-	1	-	-	-	1	3	-	-	-	-	-	4	-	-	1	-	-	-	1	2	4	2	-	-	-	-	-	-	-	-	1	-	-	-
6	Bradi4g11030	LOC_Os11g43860	Sobic.005G206500	Not annotated	2	1	2	1	2	2	3	-	4	-	-	-	-	-	-	-	-	1	-	-	-	1	3	3	-	-	-	-	-	-	-	1	-	1	-	-
6	Bradi4g13206	Not hits found	Not hits found	Not annotated	1	-	-	3	-	-	-	-	-	-	-	-	1	-	-	-	-	-	-	-	-	-	-	-	-	-	-	-	-	-	1	-	-	-	-	-
6	Bradi4g13750	LOC_Os11g40150	Sobic.002G351100	Not annotated	-	1	-	-	1	-	1	2	-	-	-	-	1	2	1	-	-	-	-	-	1	3	7	4	-	-	-	-	-	-	-	-	-	-	-	-
6	Bradi4g14000	LOC_Os11g39370	Sobic.005G182400	Not annotated	-	1	-	-	-	-	1	1	1	-	-	-	-	-	-	-	-	1	-	1	1	2	3	5	-	-	-	-	-	1	-	-	1	1	-	-
6	Bradi4g14237	LOC_Os11g38810	Sobic.005G176100	Not annotated	-	-	-	-	-	1	1	-	-	-	-	-	-	2	-	-	1	-	-	1	-	2	3	6	-	-	-	-	-	-	-	-	-	1	-	-
6	Bradi4g15067	LOC_Os11g39160	Sobic.005G181800	Not annotated	1	2	2	-	1	-	-	-	2	-	-	-	-	-	1	-	1	-	-	-	-	1	5	4	-	-	-	-	-	-	4	-	-	1	1	-
6	Bradi4g15130	LOC_Os11g37520	Sobic.005G167300	Not annotated	1	-	2	-	-	-	1	-	6	-	-	-	-	-	-	-	-	-	-	1	-	2	3	1	-	-	-	-	-	-	-	-	2	-	-	1
6	Bradi4g16247	LOC_Os06g13750	Sobic.003G198048	Not annotated	-	-	3	1	-	-	1	-	-	-	-	-	-	-	-	-	3	-	-	-	-	-	-	2	-	-	-	-	-	-	-	-	1	-	-	-
6	Bradi4g16970	LOC_Os11g34090	Sobic.005G142600	Not annotated	-	-	-	1	2	1	1	-	1	-	-	-	-	-	-	-	-	1	-	-	-	3	4	3	-	-	-	-	-	-	1	-	-	-	-	-
6	Bradi4g17390	LOC_Os11g32160	Sobic.005G132200	Not annotated	-	-	-	-	1	-	-	2	2	-	-	-	-	-	-	-	-	-	-	-	1	6	5	1	-	-	-	-	-	-	-	-	2	-	-	-
6	Bradi4g18990	LOC_Os11g29900	Sobic.005G118400	Not annotated	-	2	2	-	-	1	1	-	1	-	-	-	-	-	-	-	-	-	-	-	-	1	4	-	-	-	-	-	-	-	-	-	-	-	-	-
6	Bradi4g19497	LOC_Os11g26890	Not hits found	Not annotated	-	3	-	3	-	-	-	-	-	-	-	-	-	-	-	-	-	-	-	-	-	2	4	-	-	-	-	-	-	-	-	1	-	-	-	-
6	Bradi4g19670	LOC_Os01g51220	Sobic.003G366500	Not annotated	-	-	-	2	-	-	-	1	-	-	-	-	-	-	-	-	-	-	-	-	-	-	3	-	-	-	-	-	-	-	-	-	-	-	-	-
6	Bradi4g22700	LOC_Os12g08810	Sobic.008G064700	Not annotated	1	2	1	2	1	-	-	-	-	-	-	-	-	-	-	-	-	-	-	-	-	1	4	2	-	-	-	-	-	-	1	-	-	-	-	-
6	Bradi4g23870	LOC_Os11g07916	Sobic.005G062700	Not annotated	-	1	-	-	-	-	-	-	2	-	-	-	-	-	1	-	-	-	-	-	1	2	-	1	-	-	-	-	-	-	-	1	-	-	-	-
6	Bradi4g24372	Not hits found	Not hits found	Not annotated	-	-	-	-	-	-	1	-	-	-	-	-	-	-	-	1	-	-	1	-	-	2	-	-	-	-	-	-	-	-	1	-	-	-	-	-
6	Bradi4g24378	LOC_Os11g07030	Sobic.005G056500	Not annotated	-	-	-	-	-	1	1	1	1	-	-	-	-	-	-	-	-	1	-	-	-	1	2	2	-	-	-	-	1	1	-	-	1	-	-	-
6	Bradi4g25010	LOC_Os11g05990	Sobic.005G045000	Not annotated	-	2	-	-	-	1	-	1	-	-	-	-	-	-	-	1	-	-	-	-	-	-	1	1	-	-	-	-	-	2	-	-	-	1	1	1
6	Bradi4g26366	LOC_Os12g03899	Sobic.005G024800	Not annotated	-	2	1	-	-	3	1	2	1	-	-	-	-	-	-	-	1	-	-	-	-	1	1	1	-	-	-	-	-	-	-	-	-	-	-	-
6	Bradi4g27110	LOC_Os09g10850	Sobic.002G153400	Not annotated	1	1	-	1	-	-	3	1	-	-	-	-	-	-	-	-	-	-	-	-	-	2	3	4	-	-	-	1	-	1	3	1	-	-	-	-
6	Bradi4g27117	LOC_Os09g10930	Sobic.002G350300	Not annotated	1	1	1	1	-	-	2	1	1	-	-	-	-	-	-	-	-	-	-	-	-	3	-	1	-	-	-	-	-	-	1	-	-	1	-	-
6	Bradi4g27627	LOC_Os09g12780	Sobic.002G162300	Not annotated	-	-	1	2	-	1	-	-	2	-	-	-	-	-	-	-	-	-	-	1	-	3	1	1	-	-	-	-	-	-	-	-	-	-	-	-
6	Bradi4g28130	LOC_Os09g15790	Sobic.002G172401	Not annotated	1	2	1	-	-	-	3	2	1	-	-	-	-	-	-	-	-	-	-	-	1	5	2	3	-	-	-	-	-	-	-	-	-	1	-	-
6	Bradi4g28350	LOC_Os09g17600	Not hits found	Not annotated	-	1	-	-	-	-	1	1	-	-	-	-	-	-	-	-	-	-	-	-	-	-	-	-	-	-	-	-	-	-	-	-	-	-	-	-
6	Bradi4g28440	LOC_Os09g17770	Sobic.002G177500	Not annotated	-	2	-	-	3	-	3	-	-	-	-	-	-	2	1	-	-	-	-	-	-	1	2	3	-	-	-	-	-	-	-	-	-	-	-	-
6	Bradi4g29190	LOC_Os09g20590	Sobic.002G186000	Not annotated	-	1	1	-	1	-	3	-	1	-	-	-	-	-	-	-	-	-	-	-	-	1	3	1	-	-	-	-	-	1	-	-	-	-	-	1
6	Bradi4g29670	LOC_Os09g23150	Sobic.002G194000	Not annotated	-	-	-	-	1	2	2	-	1	-	-	-	1	1	2	-	-	-	-	-	-	-	3	2	-	-	-	-	-	-	-	-	-	-	-	-
6	Bradi4g29830	LOC_Os09g23660	Sobic.002G196200	Not annotated	1	1	-	3	4	4	2	4	2	-	-	-	-	3	1	-	-	1	-	-	-	2	5	4	-	-	-	-	-	-	-	-	1	1	-	-
6	Bradi4g32480	LOC_Os09g28910	Sobic.002G230100	Not annotated	-	-	3	1	1	-	-	-	-	-	-	-	-	-	-	-	-	-	-	-	-	3	2	2	-	-	-	-	-	1	-	-	-	-	-	-
6	Bradi4g33110	LOC_Os09g30150	Sobic.002G238500	Not annotated	-	-	1	-	-	-	1	-	-	-	-	-	-	-	1	-	-	-	-	-	-	2	4	1	-	-	-	1	-	-	1	1	-	-	-	-
6	Bradi4g34000	LOC_Os03g59060	Sobic.001G049400	Not annotated	-	-	-	-	-	-	1	3	-	-	-	-	-	1	-	-	-	1	-	-	-	1	1	2	-	-	-	-	-	-	-	-	-	-	-	-
6	Bradi4g35120	LOC_Os09g33930	Sobic.002G262900	Not annotated	-	-	-	-	-	-	-	-	-	-	-	1	-	-	-	-	-	-	-	-	-	4	4	5	-	-	-	-	-	-	-	1	-	-	-	1
6	Bradi4g35156	LOC_Os09g33986	Sobic.002G263800	Not annotated	-	-	-	-	-	-	1	3	-	-	-	-	-	-	-	-	-	1	-	-	-	1	2	1	-	-	-	1	-	1	-	-	2	1	-	-
6	Bradi4g35162	LOC_Os09g33992	Sobic.002G263900	Not annotated	-	-	1	-	-	-	1	-	1	-	1	-	-	-	-	-	1	-	1	-	-	1	5	4	-	-	-	-	-	-	-	-	-	1	-	-
6	Bradi4g35336	LOC_Os09g34190	Sobic.002G265300	Not annotated	1	1	2	-	-	2	1	2	1	-	-	-	-	-	-	-	-	-	-	1	-	-	-	1	-	-	-	-	-	1	2	1	-	-	-	-
6	Bradi4g36180	LOC_Os09g36290	Sobic.002G275900	Not annotated	1	2	2	-	-	-	-	2	-	-	-	-	-	-	-	1	-	-	-	-	-	1	5	7	-	-	-	-	-	-	-	2	-	-	-	1
6	Bradi4g37540	LOC_Os09g38340	Sobic.002G293000	Not annotated	2	-	-	1	1	2	3	-	-	-	-	-	-	2	-	-	-	-	-	-	-	1	1	1	-	-	-	-	1	-	-	-	-	-	1	1
6	Bradi4g37770	LOC_Os09g38620	Sobic.002G295100	Not annotated	-	-	-	-	-	-	1	1	1	-	-	-	-	-	-	-	-	-	-	1	-	-	4	1	-	-	-	-	-	-	1	-	-	-	1	-
6	Bradi4g38030	Not hits found	Not hits found	Not annotated	-	-	-	2	-	-	-	-	-	-	-	-	-	-	-	-	-	-	-	-	-	-	-	-	-	-	-	-	-	-	-	-	-	-	-	-
6	Bradi4g38140	LOC_Os07g04210	Sobic.002G131200	Not annotated	1	1	-	3	-	1	2	-	1	-	-	-	-	-	-	-	-	-	-	-	-	2	3	2	-	-	-	-	-	-	3	-	-	-	1	-
6	Bradi4g39100	LOC_Os12g18640	Sobic.010G249700	Not annotated	-	-	-	-	-	-	1	1	1	-	-	-	1	-	-	-	-	-	-	-	-	1	1	2	-	-	-	-	-	-	1	-	-	-	-	-
6	Bradi4g39197	LOC_Os12g17320	Sobic.008G088821	Not annotated	-	-	-	-	-	2	-	1	2	-	-	-	-	1	-	-	-	-	-	-	-	-	3	2	-	-	-	-	-	-	-	-	1	-	-	-
6	Bradi4g40410	LOC_Os12g10200	Sobic.008G072500	Not annotated	-	-	-	-	1	-	-	2	2	-	-	-	-	-	1	-	1	-	-	-	-	2	4	3	-	-	-	-	-	-	1	-	2	-	-	-
6	Bradi4g41127	LOC_Os12g07950	Sobic.008G058100	Not annotated	-	-	-	1	1	-	2	2	-	-	-	1	-	1	-	-	-	1	-	-	-	5	2	3	-	-	-	-	-	-	-	-	-	-	-	-
6	Bradi4g41527	LOC_Os12g07190	Sobic.008G052900	Not annotated	-	-	1	-	2	1	-	-	-	-	1	-	-	1	1	1	-	-	-	1	-	1	5	6	-	-	-	-	-	-	1	-	1	-	-	-
6	Bradi4g41936	Not hits found	Not hits found	Not annotated	-	-	-	-	-	-	-	-	-	-	-	-	-	-	-	-	-	-	-	-	-	1	-	-	-	-	-	-	-	-	1	-	-	-	-	-
6	Bradi4g42050	LOC_Os12g06200	Sobic.008G042700	Not annotated	-	-	1	-	1	2	1	-	1	-	-	-	2	1	-	-	1	-	-	-	-	2	5	2	-	-	-	-	1	-	-	-	-	-	-	1
6	Bradi4g42523	LOC_Os11g05390	Sobic.005G037300	Not annotated	1	-	-	1	-	-	2	-	-	-	-	-	-	-	-	1	-	1	-	-	-	-	-	-	-	-	-	1	-	-	-	-	1	-	-	-
6	Bradi4g42620	LOC_Os11g05300	Sobic.005G036400	Not annotated	-	-	-	-	-	-	-	-	1	-	-	-	-	-	-	-	1	-	-	-	-	-	2	1	-	-	-	-	-	-	-	1	-	-	-	-
6	Bradi4g42810	LOC_Os11g05110	Sobic.005G034400	Not annotated	-	-	-	2	-	1	-	-	-	-	-	-	-	-	-	-	-	-	-	-	-	3	3	4	-	-	-	-	-	-	1	-	-	-	-	-
6	Bradi4g44540	LOC_Os01g48910	Sobic.003G258200	Not annotated	1	-	-	1	1	-	-	1	-	-	-	-	-	-	-	-	-	-	-	-	-	1	3	3	-	-	1	1	-	-	1	-	-	-	1	-
6	Bradi4g45190	LOC_Os11g01270	Sobic.005G001700	Not annotated	-	-	-	-	-	1	2	-	1	-	-	-	-	-	-	-	1	1	-	-	-	4	13	3	-	-	-	-	-	-	1	1	-	-	2	1
6	Bradi5g00777	LOC_Os08g28190	Sobic.006G029100	Not annotated	-	-	1	-	2	-	1	1	1	-	-	1	-	-	-	-	-	1	-	-	-	1	3	4	-	-	-	-	-	-	-	-	-	-	-	-
6	Bradi5g00912	LOC_Os10g13850	Sobic.005G036000	Not annotated	-	-	-	-	-	-	-	1	1	-	-	-	-	-	-	-	2	-	-	-	-	2	3	5	-	-	-	-	-	-	-	-	-	-	-	-
6	Bradi5g01410	LOC_Os04g02910	Sobic.006G011300	Not annotated	2	1	-	1	-	-	-	-	1	-	-	-	-	-	-	-	-	-	-	2	-	4	6	3	-	-	-	-	-	-	-	-	-	-	-	-
6	Bradi5g01760	LOC_Os04g02680	Sobic.003G034100	Not annotated	-	-	2	1	1	-	-	-	1	-	-	-	1	-	-	-	-	-	-	-	-	1	3	6	-	-	-	-	-	-	-	-	1	2	-	-
6	Bradi5g02920	LOC_Os02g01100	Sobic.006G024600	Not annotated	-	-	1	1	1	1	1	-	1	-	-	-	2	1	-	1	-	-	-	-	1	2	5	3	-	-	-	-	-	-	-	-	-	-	-	-
6	Bradi5g03020	LOC_Os03g63870	Sobic.009G035400	Not annotated	1	-	-	2	-	-	-	1	1	1	-	-	-	-	-	-	-	-	1	1	-	-	2	1	-	-	-	-	-	-	2	-	1	-	-	-
6	Bradi5g07397	LOC_Os04g31050	Sobic.006G049100	Not annotated	2	-	-	-	2	-	2	-	1	-	-	-	-	-	-	-	-	-	-	-	-	2	1	2	-	-	1	-	3	-	-	-	-	-	-	1
6	Bradi5g07880	LOC_Os04g31700	Sobic.006G050500	Not annotated	-	-	1	1	1	1	3	2	2	-	-	-	-	1	-	-	-	-	-	-	-	4	1	2	-	1	-	-	1	-	-	1	-	-	-	-
6	Bradi5g08240	LOC_Os04g32030	Sobic.006G053000	Not annotated	-	1	1	1	-	-	1	-	2	-	-	-	-	-	-	-	-	-	-	-	-	1	2	1	-	-	-	-	-	-	-	-	1	-	-	-
6	Bradi5g08610	LOC_Os04g32580	Sobic.006G058300	Not annotated	-	1	1	-	-	-	2	1	-	-	-	-	-	1	-	-	-	-	-	1	-	1	3	1	-	-	-	-	-	-	-	1	1	-	-	-
6	Bradi5g09200	LOC_Os04g33490	Sobic.004G163800	Not annotated	-	-	-	1	-	-	1	1	3	-	-	-	-	-	-	1	-	-	-	-	-	-	-	7	-	-	-	-	-	-	-	-	-	-	-	-
6	Bradi5g09737	LOC_Os04g34080	Sobic.006G075600	Not annotated	-	1	-	-	-	-	1	1	2	-	-	-	-	-	-	-	-	-	-	-	-	2	5	4	-	-	-	-	-	-	-	-	1	1	-	-
6	Bradi5g10260	LOC_Os04g35190	Sobic.006G082600	Not annotated	1	1	-	1	-	-	-	-	-	-	-	-	-	-	1	-	-	-	-	1	-	6	2	-	-	-	-	-	-	-	-	-	-	-	-	-
6	Bradi5g10268	Not hits found	Not hits found	Not annotated	-	-	-	-	-	-	-	-	-	-	-	-	-	-	-	-	-	-	-	-	-	1	-	-	-	-	-	-	-	-	-	-	-	-	-	-
6	Bradi5g10421	Not hits found	Not hits found	Not annotated	1	-	-	-	-	-	1	-	-	-	-	-	-	-	-	-	-	-	-	-	-	1	-	-	-	-	-	-	-	-	1	-	-	-	-	-
6	Bradi5g10860	Not hits found	Not hits found	Not annotated	1	-	-	-	-	-	2	-	-	-	-	-	1	-	-	-	-	-	-	-	-	2	-	-	-	-	-	-	-	-	-	-	-	-	-	-
6	Bradi5g12340	LOC_Os04g38610	Sobic.006G106000	Not annotated	1	-	2	-	-	-	3	1	-	-	-	-	-	-	-	-	-	-	-	-	1	1	2	2	-	-	-	-	-	-	-	-	-	-	-	-
6	Bradi5g12722	LOC_Os04g39130	Sobic.006G111000	Not annotated	-	2	1	-	-	-	-	1	2	-	-	-	1	-	-	1	-	-	-	-	1	3	3	2	-	-	-	-	-	-	-	-	-	-	-	-
6	Bradi5g14720	LOC_Os04g42250	Sobic.006G136800	Not annotated	-	2	-	-	-	-	2	-	-	-	-	-	-	-	-	1	1	1	-	-	-	1	3	2	-	-	-	-	-	-	1	-	1	-	-	-
6	Bradi5g15470	LOC_Os04g43230	Sobic.006G144300	Not annotated	1	-	-	3	-	1	-	-	2	-	-	-	-	-	-	-	-	-	-	1	-	1	-	4	-	-	-	-	-	-	-	1	-	-	-	-
6	Bradi5g15830	LOC_Os04g43800	Sobic.006G148900	Not annotated	1	3	-	-	-	-	1	-	-	-	-	-	-	-	1	-	-	-	1	-	-	2	9	8	-	-	-	-	-	-	-	-	1	-	1	-
6	Bradi5g16200	LOC_Os04g44340	Sobic.006G153000	Not annotated	-	1	-	1	1	-	1	-	3	-	-	-	-	-	-	-	-	-	-	-	-	-	-	8	-	-	-	-	1	-	-	1	-	-	-	1
6	Bradi5g16400	LOC_Os04g44610	Sobic.006G155700	Not annotated	-	1	2	-	-	-	-	-	-	-	-	-	-	-	-	-	-	-	-	-	1	2	1	1	-	-	-	-	-	-	1	-	-	-	1	-
6	Bradi5g16840	LOC_Os08g06020	Sobic.006G160200	Not annotated	1	-	-	1	2	-	-	-	1	-	-	1	-	2	-	-	-	-	-	-	1	4	-	4	-	-	-	-	-	-	-	-	-	-	-	-
6	Bradi5g20012	LOC_Os04g50204	Sobic.006G198300	Not annotated	1	-	1	-	-	-	-	-	2	-	-	-	-	-	-	-	-	1	-	-	1	1	3	3	-	-	-	-	-	-	-	-	-	1	-	-
6	Bradi5g20510	LOC_Os04g51120	Sobic.006G202200	Not annotated	-	1	2	-	-	-	2	1	1	-	-	-	1	-	-	-	-	-	-	-	-	1	1	3	-	-	-	-	-	-	-	-	-	-	-	-
6	Bradi5g20890	Not hits found	Sobic.006G206800	Not annotated	-	-	-	1	-	-	2	-	1	-	-	-	-	-	1	-	-	-	-	-	-	1	-	1	-	-	-	-	-	-	-	-	1	-	-	-
6	Bradi5g21140	LOC_Os04g52000	Sobic.006G209400	Not annotated	1	1	-	1	-	-	2	1	1	-	-	-	1	1	1	-	-	1	-	-	1	2	3	6	-	-	-	-	-	-	1	-	-	-	-	-
6	Bradi5g21600	LOC_Os04g52330	Sobic.006G212800	Not annotated	-	-	-	1	-	-	1	1	-	-	-	-	-	-	-	1	1	-	-	-	-	1	3	1	-	-	-	-	-	-	-	-	1	-	-	-
6	Bradi5g21687	LOC_Os04g52400	Sobic.006G213700	Not annotated	2	1	-	-	-	-	-	-	-	-	-	-	-	-	-	-	-	-	-	-	-	-	3	-	-	-	-	2	-	-	1	1	-	-	-	-
6	Bradi5g22050	LOC_Os04g52870	Sobic.006G219000	Not annotated	-	-	-	-	-	-	-	1	-	-	-	-	-	-	-	-	-	-	-	-	-	1	7	3	-	-	-	-	-	-	-	1	-	-	-	-
6	Bradi5g22430	LOC_Os04g53460	Sobic.006G222600	Not annotated	-	1	1	2	2	-	2	9	1	-	-	-	-	-	-	-	-	-	-	2	-	9	2	1	-	-	-	1	1	2	-	-	2	-	1	-
6	Bradi5g23430	LOC_Os04g54630	Sobic.006G235300	Not annotated	-	1	-	1	-	-	1	1	2	-	-	-	-	-	1	-	1	-	-	-	-	2	3	4	-	-	-	-	-	-	-	1	-	-	-	-
6	Bradi5g23610	LOC_Os04g54940	Sobic.006G236800	Not annotated	-	-	1	2	1	2	-	1	-	-	-	-	-	2	1	-	-	-	-	-	-	-	1	2	-	-	-	-	-	-	2	1	1	-	-	-
6	Bradi5g23807	LOC_Os04g55210	Sobic.006G238600	Not annotated	-	1	2	-	-	-	2	1	3	-	-	-	-	-	-	-	-	-	-	1	-	2	9	2	-	-	-	-	-	-	1	-	1	-	-	-
6	Bradi5g23910	LOC_Os04g55260	Sobic.006G239300	Not annotated	1	1	1	-	2	1	-	1	-	-	-	-	-	-	-	-	-	-	-	-	-	2	1	-	-	-	-	-	1	-	1	-	-	-	-	-
6	Bradi5g24120	LOC_Os04g55510	Sobic.006G240400	Not annotated	-	2	3	-	1	-	2	-	1	-	-	-	-	-	1	-	-	-	-	-	-	2	5	-	-	-	-	-	-	-	-	-	-	-	-	-
6	Bradi5g24460	LOC_Os11g44310	Sobic.004G187000	Not annotated	1	-	-	-	-	-	-	1	-	-	-	-	-	-	-	1	1	1	-	-	-	3	1	4	-	-	1	1	-	-	1	-	-	-	-	-
6	Bradi5g24850	LOC_Os04g56520	Sobic.006G250900	Not annotated	-	-	1	-	1	-	-	-	1	-	-	-	-	-	-	-	-	-	-	-	-	-	5	-	-	1	-	-	-	-	1	-	2	-	1	-
6	Bradi5g24960	LOC_Os04g56646	Sobic.006G252200	Not annotated	-	1	1	-	1	-	2	2	2	-	-	-	-	-	-	-	-	-	-	-	-	3	1	-	1	-	-	1	1	1	1	2	-	-	-	-
6	Bradi5g25070	LOC_Os04g56710	Sobic.006G254100	Not annotated	2	1	2	1	-	1	2	1	-	-	-	-	1	2	-	1	-	1	-	-	-	2	4	3	-	-	-	-	-	-	-	1	1	1	1	-
6	Bradi5g25450	LOC_Os04g57210	Sobic.006G257800	Not annotated	-	-	-	-	-	-	1	-	2	-	-	-	1	-	-	-	-	-	-	1	-	2	1	1	-	-	-	-	-	-	1	-	-	-	-	-
6	Bradi5g25506	LOC_Os04g57310	Sobic.006G258600	Not annotated	-	-	1	2	-	-	-	-	1	-	-	-	-	-	-	-	-	-	-	-	-	2	1	-	-	-	-	-	-	-	-	-	-	-	-	-
6	Bradi5g25540	LOC_Os04g57320	Sobic.006G258700	Not annotated	1	2	-	-	1	-	1	1	-	-	-	-	-	2	-	-	-	-	-	-	-	3	3	4	-	-	-	1	-	-	-	-	-	-	1	-
6	Bradi5g26480	LOC_Os04g58560	Sobic.006G271200	Not annotated	3	-	-	-	-	1	1	1	2	-	-	-	-	-	-	-	-	-	-	-	-	-	1	1	-	-	-	-	-	1	-	-	3	-	-	-
6	Bradi5g27050	LOC_Os04g59060	Sobic.006G277000	Not annotated	1	-	-	-	-	1	-	1	2	2	1	-	-	-	-	-	-	-	-	-	-	1	3	-	-	-	-	-	3	-	1	-	-	1	-	-
10	Bradi1g02400	LOC_Os03g62240	Sobic.001G020100	expressed protein	1	1	2	-	-	-	1	1	1	-	-	-	-	-	-	-	2	-	-	-	-	-	1	2	-	-	-	-	1	-	-	-	2	-	-	1
10	Bradi1g03610	LOC_Os03g60740	Sobic.001G033100	expressed protein	-	-	-	-	-	-	-	1	-	1	1	1	-	-	-	-	-	1	-	-	-	1	1	-	-	-	-	1	-	2	-	-	-	-	-	-
10	Bradi1g03940	LOC_Os03g60350	Sobic.001G038200	leaf senescence related protein, putative, expressed	-	-	2	1	1	-	-	1	1	-	-	-	1	-	-	-	1	-	1	-	-	-	4	2	-	-	-	1	-	-	-	1	-	-	-	-
10	Bradi1g03950	LOC_Os01g56020	Sobic.003G307200	expressed protein	2	1	2	-	4	-	1	1	1	-	-	-	1	-	-	-	-	1	-	-	-	4	2	4	-	-	-	2	-	-	2	-	-	-	-	-
10	Bradi1g04620	LOC_Os03g59320	Sobic.001G046000	expressed protein	-	1	-	-	1	-	2	1	2	-	-	-	-	-	-	-	1	-	-	-	-	-	-	-	-	-	-	-	-	-	2	-	1	1	-	-
10	Bradi1g06250	LOC_Os03g57530	Sobic.001G063100	DUF593 domain containing protein, expressed	-	-	1	-	2	-	-	1	-	-	-	-	-	1	-	-	-	-	1	1	1	4	2	1	-	-	-	-	-	-	-	2	-	-	1	-
10	Bradi1g06410	LOC_Os03g57260	Sobic.001G065300	GRF zinc finger family protein, expressed	-	-	-	1	-	-	-	-	-	-	-	-	-	-	-	-	-	-	-	-	-	1	4	-	-	-	-	-	1	1	-	-	-	-	-	-
10	Bradi1g06695	LOC_Os07g04940	Sobic.003G041801	Not annotated	-	-	1	1	-	1	1	-	4	-	-	-	-	-	-	-	-	-	-	1	-	1	2	1	-	-	-	1	-	-	-	-	-	-	-	1
10	Bradi1g07080	LOC_Os03g56410	Sobic.001G072800	expressed protein	-	1	1	-	-	1	-	1	-	-	-	-	-	-	-	-	-	-	-	-	-	1	-	2	-	-	-	-	-	2	1	1	4	-	-	-
10	Bradi1g07560	LOC_Os10g26400	Sobic.001G254600	uncharacterized oxidoreductase, putative, expressed	-	-	2	-	-	1	-	1	-	-	-	-	-	-	1	-	-	-	-	-	-	-	4	2	-	-	-	-	-	-	1	-	1	-	-	-
10	Bradi1g07590	LOC_Os03g55620	Sobic.001G078600	CAMK_CAMK_like_Aur_like.2 - CAMK includes calcium/calmodulin depedent protein kinases, expressed	-	1	1	-	-	2	1	-	2	-	-	-	-	-	-	-	-	-	1	-	-	3	3	1	-	-	-	-	1	1	1	-	2	-	-	-
10	Bradi1g08907	LOC_Os03g53300	Sobic.001G093500	expressed protein	1	-	-	2	-	-	1	1	-	-	-	-	-	-	-	-	-	1	-	1	-	2	3	7	-	-	-	1	2	1	1	1	-	-	-	-
10	Bradi1g09710	LOC_Os03g52170	Sobic.001G102500	4-hydroxy-3-methylbut-2-enyl diphosphate reductase, putative, expressed	-	-	-	2	1	3	3	2	1	-	-	-	-	-	-	-	-	-	-	1	1	5	2	2	-	-	-	2	-	-	-	-	-	-	-	-
10	Bradi1g10525	Not hits found	Not hits found	Not annotated	-	-	-	-	-	-	-	-	-	-	-	-	-	-	-	-	-	-	-	-	-	1	-	-	-	-	-	-	-	-	-	-	-	1	-	-
10	Bradi1g10640	LOC_Os03g50870	Sobic.001G112900	expressed protein	-	-	-	1	-	-	1	-	2	-	-	-	-	-	-	-	-	-	-	-	-	1	2	4	-	-	-	-	-	-	1	-	1	-	-	-
10	Bradi1g11150	LOC_Os03g50070	Sobic.001G120100	DUF1295 domain containing protein, putative, expressed	1	1	-	1	-	-	-	1	-	-	-	-	-	-	-	-	-	1	-	-	-	1	-	4	-	-	-	-	-	-	1	1	1	-	-	-
10	Bradi1g11687	LOC_Os03g49250	Sobic.001G126100	OsFBO16 - F-box and other domain containing protein, expressed	1	-	1	1	-	-	1	-	3	-	-	-	-	-	-	-	-	-	-	-	-	2	4	3	-	-	-	-	-	-	-	-	-	-	1	-
10	Bradi1g13240	LOC_Os03g45370	Sobic.001G148400	sodium/calcium exchanger protein, putative, expressed	-	2	2	-	1	-	1	5	-	-	-	-	-	1	-	1	-	-	-	-	1	3	2	-	-	-	-	-	-	-	-	-	-	-	-	-
10	Bradi1g13250	LOC_Os03g45344	Sobic.001G148500	expressed protein	-	2	1	1	3	1	2	-	-	-	1	-	-	3	-	-	-	-	-	-	-	3	2	1	-	-	-	1	-	-	3	-	1	-	-	-
10	Bradi1g13980	LOC_Os03g43810	Sobic.001G158900	helix-loop-helix DNA-binding domain containing protein, expressed	1	-	3	1	-	1	-	1	-	-	-	-	1	-	1	-	-	-	1	-	-	-	1	2	-	-	-	-	-	-	1	1	-	1	-	-
10	Bradi1g15280	LOC_Os10g21860	Sobic.001G176800	expressed protein	3	1	1	-	-	-	1	-	-	-	-	-	-	1	-	-	-	1	-	-	2	4	2	3	-	-	1	-	-	-	-	-	-	-	1	1
10	Bradi1g15450	LOC_Os03g38730	Sobic.001G180200	peroxisomal membrane protein, putative, expressed	1	1	-	1	-	-	-	1	-	-	-	-	-	-	-	-	-	-	-	-	-	4	4	4	-	-	-	-	-	1	-	-	-	-	-	-
10	Bradi1g15547	LOC_Os03g38470	Sobic.001G182600	GDSL-like lipase/acylhydrolase, putative, expressed	1	-	3	-	-	-	-	1	-	-	-	-	-	-	-	-	-	-	-	1	-	1	2	-	-	-	-	-	-	-	1	-	-	-	-	-
10	Bradi1g15880	LOC_Os03g32270	Sobic.001G330000	hydrolase, alpha/beta fold family domain containing protein, expressed	1	1	1	1	-	-	1	2	-	-	-	-	1	1	-	-	-	1	-	-	-	-	4	-	-	-	-	-	-	-	2	-	1	-	-	-
10	Bradi1g17410	LOC_Os07g48570	Sobic.002G421900	expressed protein	1	-	-	-	-	-	-	1	-	-	-	-	-	1	1	-	-	-	-	-	-	1	6	2	-	-	-	1	2	-	-	-	-	-	-	-
10	Bradi1g19010	LOC_Os07g46520	Sobic.002G403600	rhythmically expressed gene 2 protein, putative, expressed	1	-	-	1	-	-	1	-	2	-	-	-	1	-	-	1	-	-	-	-	-	3	2	1	-	-	-	-	-	-	-	-	-	-	-	-
10	Bradi1g20860	LOC_Os07g42420	Sobic.002G374600	3-oxoacyl-synthase, putative, expressed	2	-	-	1	1	1	-	1	-	-	-	-	-	-	2	-	-	-	1	-	-	1	1	1	-	-	-	-	-	-	2	-	-	-	1	-
10	Bradi1g21350	LOC_Os03g27110	Sobic.002G379800	hydrolase protein, putative, expressed	-	1	-	-	1	-	-	1	-	-	1	-	-	-	-	-	-	-	-	-	1	4	-	1	-	-	-	-	-	-	1	-	1	-	-	-
10	Bradi1g21780	Not hits found	Sobic.002G370600	Not annotated	2	-	-	-	-	-	-	-	1	-	-	-	-	-	-	-	-	-	-	-	-	1	-	2	-	-	-	-	-	-	-	-	1	-	-	-
10	Bradi1g23920	LOC_Os07g38590	Sobic.002G348700	carboxyl-terminal peptidase, putative, expressed	-	1	-	1	-	1	1	-	-	-	-	-	-	-	1	-	1	-	-	-	1	2	3	1	-	-	-	-	-	-	1	-	-	1	-	1
10	Bradi1g24590	LOC_Os07g37760	Sobic.002G341000	lysine ketoglutarate reductase trans-splicing related 1, putative, expressed	-	-	-	-	-	-	2	-	1	-	-	-	-	-	-	-	-	-	1	-	-	1	1	1	1	-	-	-	-	-	-	-	-	-	-	-
10	Bradi1g25350	LOC_Os07g36190	Sobic.002G330500	hydrolase, NUDIX family, domain containing protein, expressed	1	-	-	1	1	1	1	-	1	-	-	-	1	2	-	2	-	-	-	-	1	3	2	-	-	-	-	-	-	-	-	-	-	-	-	-
10	Bradi1g26810	LOC_Os07g31884	Sobic.002G311200	MATE efflux family protein, putative, expressed	-	-	1	-	-	-	1	-	3	-	-	-	-	-	1	-	-	-	-	-	-	4	1	5	-	-	-	-	-	1	2	-	-	-	-	-
10	Bradi1g27478	LOC_Os11g12630	Sobic.001G153000	transposon protein, putative, unclassified, expressed	2	-	2	-	-	-	-	-	1	-	-	-	-	-	-	-	-	-	-	1	-	-	5	-	-	1	-	-	-	-	-	-	-	1	-	-
10	Bradi1g27481	Not hits found	Not hits found	Not annotated	-	-	-	-	-	-	4	-	-	-	-	-	-	-	-	-	-	-	-	-	-	1	-	-	-	-	-	-	-	-	1	-	-	-	-	-
10	Bradi1g28120	LOC_Os07g29310	Sobic.002G300100	OsSAUR30 - Auxin-responsive SAUR gene family member, expressed	2	2	-	1	-	-	2	2	2	-	-	-	-	1	-	-	-	-	-	-	-	4	-	3	-	-	-	1	-	-	-	-	1	-	-	-
10	Bradi1g29260	LOC_Os11g43960	Sobic.004G102800	mitochondrial carrier protein, putative, expressed	1	-	-	1	-	-	2	1	1	-	-	1	1	-	1	-	-	-	-	-	-	-	1	-	-	-	-	-	-	-	-	-	-	-	-	-
10	Bradi1g29590	LOC_Os06g51290	Sobic.010G276400	phytoene synthase, chloroplast precursor, putative, expressed	1	2	-	-	-	1	-	-	3	-	-	-	-	-	-	-	-	-	-	-	-	3	4	3	-	-	-	1	-	-	-	-	-	-	-	-
10	Bradi1g29680	LOC_Os06g51260	Sobic.010G275700	MYB family transcription factor, putative, expressed	1	1	1	1	1	1	1	1	-	1	-	1	1	-	1	-	-	-	1	1	1	3	1	7	-	-	-	-	-	-	-	-	-	-	-	-
10	Bradi1g30468	Not hits found	Not hits found	Not annotated	-	-	-	-	-	-	2	-	-	-	-	-	-	-	-	-	-	-	-	-	-	1	-	-	-	-	-	-	-	-	-	-	-	-	-	-
10	Bradi1g31890	LOC_Os06g45480	Sobic.010G220500	hydrolase, putative, expressed	1	2	-	1	2	1	-	-	1	-	-	-	2	3	1	-	1	2	-	-	-	1	1	-	-	-	-	2	-	-	-	-	-	-	-	-
10	Bradi1g32330	LOC_Os06g45840	Sobic.010G223700	MYB transcription factor, putative, expressed	-	2	2	-	1	-	-	2	-	-	-	-	-	-	1	-	1	-	-	-	-	4	4	4	-	-	-	-	-	1	-	-	-	-	-	-
10	Bradi1g33640	LOC_Os04g34290	Sobic.008G076700	protein kinase, putative, expressed	1	-	-	-	1	1	-	2	3	-	-	-	-	-	1	-	-	-	-	-	-	-	1	2	-	-	-	1	-	-	-	-	-	-	-	-
10	Bradi1g33670	LOC_Os06g47910	Sobic.010G244100	GDSL-like lipase/acylhydrolase, putative, expressed	1	-	2	1	-	-	1	1	1	-	-	-	-	-	-	-	-	-	-	-	-	-	1	2	-	-	-	-	-	-	-	1	-	1	-	1
10	Bradi1g35220	LOC_Os06g50140	Sobic.010G266100	endoglucanase, putative, expressed	1	-	-	-	-	-	4	1	-	-	-	-	-	-	-	-	-	-	-	-	-	3	2	-	-	-	-	-	1	2	-	-	1	-	2	-
10	Bradi1g35530	LOC_Os06g42720	Sobic.010G199200	amino acid transporter, putative, expressed	-	-	-	1	1	-	-	2	-	-	-	1	-	-	-	-	1	-	-	-	-	1	2	1	-	-	-	1	-	-	1	1	1	-	-	-
10	Bradi1g36640	LOC_Os06g40080	Sobic.010G184600	heme oxygenase 1, putative, expressed	-	-	1	1	2	-	1	-	1	-	-	-	-	2	-	-	-	-	1	1	-	3	1	6	-	-	1	2	1	-	-	-	-	-	-	-
10	Bradi1g37175	LOC_Os06g39040	Sobic.010G177400	dehydrogenase/reductase SDR family member 12, putative, expressed	-	-	-	-	-	-	-	-	1	-	-	-	1	-	-	-	-	-	-	-	-	-	6	2	-	-	-	-	-	-	1	2	2	-	-	1
10	Bradi1g38090	LOC_Os06g36040	Sobic.010G165000	expressed protein	-	-	-	1	1	1	-	-	2	-	-	-	-	-	-	-	-	-	-	-	-	2	4	5	-	-	-	-	-	-	-	1	1	-	-	-
10	Bradi1g41830	LOC_Os06g27760	Sobic.010G101000	peptide methionine sulfoxide reductase msrB, putative, expressed	-	2	-	-	2	-	-	1	1	-	-	-	-	1	-	1	-	-	-	-	-	3	3	1	-	-	-	1	-	-	-	-	2	-	-	-
10	Bradi1g42630	LOC_Os06g22060	Sobic.010G134000	pyrophosphate--fructose 6-phosphate 1-phosphotransferase subunit alpha, putative, expressed	-	-	-	1	-	-	-	-	-	-	-	-	-	2	-	-	-	1	-	-	1	1	-	3	-	-	-	-	-	-	1	-	-	-	1	-
10	Bradi1g43900	LOC_Os06g15480	Sobic.010G110100	transcription factor, putative, expressed	-	-	-	-	-	-	-	-	1	-	-	-	-	-	-	-	1	-	-	-	-	5	-	2	-	1	-	-	-	-	-	-	-	-	-	-
10	Bradi1g44680	LOC_Os02g50710	Sobic.004G243100	expressed protein	-	-	-	-	1	-	1	2	1	-	-	-	-	1	1	-	-	-	-	-	-	3	-	3	-	-	-	-	1	-	1	-	-	1	-	-
10	Bradi1g47407	LOC_Os06g08390	Sobic.010G064500	Ser/Thr protein phosphatase family protein, putative, expressed	2	-	-	3	1	-	-	1	4	1	-	-	-	-	-	-	-	-	-	-	-	1	2	6	-	-	-	-	-	-	-	-	-	1	-	-
10	Bradi1g54390	LOC_Os07g10490	Sobic.002G072400	zeta-carotene desaturase, chloroplast/chromoplast precursor, putative, expressed	-	-	1	1	1	-	-	3	1	-	-	-	1	-	-	-	1	-	-	-	-	4	4	5	-	-	-	-	-	-	3	-	2	-	-	-
10	Bradi1g55063	LOC_Os07g02930	Sobic.002G019500	OsFBX210 - F-box domain containing protein, expressed	-	-	-	2	-	-	-	-	-	-	-	-	-	1	-	-	-	-	-	-	1	-	-	5	-	-	-	-	-	-	1	-	-	-	1	-
10	Bradi1g55170	LOC_Os07g08790	Sobic.002G056900	targeting protein for Xklp2, putative, expressed	-	-	2	-	1	1	1	-	1	-	-	-	-	2	2	1	-	1	-	-	-	2	-	3	-	-	-	-	-	-	-	-	-	-	-	-
10	Bradi1g55560	LOC_Os07g08160	Sobic.002G052000	early light-induced protein, chloroplast precursor, putative, expressed	1	1	-	-	1	-	-	1	2	-	-	-	-	-	1	-	-	-	1	-	-	3	1	3	-	-	-	1	-	-	-	-	-	-	-	-
10	Bradi1g55570	Not hits found	Not hits found	early light-induced protein, chloroplast precursor, putative, expressed	-	-	-	1	-	-	1	-	-	-	-	-	-	-	-	-	-	-	-	-	-	-	-	-	-	-	-	-	-	-	-	-	-	-	-	-
10	Bradi1g55600	Not hits found	Sobic.002G052100	early light-induced protein, chloroplast precursor, putative, expressed	-	-	-	-	-	-	-	-	1	-	-	-	-	-	-	-	-	-	-	-	-	2	-	3	-	-	-	-	-	1	-	-	-	-	-	-
10	Bradi1g55610	LOC_Os07g08150	Not hits found	early light-induced protein, chloroplast precursor, putative, expressed	-	1	-	-	1	-	1	-	-	-	-	-	-	1	-	-	-	-	-	-	-	1	1	-	1	-	-	-	-	-	2	2	-	-	-	-
10	Bradi1g55620	LOC_Os01g14410	Not hits found	early light-induced protein, chloroplast precursor, putative, expressed	-	-	-	2	1	-	2	1	-	-	-	-	-	-	-	-	-	-	-	-	-	1	2	-	-	-	-	-	-	-	-	-	-	-	1	-
10	Bradi1g58220	LOC_Os07g05000	Sobic.002G030900	oxidoreductase, aldo/keto reductase family protein, putative, expressed	-	-	2	-	1	1	-	-	-	-	-	-	-	-	-	-	-	-	-	-	1	3	1	1	-	-	1	-	-	-	-	-	-	-	-	-
10	Bradi1g60350	LOC_Os03g28260	Sobic.001G344600	retrotransposon protein, putative, unclassified, expressed	-	1	-	2	-	-	1	-	2	-	-	-	-	-	-	-	1	1	-	1	1	3	3	1	-	-	-	-	-	-	-	-	-	-	1	-
10	Bradi1g60720	LOC_Os03g27280	Sobic.001G350700	CAMK_CAMK_like.19 - CAMK includes calcium/calmodulin depedent protein kinases, expressed	1	1	2	-	-	-	1	2	1	-	-	-	-	-	-	-	-	-	-	-	-	2	2	2	-	1	-	-	-	-	-	-	-	-	-	-
10	Bradi1g60846	LOC_Os03g27019	Sobic.001G352400	expressed protein	-	1	-	-	3	2	1	1	1	-	-	-	1	2	1	-	1	1	-	-	1	3	4	2	-	-	-	-	-	-	-	-	1	-	-	-
10	Bradi1g60852	LOC_Os03g27010	Sobic.001G352600	expressed protein	1	-	-	2	-	1	-	1	2	-	-	-	1	-	1	-	1	-	-	-	-	4	5	3	-	-	-	-	-	1	1	1	-	-	-	-
10	Bradi1g60972	Not hits found	Not hits found	Not annotated	-	-	-	-	-	-	1	-	-	-	-	-	-	-	-	-	-	-	-	-	-	1	-	-	-	-	-	-	-	-	-	-	-	-	-	-
10	Bradi1g61560	LOC_Os08g01150	Sobic.007G001100	DTA2, putative, expressed	2	1	-	-	1	-	-	2	1	-	-	-	-	-	-	-	-	1	-	-	-	2	9	2	-	-	-	-	-	-	-	1	1	-	-	-
10	Bradi1g61568	LOC_Os03g22600	Sobic.001G373500	BTBN6 - Bric-a-Brac, Tramtrack, Broad Complex BTB domain with non-phototropic hypocotyl 3 NPH3 and coiled-coil domains, expressed	1	2	2	-	-	-	1	3	2	-	-	-	-	-	-	-	-	1	-	-	-	-	5	3	-	-	-	-	-	-	-	1	1	-	-	-
10	Bradi1g62400	LOC_Os03g22790	Sobic.001G372100	beta-amylase, putative, expressed	-	2	1	-	3	-	1	-	-	-	-	-	-	1	-	-	-	-	-	-	-	2	3	3	-	1	-	-	-	-	-	-	-	-	-	-
10	Bradi1g64010	LOC_Os03g20380	Sobic.001G390200	CAMK_KIN1/SNF1/Nim1_like.2 - CAMK includes calcium/calmodulin depedent protein kinases, expressed	1	-	1	1	3	-	-	1	-	-	-	-	-	-	-	-	-	-	-	-	-	2	2	1	-	-	-	-	-	-	-	-	-	-	-	-
10	Bradi1g65841	LOC_Os03g17670	Sobic.001G410500	expressed protein	-	2	1	-	1	-	-	1	-	-	-	-	-	-	-	1	-	-	-	-	-	5	1	2	-	-	-	-	-	-	-	-	2	1	-	-
10	Bradi1g65890	LOC_Os03g17590	Sobic.001G411200	cat eye syndrome critical region protein 5 precursor, putative, expressed	-	1	-	-	-	1	-	1	-	-	-	-	-	-	-	-	-	-	-	-	-	2	-	2	-	-	-	-	-	-	1	-	-	-	-	-
10	Bradi1g66710	LOC_Os03g16670	Sobic.001G422100	haloacid dehalogenase-like hydrolase family protein, putative, expressed	-	1	1	1	2	-	3	2	1	-	-	-	-	-	-	-	-	-	-	-	-	1	2	6	-	-	-	-	-	-	-	1	1	-	-	-
10	Bradi1g69070	LOC_Os03g12700	Sobic.001G446100	expressed protein	-	-	1	-	-	-	2	-	-	-	-	-	-	-	-	1	-	-	-	-	-	4	3	-	-	-	-	-	-	-	-	-	-	-	-	-
10	Bradi1g69170	LOC_Os03g12910	Sobic.001G447600	squalene monooxygenase, putative, expressed	-	-	2	-	-	-	-	-	1	-	-	-	-	-	-	-	1	-	-	1	-	-	2	4	-	-	-	-	-	-	-	-	-	-	-	-
10	Bradi1g69530	LOC_Os03g12290	Sobic.001G451500	glutamine synthetase, catalytic domain containing protein, expressed	-	-	-	-	-	-	-	-	1	-	-	-	-	-	-	1	-	-	-	-	-	4	3	3	-	-	-	-	-	-	4	-	-	-	-	-
10	Bradi1g71120	LOC_Os05g24650	Sobic.008G025500	DUF567 domain containing protein, putative, expressed	-	1	-	-	1	-	1	2	-	-	-	-	-	-	-	-	1	-	-	1	-	3	3	1	-	-	-	-	-	-	1	-	1	1	-	-
10	Bradi1g71160	LOC_Os12g21789	Sobic.001G466900	expressed protein	-	-	-	1	-	-	-	-	-	1	-	-	-	-	-	1	-	-	-	1	1	-	1	3	-	-	-	-	-	-	-	1	1	-	-	-
10	Bradi1g71690	LOC_Os03g09220	Sobic.001G473300	stage II sporulation protein E, putative, expressed	-	-	2	2	2	1	1	-	-	-	-	-	1	-	1	-	-	1	-	-	-	2	1	2	-	-	-	-	-	-	-	-	-	-	-	-
10	Bradi1g72875	LOC_Os03g07980	Sobic.001G484900	expressed protein	1	-	1	-	-	-	-	1	-	-	-	-	-	1	-	-	-	-	-	-	-	3	2	-	-	-	-	-	-	-	-	-	-	-	-	-
10	Bradi1g72963	LOC_Os03g07870	Sobic.001G486100	expressed protein	1	-	-	1	-	-	1	2	2	-	-	-	-	-	-	-	-	1	-	-	-	2	2	1	-	-	-	-	-	-	-	2	-	-	-	-
10	Bradi1g73990	LOC_Os03g06960	Sobic.001G493600	vesicle-associated membrane protein, putative, expressed	2	1	-	-	-	1	1	-	1	-	-	-	-	2	-	-	-	-	-	-	-	2	4	2	-	-	-	-	1	-	-	-	-	-	-	-
10	Bradi1g75610	LOC_Os03g04770	Sobic.001G508800	beta-amylase, putative, expressed	-	-	2	1	-	-	1	-	-	-	-	-	-	-	-	-	1	1	-	-	-	3	1	4	-	-	-	-	-	-	-	1	-	-	-	-
10	Bradi1g75950	LOC_Os04g01310	Sobic.009G082700	serine/threonine-protein kinase receptor precursor, putative, expressed	1	-	1	-	-	-	2	2	3	-	-	-	-	-	-	-	-	-	-	1	-	2	1	2	-	-	-	-	-	-	-	-	-	-	-	-
10	Bradi1g76140	LOC_Os03g04140	Sobic.001G514800	serine acetyltransferase protein, putative, expressed	-	4	2	-	-	-	1	1	-	-	-	-	-	-	-	1	-	3	-	-	-	1	1	1	-	-	-	-	-	-	-	-	-	-	-	-
10	Bradi1g77867	LOC_Os03g02020	Sobic.001G535700	stress responsive A/B Barrel domain containing protein, expressed	-	1	1	-	-	-	-	-	-	-	-	-	-	-	-	-	-	-	-	-	-	-	-	1	-	-	1	-	-	-	-	-	-	-	-	-
10	Bradi2g00986	LOC_Os01g65440	Sobic.003G099166	universal stress protein domain containing protein, putative, expressed	-	-	-	1	-	1	1	1	-	-	-	-	-	-	-	-	-	-	-	-	-	3	1	1	-	-	-	-	-	-	-	-	-	-	-	-
10	Bradi2g03717	LOC_Os01g73910	Sobic.003G108900	peptidase, putative, expressed	-	-	-	-	-	2	1	1	-	-	-	-	-	-	-	-	-	-	-	2	-	3	2	4	-	-	-	1	-	-	1	1	1	-	-	-
10	Bradi2g04310	LOC_Os01g07530	Sobic.003G052300	uncharacterized glycosyltransferase, putative, expressed	2	2	3	3	2	-	1	1	1	-	1	-	-	2	1	-	-	-	-	1	-	3	4	1	-	-	-	-	3	-	-	1	-	-	-	-
10	Bradi2g04430	LOC_Os01g07700	Sobic.003G051000	expressed protein	1	-	-	-	1	1	-	1	1	-	-	-	-	-	-	-	-	2	-	-	-	4	3	4	-	-	-	-	-	-	1	-	-	-	-	-
10	Bradi2g05070	LOC_Os01g08460	Sobic.003G042700	TMS membrane protein/tumour differentially expressed protein, putative, expressed	1	1	-	2	-	1	1	-	1	-	-	-	-	-	-	-	1	-	1	-	-	2	1	-	-	-	1	-	-	-	-	-	-	-	2	-
10	Bradi2g06111	LOC_Os01g10210	Sobic.003G029300	lachrymatory factor synthase, putative, expressed	1	-	1	-	-	-	-	1	-	-	-	-	-	-	-	-	-	1	-	-	-	3	1	1	-	1	-	-	-	-	1	-	1	-	-	-
10	Bradi2g09130	LOC_Os01g15120	Sobic.003G116700	hydrolase, alpha/beta fold family domain containing protein, expressed	1	1	-	-	-	1	-	1	1	-	-	-	-	-	1	-	-	-	-	-	-	2	6	4	-	-	-	-	-	-	3	-	-	-	-	-
10	Bradi2g09720	LOC_Os01g15900	Sobic.003G121400	expressed protein	-	-	-	-	3	-	1	1	2	-	-	-	-	2	-	-	-	-	-	-	-	2	1	1	1	-	-	1	-	-	2	-	-	-	-	-
10	Bradi2g10880	LOC_Os01g17396	Sobic.003G134400	expressed protein	-	2	2	-	2	-	-	1	3	1	-	-	-	3	1	-	-	-	-	-	-	5	2	4	-	-	-	-	-	1	-	-	-	-	-	-
10	Bradi2g10890	LOC_Os01g17402	Sobic.003G134500	cyclin, putative, expressed	-	2	-	1	-	-	2	-	3	-	-	1	1	-	-	-	-	-	-	-	-	-	-	2	-	-	-	-	-	-	-	-	1	-	-	-
10	Bradi2g11220	LOC_Os01g18800	Sobic.003G139500	CAMK_KIN1/SNF1/Nim1_like.9 - CAMK includes calcium/calmodulin depedent protein kinases, expressed	-	1	1	-	-	-	-	-	1	-	-	-	-	-	-	-	-	-	-	1	-	1	3	2	-	-	-	-	-	1	-	-	2	-	-	-
10	Bradi2g11676	LOC_Os01g19970	Sobic.003G145100	MYB family transcription factor, putative, expressed	-	-	2	-	1	2	1	-	3	-	-	-	-	-	-	-	1	-	-	-	-	1	2	3	1	-	-	-	-	-	-	-	-	-	-	-
10	Bradi2g12047	LOC_Os01g21630	Sobic.003G150600	pectinacetylesterase domain containing protein, expressed	-	-	1	-	-	-	1	-	1	-	-	-	-	-	-	2	-	-	-	-	-	1	-	6	-	-	-	-	-	-	-	-	1	-	-	-
10	Bradi2g12300	LOC_Os01g22510	Sobic.003G152800	cyclase/dehydrase family protein, expressed	-	1	-	-	-	1	-	2	5	-	-	-	-	-	-	-	-	-	-	-	-	3	6	4	-	-	-	-	-	-	-	-	-	-	-	-
10	Bradi2g12330	LOC_Os01g22780	Sobic.003G153600	GDSL-like lipase/acylhydrolase, putative, expressed	-	1	-	1	2	-	-	2	1	-	-	-	-	-	-	-	-	1	-	1	-	3	4	3	-	-	-	-	-	-	-	-	-	-	-	-
10	Bradi2g12850	LOC_Os01g26039	Sobic.003G162400	expressed protein	-	2	-	1	1	1	1	1	3	-	-	-	-	-	-	-	-	-	-	-	-	3	2	4	-	-	-	-	-	-	1	1	-	-	-	-
10	Bradi2g13110	LOC_Os01g27360	Sobic.006G216300	glutathione S-transferase, putative, expressed	3	3	-	-	1	-	1	-	-	-	2	-	-	1	-	-	-	-	-	-	1	2	1	1	-	-	-	-	-	-	-	-	-	1	-	-
10	Bradi2g13320	LOC_Os01g01484	Sobic.007G058100	light-mediated development protein DET1, putative, expressed	-	1	-	-	2	-	-	-	1	-	-	-	-	-	-	-	-	1	-	-	-	-	-	5	-	1	-	-	-	-	-	1	-	-	1	-
10	Bradi2g13610	LOC_Os01g31360	Sobic.003G166200	expressed protein	-	1	-	-	-	1	2	-	1	-	-	-	-	1	-	-	1	-	-	1	-	2	1	2	-	-	-	1	-	-	-	2	-	-	-	-
10	Bradi2g14790	LOC_Os05g50930	Sobic.009G250400	RNA polymerase sigma factor, putative, expressed	-	-	-	-	2	1	-	-	-	-	-	-	-	-	-	-	-	-	-	-	-	3	-	3	-	-	-	-	-	-	-	-	-	-	-	-
10	Bradi2g14801	Not hits found	Not hits found	Not annotated	-	-	-	-	-	-	-	-	-	-	-	-	-	-	-	-	-	-	-	-	-	-	-	-	-	-	-	-	-	-	-	-	-	-	-	-
10	Bradi2g15307	LOC_Os05g50550	Sobic.009G246400	polyprenyl synthetase, putative, expressed	1	-	-	2	-	1	-	-	-	-	-	-	-	-	-	-	-	1	-	1	-	1	6	-	-	-	-	-	-	-	-	-	-	-	-	1
10	Bradi2g15740	LOC_Os05g49880	Sobic.003G238500	lactate/malate dehydrogenase, putative, expressed	-	1	1	-	-	-	-	1	2	-	-	-	-	-	-	-	-	-	-	-	-	1	3	3	-	-	-	-	-	-	1	1	1	-	-	-
10	Bradi2g16887	LOC_Os10g20450	Sobic.009G106700	MATE efflux family protein, putative, expressed	-	-	1	-	-	-	2	1	-	-	-	-	-	-	-	-	-	-	-	-	1	1	2	3	-	-	-	-	-	-	1	1	-	-	-	-
10	Bradi2g20110	LOC_Os05g43650	Sobic.009G194500	expressed protein	-	-	1	1	1	-	1	-	2	-	-	-	-	-	-	-	1	-	-	-	-	5	3	2	-	-	1	1	-	-	-	1	-	-	1	1
10	Bradi2g23580	LOC_Os05g37930	Sobic.009G159100	expressed protein	2	2	-	-	-	-	-	-	-	-	-	-	-	3	1	-	-	-	-	-	-	2	2	-	-	-	-	-	-	-	-	-	-	-	-	1
10	Bradi2g23955	Not hits found	Not hits found	Not annotated	-	-	-	1	-	-	-	-	-	-	-	-	-	-	-	-	-	-	1	-	-	1	-	-	-	-	-	-	-	-	-	-	-	1	-	-
10	Bradi2g25570	LOC_Os05g33820	Sobic.009G135100	lipase, putative, expressed	3	-	3	-	-	-	-	-	-	-	-	-	-	-	-	-	1	-	-	1	-	-	3	-	-	-	-	-	-	-	2	-	-	1	-	-
10	Bradi2g25613	LOC_Os05g33700	Sobic.009G134450	4F5 protein family protein, expressed	1	1	4	1	1	-	3	6	1	-	-	-	-	2	-	-	-	-	-	-	-	1	3	2	-	-	-	-	-	-	1	1	1	-	-	-
10	Bradi2g26576	Not hits found	Not hits found	Not annotated	1	-	-	-	-	-	3	-	-	1	-	-	-	-	-	-	-	-	-	-	-	4	-	-	-	-	-	1	-	-	-	-	-	-	-	-
10	Bradi2g26950	LOC_Os05g32230	Sobic.009G124000	expressed protein	-	1	-	1	-	-	-	1	-	-	-	-	-	1	-	-	1	-	-	-	-	1	4	2	-	-	-	-	-	-	-	-	-	-	-	-
10	Bradi2g27970	LOC_Os05g29030	Sobic.009G109700	protein phosphatase 2C, putative, expressed	-	1	-	2	-	1	3	-	2	-	-	-	-	-	-	-	1	-	-	-	-	1	3	6	-	-	-	-	-	-	1	-	1	-	1	-
10	Bradi2g30567	LOC_Os05g25840	Sobic.009G093100	ELMO/CED-12 family protein, putative, expressed	1	-	1	-	1	-	-	-	2	-	-	-	-	-	-	-	-	-	-	-	-	2	3	3	-	-	-	-	-	-	-	-	-	-	-	1
10	Bradi2g32900	LOC_Os05g11510	Sobic.009G075600	B-box zinc finger family protein, putative, expressed	2	-	1	-	2	2	2	1	2	-	-	-	-	1	-	-	-	1	-	-	1	5	4	1	-	1	-	-	-	-	-	-	-	-	-	-
10	Bradi2g35760	LOC_Os05g05740	Sobic.009G045100	proline synthetase co-transcribed bacterial homolog protein, putative, expressed	-	1	1	-	-	-	-	1	-	-	-	-	-	-	-	-	-	-	-	-	-	2	1	2	-	-	-	-	-	-	1	-	2	-	-	-
10	Bradi2g36890	LOC_Os05g04620	Sobic.009G034600	expressed protein	1	-	-	1	-	-	-	-	3	-	1	-	-	-	-	-	-	-	-	-	1	2	5	1	-	-	-	-	-	1	2	-	1	-	-	-
10	Bradi2g37400	LOC_Os06g14510	Sobic.001G071800	glucose-6-phosphate isomerase, putative, expressed	1	-	-	-	4	-	-	1	1	-	-	-	-	-	-	-	-	-	-	-	-	2	-	2	-	-	-	-	-	1	-	1	-	-	1	-
10	Bradi2g41070	LOC_Os01g25360	Sobic.003G184900	esterase, putative, expressed	-	-	-	2	-	-	-	-	1	-	-	-	-	-	-	-	-	-	-	-	-	3	3	1	-	-	-	-	-	-	-	-	1	-	-	-
10	Bradi2g41117	LOC_Os11g24510	Sobic.002G121300	OsSCP56 - Putative Serine Carboxypeptidase homologue, expressed	-	-	-	1	-	1	1	1	2	-	-	-	-	-	-	-	-	1	-	-	-	1	4	4	-	-	-	-	-	-	-	-	-	-	-	-
10	Bradi2g44170	LOC_Os01g43740	Sobic.003G228300	cytochrome P450 72A1, putative, expressed	2	2	1	-	-	-	1	2	-	-	-	-	-	2	-	-	-	-	1	-	1	3	1	1	-	-	-	-	1	-	2	1	1	-	-	-
10	Bradi2g45350	LOC_Os01g46400	Sobic.003G240100	expressed protein	2	1	-	1	1	1	-	1	1	-	-	-	-	-	-	-	-	1	-	-	-	2	6	4	-	-	-	-	-	-	-	-	1	1	1	-
10	Bradi2g45460	LOC_Os01g46750	Sobic.003G242000	AMP-binding enzyme, putative, expressed	-	-	1	-	-	-	1	-	-	-	-	-	-	-	-	-	-	-	-	-	-	2	2	6	-	-	-	-	-	-	-	2	-	-	-	-
10	Bradi2g45550	LOC_Os01g46926	Sobic.003G243600	ubiquitin-conjugating enzyme, putative, expressed	-	-	-	1	1	1	1	-	1	-	-	-	-	-	-	1	-	-	-	-	-	-	2	2	-	-	-	-	-	-	-	-	-	1	1	-
10	Bradi2g45970	LOC_Os01g47630	Sobic.003G249400	expressed protein	-	-	1	1	-	1	4	-	1	-	-	-	-	-	1	-	-	-	-	-	-	3	3	2	-	-	-	-	1	-	-	1	1	1	-	-
10	Bradi2g47140	LOC_Os01g49760	Sobic.003G264800	expressed protein	1	3	-	1	-	1	1	-	-	-	-	-	-	-	1	-	-	-	1	-	-	1	2	2	-	-	-	-	-	-	1	-	1	-	-	-
10	Bradi2g47150	LOC_Os01g49770	Sobic.003G264901	zinc finger, C3HC4 type domain containing protein, expressed	2	1	-	-	-	-	1	1	4	-	-	-	-	-	-	-	-	-	-	1	-	1	-	2	-	-	-	-	-	-	-	-	-	-	-	-
10	Bradi2g47480	LOC_Os01g50370	Sobic.003G268700	STE_MEKK_ste11_MAP3K.4 - STE kinases include homologs to sterile 7, sterile 11 and sterile 20 from yeast, expressed	2	2	3	-	-	-	1	-	-	-	-	-	-	-	-	-	-	1	-	-	-	-	1	1	-	-	-	-	-	-	2	-	-	-	-	-
10	Bradi2g47530	LOC_Os01g50450	Sobic.003G269200	expressed protein	1	-	-	-	1	-	1	2	-	-	-	-	-	-	-	1	-	-	-	1	1	2	1	3	-	-	-	-	-	-	-	-	-	-	-	-
10	Bradi2g47540	LOC_Os01g50460	Sobic.003G269300	nodulin MtN3 family protein, putative, expressed	1	-	1	-	1	2	-	1	2	-	-	-	-	-	-	-	-	-	-	-	-	2	1	4	-	-	-	-	-	-	-	-	-	-	1	-
10	Bradi2g47610	LOC_Os01g50760	Sobic.003G270500	polyprenyl synthetase, putative, expressed	-	-	-	-	-	1	-	-	3	-	-	-	-	-	-	2	-	-	-	-	-	4	-	3	-	-	-	-	-	-	-	-	-	-	-	2
10	Bradi2g49120	LOC_Os01g53370	Sobic.003G288200	anthocyanidin 5,3-O-glucosyltransferase, putative, expressed	1	-	-	1	1	1	1	1	-	-	-	-	-	-	-	1	-	-	-	-	-	2	1	1	-	-	-	-	-	1	2	-	-	1	-	-
10	Bradi2g50620	LOC_Os01g55670	Sobic.003G304300	expressed protein	-	-	-	-	-	-	-	2	2	1	-	-	-	-	-	-	-	-	-	-	-	2	2	1	-	-	-	-	-	-	-	-	-	-	-	-
10	Bradi2g52870	LOC_Os01g59360	Sobic.003G329600	CAMK_CAMK_like.10 - CAMK includes calcium/calmodulin depedent protein kinases, expressed	1	-	-	1	-	-	-	-	-	-	-	-	-	-	-	-	1	1	-	-	-	3	3	3	-	-	-	1	-	-	-	1	-	-	-	-
10	Bradi2g52955	LOC_Os01g59570	Sobic.008G134300	senescence-induced receptor-like serine/threonine-protein kinase precursor, putative, expressed	-	-	-	-	-	-	-	-	1	-	-	-	-	-	-	-	-	-	-	-	-	3	4	4	-	-	-	-	1	-	2	-	-	-	-	-
10	Bradi2g53076	LOC_Os05g41060	Sobic.009G178600	ADP-ribosylation factor, putative, expressed	-	-	1	-	1	1	1	-	1	-	-	1	-	2	1	-	-	-	-	-	-	-	2	2	-	-	-	-	-	-	-	-	-	-	-	-
10	Bradi2g53200	LOC_Os01g59970	Sobic.003G334000	expressed protein	-	3	1	-	-	-	-	-	2	-	-	-	-	-	-	-	-	-	-	-	-	2	1	3	-	-	-	-	2	-	-	1	-	-	-	-
10	Bradi2g53620	LOC_Os01g60830	Sobic.003G339200	expressed protein	-	1	1	2	1	1	-	1	2	-	-	-	-	-	-	-	-	-	-	-	-	3	1	2	-	-	-	1	1	-	1	1	-	-	-	-
10	Bradi2g54177	LOC_Os01g61760	Sobic.003G346200	myosin heavy chain-related, putative, expressed	2	1	-	1	-	1	2	1	1	-	-	-	-	-	-	-	-	-	-	-	-	-	3	-	-	-	-	-	-	-	-	-	1	-	-	-
10	Bradi2g54183	Not hits found	Not hits found	Not annotated	1	-	-	-	-	-	-	-	-	1	-	-	-	-	-	-	-	-	-	-	-	-	-	-	-	-	-	-	-	-	2	-	-	-	-	-
10	Bradi2g54850	LOC_Os01g62810	Sobic.003G354900	regulator of chromosome condensation, putative, expressed	1	-	-	-	1	1	2	-	1	-	-	-	1	-	-	-	1	-	-	-	-	1	2	7	-	-	-	-	-	-	-	1	-	-	-	1
10	Bradi2g54890	LOC_Os01g62870	Sobic.003G355500	oxidoreductase, aldo/keto reductase family protein, putative, expressed	-	-	-	-	-	-	1	1	1	-	-	-	-	-	-	-	-	-	1	-	-	1	3	1	-	-	-	-	-	-	-	1	-	-	-	-
10	Bradi2g56480	LOC_Os01g65310	Sobic.003G372500	DUF803 domain containing, putative, expressed	1	1	-	1	-	-	-	2	-	-	-	-	-	-	-	-	-	-	-	-	-	1	-	1	-	-	-	-	-	-	2	1	-	-	-	-
10	Bradi2g57190	LOC_Os01g66240	Sobic.003G380600	mitochondrion protein, putative, expressed	1	1	3	-	-	-	1	1	2	-	-	-	-	1	-	-	-	-	-	-	-	1	2	-	-	-	-	-	-	1	-	1	-	-	-	-
10	Bradi2g57310	LOC_Os08g44870	Sobic.007G165500	MATE efflux family protein, putative, expressed	1	1	1	-	-	-	2	-	-	-	-	-	-	2	-	-	-	-	-	-	-	-	2	4	-	-	-	-	-	1	-	2	1	-	-	-
10	Bradi2g57476	LOC_Os01g66890	Sobic.003G385100	BTBZ1 - Bric-a-Brac, Tramtrack, and Broad Complex BTB domain with TAZ zinc finger and Calmodulin-binding domains, expressed	-	3	1	1	2	2	-	-	-	-	-	-	1	5	1	1	-	-	-	-	-	1	2	2	-	-	-	-	-	-	-	-	-	-	-	-
10	Bradi2g57680	LOC_Os12g12880	Sobic.003G389700	expressed protein	4	1	-	3	2	-	2	-	-	-	-	-	1	1	-	-	1	1	-	1	1	2	2	2	-	-	-	1	-	-	-	-	1	-	1	-
10	Bradi2g57687	LOC_Os01g67330	Sobic.003G389800	nucleotide-sugar transporter family protein, putative, expressed	-	-	1	-	1	1	-	-	1	-	-	-	-	-	-	-	-	1	-	-	-	1	1	3	-	1	-	-	-	-	-	-	1	-	-	-
10	Bradi2g58440	LOC_Os01g68480	Sobic.009G043000	thioredoxin, putative, expressed	2	1	-	-	1	-	1	3	-	-	-	-	-	-	-	-	-	-	-	-	-	3	1	4	-	-	-	-	1	1	-	-	1	-	-	1
10	Bradi2g59740	LOC_Os01g70580	Sobic.003G414600	thiamin pyrophosphokinase 1, putative, expressed	1	1	-	-	-	-	3	1	-	-	-	-	-	-	-	-	-	-	-	1	-	1	2	6	-	-	-	-	-	-	-	1	-	-	2	-
10	Bradi2g59950	LOC_Os01g70820	Sobic.003G416800	lumenal PsbP, putative, expressed	-	-	2	-	-	1	1	1	-	-	-	-	-	-	-	-	-	-	-	-	1	1	3	4	-	-	-	-	-	-	1	-	-	1	1	-
10	Bradi2g61500	LOC_Os10g41780	Sobic.003G435800	chlorophyllide a oxygenase, chloroplast precursor, putative, expressed	2	1	-	3	4	-	-	-	-	-	-	-	1	-	-	-	-	1	-	-	-	-	4	-	-	-	1	1	-	-	2	-	-	-	-	1
10	Bradi2g61830	LOC_Os01g73580	Sobic.003G440900	glycosyl hydrolases, putative, expressed	2	-	-	-	-	-	1	2	-	-	-	-	-	-	-	-	-	-	1	-	-	2	-	2	-	-	-	-	-	-	-	-	1	-	-	-
10	Bradi2g62200	LOC_Os11g14570	Sobic.005G084000	expressed protein	1	-	1	-	-	-	1	1	-	-	-	-	-	-	-	-	-	-	-	-	-	-	4	1	-	-	-	-	-	1	-	1	-	-	-	-
10	Bradi3g01440	LOC_Os02g02380	Sobic.004G011201	suppressor of phythchrome A, putative, expressed	-	1	1	-	-	-	4	-	1	-	-	-	-	-	-	-	-	-	-	-	-	2	2	2	-	-	-	-	-	-	-	-	-	-	1	-
10	Bradi3g01540	LOC_Os02g02480	Sobic.004G012100	basic helix-loop-helix DND-binding domain containing protein, expressed	1	2	2	-	-	-	2	2	1	-	-	-	-	-	1	-	-	-	-	-	-	1	2	4	-	-	1	-	-	-	1	-	1	-	-	-
10	Bradi3g01640	LOC_Os02g02560	Sobic.004G013500	UTP--glucose-1-phosphate uridylyltransferase, putative, expressed	-	-	-	-	-	-	-	-	3	-	-	-	-	-	-	-	-	-	-	1	-	3	-	4	-	-	-	-	-	-	2	1	1	1	-	-
10	Bradi3g02520	LOC_Os02g03280	Sobic.004G024200	transmembrane BAX inhibitor motif-containing protein, putative, expressed	-	-	-	1	2	-	1	2	-	-	-	-	-	1	1	-	-	-	1	-	-	1	2	2	1	-	-	-	-	-	1	-	-	-	-	-
10	Bradi3g05660	LOC_Os02g07930	Sobic.004G060832	B-box zinc finger family protein, putative, expressed	2	1	1	-	-	1	-	-	1	-	-	-	-	-	-	-	1	-	-	-	-	6	3	6	-	-	-	1	-	-	-	-	-	-	-	-
10	Bradi3g06340	LOC_Os02g09400	Sobic.004G069700	cytochrome P450, putative, expressed	-	-	-	2	-	-	-	2	1	-	-	-	-	-	-	-	-	-	-	-	-	3	1	2	-	-	-	-	-	-	-	-	-	-	-	-
10	Bradi3g06780	LOC_Os02g01890	Sobic.004G006400	cytochrome P450, putative, expressed	1	1	1	-	-	1	1	3	1	-	-	-	-	-	-	-	-	-	-	-	-	5	2	4	-	-	-	-	-	-	-	1	1	-	1	-
10	Bradi3g07130	LOC_Os02g10310	Sobic.004G080100	fumarylacetoacetase, putative, expressed	1	1	-	1	1	-	-	1	-	-	-	-	-	-	-	-	-	-	-	-	-	3	6	3	-	-	-	-	-	-	-	-	-	-	-	-
10	Bradi3g08667	LOC_Os02g13520	Sobic.004G099600	OsIAA7 - Auxin-responsive Aux/IAA gene family member, expressed	1	1	-	-	-	-	-	-	-	-	-	-	-	1	-	-	2	-	-	-	-	2	2	2	1	-	-	-	-	-	-	-	-	-	-	-
10	Bradi3g09350	LOC_Os02g14980	Sobic.004G108100	calcium-binding EF hand family protein, putative, expressed	-	1	-	-	1	-	-	1	-	2	-	-	-	-	-	-	-	-	-	-	-	1	4	4	-	-	-	-	-	-	-	-	-	-	-	-
10	Bradi3g09750	LOC_Os02g15950	Sobic.004G116400	OsFBK5 - F-box domain and kelch repeat containing protein, expressed	1	-	-	-	-	-	2	1	-	-	-	-	-	-	-	-	-	1	-	-	-	2	-	2	-	-	-	-	-	-	-	-	1	-	-	-
10	Bradi3g10210	LOC_Os02g17500	Sobic.004G124500	transporter family protein, putative, expressed	-	1	-	1	-	-	-	1	3	-	-	-	-	2	-	1	-	1	-	-	-	3	7	3	-	-	-	-	-	-	-	-	-	-	1	-
10	Bradi3g10770	LOC_Os05g05600	Sobic.005G206300	ATA15 protein, putative, expressed	-	-	-	-	2	-	-	-	1	-	-	-	-	1	-	-	1	-	-	-	-	1	1	3	-	-	1	-	-	-	-	-	-	1	-	1
10	Bradi3g10771	Not hits found	Not hits found	Not annotated	1	-	-	-	-	-	1	-	-	-	-	-	-	-	-	-	-	-	1	-	-	1	-	-	-	-	-	-	-	-	-	-	-	-	-	-
10	Bradi3g11400	LOC_Os02g20170	Sobic.004G134700	drought induced 19 protein, putative, expressed	1	1	-	-	1	1	-	-	-	-	-	-	-	1	-	-	-	-	-	-	1	-	9	4	-	1	-	-	-	-	1	-	-	-	2	-
10	Bradi3g12020	LOC_Os02g26390	Sobic.004G138100	expressed protein	-	-	-	-	-	-	-	1	-	-	-	-	-	-	-	-	-	-	-	1	1	5	3	-	-	-	-	-	-	-	1	-	1	-	-	-
10	Bradi3g15490	LOC_Os08g08120	Sobic.007G062100	B-box zinc finger family protein, putative, expressed	2	1	-	-	-	-	1	1	-	-	-	-	-	-	1	-	1	1	-	-	1	2	4	2	1	1	-	-	-	-	1	-	1	-	-	2
10	Bradi3g15495	Not hits found	Not hits found	Not annotated	2	-	-	-	-	-	1	-	-	-	-	-	1	-	-	-	-	-	-	-	-	1	-	-	-	-	-	-	-	-	1	-	-	-	-	-
10	Bradi3g15500	LOC_Os08g08110	Sobic.007G062000	diacylglycerol kinase, putative, expressed	1	2	-	-	-	-	2	-	1	-	-	-	-	-	-	-	1	-	-	-	-	5	3	5	-	-	-	-	-	-	-	-	-	-	-	-
10	Bradi3g15990	LOC_Os10g04570	Sobic.001G271200	expressed protein	2	1	1	-	-	-	2	-	1	-	-	-	-	-	-	-	-	1	-	-	-	1	2	2	-	1	-	-	-	-	-	1	-	-	-	-
10	Bradi3g16515	LOC_Os08g06110	Sobic.007G047400	MYB family transcription factor, putative, expressed	-	1	-	2	-	-	1	2	2	-	-	-	1	-	-	-	-	-	1	1	-	2	3	3	-	-	-	-	-	-	-	-	-	-	2	-
10	Bradi3g17920	LOC_Os10g29470	Sobic.007G076000	dehydrogenase, putative, expressed	2	1	-	2	1	-	-	1	-	-	-	-	-	-	1	-	-	-	1	-	-	-	-	1	-	-	-	-	-	-	1	-	-	-	-	-
10	Bradi3g24760	LOC_Os10g26670	Sobic.001G252401	expressed protein	-	-	1	1	-	-	-	1	-	-	-	-	-	-	-	-	-	-	1	-	-	1	3	5	-	-	-	1	1	-	-	-	-	-	-	-
10	Bradi3g25670	LOC_Os03g07360	Sobic.001G252800	expressed protein	-	-	-	1	-	-	-	-	1	-	-	-	-	-	1	-	-	1	-	-	-	2	8	-	-	-	-	-	-	-	1	-	-	1	-	-
10	Bradi3g28450	LOC_Os10g33250	Sobic.001G222700	WAX2, putative, expressed	1	1	-	-	1	-	1	1	-	-	-	-	-	-	-	-	1	-	-	1	-	3	1	3	-	-	-	-	-	-	-	1	-	-	-	1
10	Bradi3g32700	LOC_Os10g39936	Sobic.001G308100	zinc finger, C3HC4 type domain containing protein, expressed	-	-	-	1	1	-	1	1	1	-	-	-	1	-	-	-	1	-	1	-	-	2	5	1	-	-	-	-	-	-	-	1	2	-	-	-
10	Bradi3g33330	LOC_Os03g01210	Sobic.001G542900	uncharacterized Cys-rich domain containing protein, putative, expressed	-	1	-	-	-	-	-	-	-	-	-	-	-	-	-	-	-	-	-	-	-	-	2	1	-	-	-	-	-	-	-	1	-	-	-	1
10	Bradi3g33341	LOC_Os10g41100	Sobic.001G298400	CCT motif family protein, expressed	1	1	-	-	-	-	1	2	2	-	-	-	-	-	-	-	-	-	-	-	-	1	1	2	-	-	-	-	-	-	-	-	-	-	-	-
10	Bradi3g33350	LOC_Os01g10290	Sobic.001G298300	autophagy-related protein 3, putative, expressed	-	-	-	-	-	-	1	2	1	-	-	-	-	-	-	-	-	1	-	-	-	3	3	4	-	-	-	-	-	-	1	-	1	-	-	-
10	Bradi3g33400	LOC_Os10g41200	Sobic.001G297500	MYB family transcription factor, putative, expressed	-	2	-	1	1	1	-	2	1	-	-	-	-	-	-	-	1	-	-	-	1	5	3	5	-	-	-	-	-	-	1	1	1	2	-	-
10	Bradi3g34820	LOC_Os08g29720	Sobic.007G118600	mitochondrial carrier protein, putative, expressed	-	1	1	-	-	-	1	-	1	-	-	-	-	-	-	2	-	1	-	-	-	2	4	1	-	-	-	-	-	-	-	-	-	-	-	-
10	Bradi3g35180	LOC_Os08g28730	Sobic.007G114500	NAD dependent epimerase/dehydratase family protein, putative, expressed	3	-	1	1	-	-	-	1	3	-	-	-	-	-	-	1	-	1	1	-	-	-	4	3	-	-	-	-	-	-	-	-	1	-	-	-
10	Bradi3g36930	LOC_Os08g34210	Sobic.007G140700	aldehyde dehydrogenase, putative, expressed	-	2	2	1	-	-	-	-	1	-	-	-	-	-	-	-	-	1	-	-	-	2	3	2	-	-	-	-	-	-	-	1	-	-	1	-
10	Bradi3g38980	LOC_Os08g38220	Sobic.007G223200	dof zinc finger domain containing protein, putative, expressed	1	-	-	2	1	-	-	-	-	1	-	1	5	2	4	-	-	-	-	-	-	3	4	-	-	-	-	-	-	-	-	-	-	-	-	-
10	Bradi3g40370	LOC_Os08g40990	Sobic.007G204800	receptor-like protein kinase 1, putative, expressed	1	2	2	-	1	-	2	2	-	-	-	-	-	-	-	-	-	-	-	-	-	2	1	2	-	-	1	-	-	1	-	-	-	-	-	-
10	Bradi3g42220	LOC_Os08g43440	Sobic.007G178500	cytochrome P450, putative, expressed	2	-	1	1	-	-	1	-	-	-	-	-	-	-	2	-	-	-	-	-	-	2	3	1	-	-	-	1	-	-	-	-	1	1	-	-
10	Bradi3g43150	LOC_Os02g26720	Sobic.004G141100	Inositol 1, 3, 4-trisphosphate 5/6-kinase, putative, expressed	-	1	1	-	-	-	-	2	-	-	-	-	-	-	-	-	-	1	-	-	-	3	4	2	1	-	-	-	-	1	-	1	-	-	-	-
10	Bradi3g43180	LOC_Os02g26860	Sobic.004G141400	START domain containing protein, putative, expressed	-	1	-	-	-	-	-	-	-	-	-	-	-	-	-	-	1	-	-	-	-	4	3	2	-	-	-	-	-	-	-	-	-	-	1	-
10	Bradi3g45180	LOC_Os02g33580	Sobic.004G169000	digalactosyldiacylglycerol synthase, chloroplast precursor, putative, expressed	2	2	-	-	-	-	1	1	1	-	-	-	-	1	-	-	-	1	-	1	-	-	2	1	-	-	-	-	-	-	2	2	-	-	-	-
10	Bradi3g47010	LOC_Os04g39030	Sobic.004G193000	peptide transporter PTR2, putative, expressed	-	-	2	-	-	-	2	2	-	-	-	1	-	1	1	-	-	-	-	-	-	3	3	2	-	-	-	-	-	-	2	-	-	-	-	-
[truncated: 1,625 more rows]
