# Supplementary material for: Diurnal Transcriptome and Gene Network Represented through Sparse Modeling in Brachypodium distachyon
Source: Front Plant Sci. 2017 Nov 28;8:2055. doi: 10.3389/fpls.2017.02055 (PMC5712366; doi:10.3389/fpls.2017.02055)
Supplement: Supplementary file 6 [file Table_3.XLSX]

## Sheet: PCC_network
Supplementary Table 3. Pearson's correlation coefficient values between the periodically expressed genes in B .distachyon.
Gene n	Gene m	Pearson's correlation coefficient
Bradi1g00450	Bradi1g00847	0.795665
Bradi1g00450	Bradi1g00990	0.867707
Bradi1g00450	Bradi1g01250	0.705549
Bradi1g00450	Bradi1g01560	0.748131
Bradi1g00450	Bradi1g01930	0.857107
Bradi1g00450	Bradi1g02145	0.752555
Bradi1g00450	Bradi1g02517	0.722844
Bradi1g00450	Bradi1g02630	0.728736
Bradi1g00450	Bradi1g03142	0.73221
Bradi1g00450	Bradi1g03320	0.775056
Bradi1g00450	Bradi1g03660	0.745355
Bradi1g00450	Bradi1g03730	0.704279
Bradi1g00450	Bradi1g03827	0.840282
Bradi1g00450	Bradi1g03920	0.715561
Bradi1g00450	Bradi1g04180	0.872067
Bradi1g00450	Bradi1g04270	0.852417
Bradi1g00450	Bradi1g04917	0.840537
Bradi1g00450	Bradi1g05070	0.784248
Bradi1g00450	Bradi1g05390	0.777926
Bradi1g00450	Bradi1g05430	0.746388
Bradi1g00450	Bradi1g05810	0.782832
Bradi1g00450	Bradi1g06570	0.745996
Bradi1g00450	Bradi1g06580	0.790418
Bradi1g00450	Bradi1g07390	0.731371
Bradi1g00450	Bradi1g08287	0.803141
Bradi1g00450	Bradi1g08350	0.777781
Bradi1g00450	Bradi1g08470	0.801354
Bradi1g00450	Bradi1g08760	0.706643
Bradi1g00450	Bradi1g08780	0.905863
Bradi1g00450	Bradi1g08977	0.768244
Bradi1g00450	Bradi1g09200	0.816179
Bradi1g00450	Bradi1g09290	0.735469
Bradi1g00450	Bradi1g09750	0.811964
Bradi1g00450	Bradi1g09990	0.805767
Bradi1g00450	Bradi1g10120	0.711354
Bradi1g00450	Bradi1g10370	0.899442
Bradi1g00450	Bradi1g10710	0.845265
Bradi1g00450	Bradi1g11020	0.742028
Bradi1g00450	Bradi1g11080	0.722405
Bradi1g00450	Bradi1g11340	0.816132
Bradi1g00450	Bradi1g11500	0.771171
Bradi1g00450	Bradi1g12510	0.879419
Bradi1g00450	Bradi1g12697	0.71612
Bradi1g00450	Bradi1g13310	0.735784
Bradi1g00450	Bradi1g13380	0.727671
Bradi1g00450	Bradi1g13710	0.863419
Bradi1g00450	Bradi1g13720	0.86279
Bradi1g00450	Bradi1g14250	0.758943
Bradi1g00450	Bradi1g14270	0.781991
Bradi1g00450	Bradi1g14410	0.71013
Bradi1g00450	Bradi1g14517	0.759004
Bradi1g00450	Bradi1g14770	0.877851
Bradi1g00450	Bradi1g14976	0.705199
Bradi1g00450	Bradi1g15360	0.767712
Bradi1g00450	Bradi1g15595	0.714608
Bradi1g00450	Bradi1g15910	0.707513
Bradi1g00450	Bradi1g16770	0.7324
Bradi1g00450	Bradi1g17990	0.785669
Bradi1g00450	Bradi1g18600	0.767338
Bradi1g00450	Bradi1g18750	0.728512
Bradi1g00450	Bradi1g19390	0.739052
Bradi1g00450	Bradi1g19627	0.832602
Bradi1g00450	Bradi1g19690	0.750612
Bradi1g00450	Bradi1g20390	0.72802
Bradi1g00450	Bradi1g20720	0.792219
Bradi1g00450	Bradi1g20760	0.796198
Bradi1g00450	Bradi1g20770	0.783184
Bradi1g00450	Bradi1g21110	0.782818
Bradi1g00450	Bradi1g21120	0.839577
Bradi1g00450	Bradi1g21130	0.831994
Bradi1g00450	Bradi1g21200	0.829461
Bradi1g00450	Bradi1g21490	0.73831
Bradi1g00450	Bradi1g21560	0.812734
Bradi1g00450	Bradi1g23340	0.768473
Bradi1g00450	Bradi1g23653	0.83132
Bradi1g00450	Bradi1g24070	0.717361
Bradi1g00450	Bradi1g24330	0.79016
Bradi1g00450	Bradi1g24730	0.784997
Bradi1g00450	Bradi1g24996	0.811051
Bradi1g00450	Bradi1g25150	0.765911
Bradi1g00450	Bradi1g25180	0.717955
Bradi1g00450	Bradi1g26420	0.891793
Bradi1g00450	Bradi1g26930	0.844035
Bradi1g00450	Bradi1g27080	0.855543
Bradi1g00450	Bradi1g27170	0.86213
Bradi1g00450	Bradi1g27310	0.781827
Bradi1g00450	Bradi1g27400	0.827933
Bradi1g00450	Bradi1g27740	0.779462
Bradi1g00450	Bradi1g27940	0.744042
Bradi1g00450	Bradi1g28190	0.767127
Bradi1g00450	Bradi1g28280	0.703105
Bradi1g00450	Bradi1g28790	0.762718
Bradi1g00450	Bradi1g29010	0.719973
Bradi1g00450	Bradi1g29167	0.840471
Bradi1g00450	Bradi1g29340	0.846787
Bradi1g00450	Bradi1g29537	0.908916
Bradi1g00450	Bradi1g29990	0.708936
Bradi1g00450	Bradi1g30930	0.70834
Bradi1g00450	Bradi1g32500	0.796316
Bradi1g00450	Bradi1g32640	0.712421
Bradi1g00450	Bradi1g32690	0.854166
Bradi1g00450	Bradi1g32770	0.738296
Bradi1g00450	Bradi1g33280	0.782938
Bradi1g00450	Bradi1g33310	0.812151
Bradi1g00450	Bradi1g33960	0.78138
Bradi1g00450	Bradi1g34070	0.777849
Bradi1g00450	Bradi1g34150	0.765968
Bradi1g00450	Bradi1g34340	0.747768
Bradi1g00450	Bradi1g34360	0.701691
Bradi1g00450	Bradi1g34970	0.716336
Bradi1g00450	Bradi1g35730	0.700691
Bradi1g00450	Bradi1g36210	0.723846
Bradi1g00450	Bradi1g36950	0.773297
Bradi1g00450	Bradi1g37311	0.705397
Bradi1g00450	Bradi1g37377	0.910496
Bradi1g00450	Bradi1g37547	0.803168
Bradi1g00450	Bradi1g37826	0.738914
Bradi1g00450	Bradi1g37940	0.844203
Bradi1g00450	Bradi1g38380	0.747852
Bradi1g00450	Bradi1g39070	0.835461
Bradi1g00450	Bradi1g39260	0.787119
Bradi1g00450	Bradi1g42010	0.773387
Bradi1g00450	Bradi1g42620	0.713468
Bradi1g00450	Bradi1g42720	0.74075
Bradi1g00450	Bradi1g43210	0.860291
Bradi1g00450	Bradi1g43590	0.799889
Bradi1g00450	Bradi1g43690	0.718094
Bradi1g00450	Bradi1g45500	0.81542
Bradi1g00450	Bradi1g45630	0.827991
Bradi1g00450	Bradi1g45900	0.713682
Bradi1g00450	Bradi1g46255	0.802043
Bradi1g00450	Bradi1g46550	0.744043
Bradi1g00450	Bradi1g46780	0.73882
Bradi1g00450	Bradi1g48426	0.805681
Bradi1g00450	Bradi1g48447	0.84313
Bradi1g00450	Bradi1g48757	0.874703
Bradi1g00450	Bradi1g49497	0.736482
Bradi1g00450	Bradi1g50250	0.707006
Bradi1g00450	Bradi1g50432	0.782867
Bradi1g00450	Bradi1g51560	0.719213
Bradi1g00450	Bradi1g51940	0.753421
Bradi1g00450	Bradi1g52320	0.70205
Bradi1g00450	Bradi1g52407	0.845313
Bradi1g00450	Bradi1g52620	0.840586
Bradi1g00450	Bradi1g52640	0.876485
Bradi1g00450	Bradi1g53040	0.781577
Bradi1g00450	Bradi1g53410	0.769779
Bradi1g00450	Bradi1g54940	0.725771
Bradi1g00450	Bradi1g55310	0.745694
Bradi1g00450	Bradi1g55550	0.892254
Bradi1g00450	Bradi1g56150	0.761073
Bradi1g00450	Bradi1g56740	0.782724
Bradi1g00450	Bradi1g58180	0.7611
Bradi1g00450	Bradi1g58330	0.777193
Bradi1g00450	Bradi1g58390	0.796559
Bradi1g00450	Bradi1g58896	0.701413
Bradi1g00450	Bradi1g59560	0.850432
Bradi1g00450	Bradi1g59610	0.809082
Bradi1g00450	Bradi1g59781	0.709785
Bradi1g00450	Bradi1g59920	0.805982
Bradi1g00450	Bradi1g60391	0.772434
Bradi1g00450	Bradi1g60420	0.729095
Bradi1g00450	Bradi1g60431	0.705578
Bradi1g00450	Bradi1g60490	0.703581
Bradi1g00450	Bradi1g61200	0.729057
Bradi1g00450	Bradi1g61240	0.875902
Bradi1g00450	Bradi1g61510	0.818705
Bradi1g00450	Bradi1g61637	0.892919
Bradi1g00450	Bradi1g62480	0.701902
Bradi1g00450	Bradi1g62646	0.748978
Bradi1g00450	Bradi1g62760	0.824999
Bradi1g00450	Bradi1g63210	0.910748
Bradi1g00450	Bradi1g63340	0.808131
Bradi1g00450	Bradi1g63560	0.773838
Bradi1g00450	Bradi1g63940	0.815413
Bradi1g00450	Bradi1g64070	0.774355
Bradi1g00450	Bradi1g64150	0.754804
Bradi1g00450	Bradi1g64410	0.734364
Bradi1g00450	Bradi1g64460	0.790004
Bradi1g00450	Bradi1g65450	0.814676
Bradi1g00450	Bradi1g65571	0.913778
Bradi1g00450	Bradi1g65630	0.864765
Bradi1g00450	Bradi1g65670	0.75605
Bradi1g00450	Bradi1g67090	0.708003
Bradi1g00450	Bradi1g68300	0.773018
Bradi1g00450	Bradi1g68500	0.847549
Bradi1g00450	Bradi1g68560	0.871479
Bradi1g00450	Bradi1g69300	0.806256
Bradi1g00450	Bradi1g69480	0.777337
Bradi1g00450	Bradi1g69490	0.7049
Bradi1g00450	Bradi1g70030	0.905107
Bradi1g00450	Bradi1g70890	0.822228
Bradi1g00450	Bradi1g71190	0.833647
Bradi1g00450	Bradi1g71620	0.724083
Bradi1g00450	Bradi1g72800	0.771348
Bradi1g00450	Bradi1g73860	0.733147
Bradi1g00450	Bradi1g73870	0.780279
Bradi1g00450	Bradi1g74470	0.84607
Bradi1g00450	Bradi1g74560	0.865897
Bradi1g00450	Bradi1g74597	0.838621
Bradi1g00450	Bradi1g74840	0.854947
Bradi1g00450	Bradi1g74890	0.838426
Bradi1g00450	Bradi1g75231	0.728501
Bradi1g00450	Bradi1g75390	0.892369
Bradi1g00450	Bradi1g75590	0.886353
Bradi1g00450	Bradi1g75720	0.755647
Bradi1g00450	Bradi1g76227	0.740114
Bradi1g00450	Bradi1g76791	0.75802
Bradi1g00450	Bradi1g76820	0.789485
Bradi1g00450	Bradi1g76990	0.803479
Bradi1g00450	Bradi1g77200	0.778753
Bradi1g00450	Bradi1g77510	0.77651
Bradi1g00450	Bradi1g77750	0.741292
Bradi1g00450	Bradi1g77920	0.734362
Bradi1g00450	Bradi1g78027	0.880794
Bradi1g00450	Bradi1g78190	0.744936
Bradi1g00450	Bradi1g78300	0.850577
Bradi1g00450	Bradi1g78620	0.855736
Bradi1g00450	Bradi2g00320	0.724921
Bradi1g00450	Bradi2g00360	0.902896
Bradi1g00450	Bradi2g00840	0.709531
Bradi1g00450	Bradi2g00850	0.756076
Bradi1g00450	Bradi2g00890	0.7988
Bradi1g00450	Bradi2g01980	0.745747
Bradi1g00450	Bradi2g02560	0.792394
Bradi1g00450	Bradi2g03120	0.78495
Bradi1g00450	Bradi2g03750	0.762904
Bradi1g00450	Bradi2g04460	0.823347
Bradi1g00450	Bradi2g04480	0.840695
Bradi1g00450	Bradi2g05030	0.855858
Bradi1g00450	Bradi2g05530	0.794734
Bradi1g00450	Bradi2g05824	0.867419
Bradi1g00450	Bradi2g06490	0.845194
Bradi1g00450	Bradi2g09000	0.842336
Bradi1g00450	Bradi2g09170	0.739682
Bradi1g00450	Bradi2g09360	0.720997
Bradi1g00450	Bradi2g09487	0.721156
Bradi1g00450	Bradi2g11230	0.700212
Bradi1g00450	Bradi2g11290	0.8578
Bradi1g00450	Bradi2g11900	0.71866
Bradi1g00450	Bradi2g11990	0.804623
Bradi1g00450	Bradi2g12010	0.75009
Bradi1g00450	Bradi2g12320	0.702993
Bradi1g00450	Bradi2g12380	0.835236
Bradi1g00450	Bradi2g12530	0.8564
Bradi1g00450	Bradi2g12660	0.736716
Bradi1g00450	Bradi2g12914	0.763373
Bradi1g00450	Bradi2g13567	0.730415
Bradi1g00450	Bradi2g13690	0.813677
Bradi1g00450	Bradi2g13750	0.82227
Bradi1g00450	Bradi2g13767	0.712108
Bradi1g00450	Bradi2g13840	0.899544
Bradi1g00450	Bradi2g14600	0.817304
Bradi1g00450	Bradi2g14740	0.724388
Bradi1g00450	Bradi2g14960	0.829613
Bradi1g00450	Bradi2g15490	0.761093
Bradi1g00450	Bradi2g16520	0.795744
Bradi1g00450	Bradi2g16627	0.86909
Bradi1g00450	Bradi2g16840	0.851327
Bradi1g00450	Bradi2g16950	0.777641
Bradi1g00450	Bradi2g18080	0.720544
Bradi1g00450	Bradi2g18970	0.737923
Bradi1g00450	Bradi2g19221	0.714155
Bradi1g00450	Bradi2g20030	0.747495
Bradi1g00450	Bradi2g20134	0.757767
Bradi1g00450	Bradi2g20210	0.740935
Bradi1g00450	Bradi2g20220	0.78547
Bradi1g00450	Bradi2g20810	0.749647
Bradi1g00450	Bradi2g21017	0.834865
Bradi1g00450	Bradi2g21040	0.787817
Bradi1g00450	Bradi2g21970	0.802345
Bradi1g00450	Bradi2g22490	0.747011
Bradi1g00450	Bradi2g22640	0.723841
Bradi1g00450	Bradi2g22760	0.75007
Bradi1g00450	Bradi2g23310	0.721495
Bradi1g00450	Bradi2g23357	0.850113
Bradi1g00450	Bradi2g23810	0.732041
Bradi1g00450	Bradi2g24270	0.885715
Bradi1g00450	Bradi2g24860	0.740113
Bradi1g00450	Bradi2g24967	0.788995
Bradi1g00450	Bradi2g25210	0.833052
Bradi1g00450	Bradi2g25327	0.727057
Bradi1g00450	Bradi2g25520	0.84014
Bradi1g00450	Bradi2g25930	0.750836
Bradi1g00450	Bradi2g26076	0.835777
Bradi1g00450	Bradi2g26120	0.83612
Bradi1g00450	Bradi2g26530	0.799623
Bradi1g00450	Bradi2g26910	0.878908
Bradi1g00450	Bradi2g27020	0.853981
Bradi1g00450	Bradi2g27160	0.860791
Bradi1g00450	Bradi2g27830	0.820437
Bradi1g00450	Bradi2g28040	0.883717
Bradi1g00450	Bradi2g30410	0.817627
Bradi1g00450	Bradi2g30465	0.793007
Bradi1g00450	Bradi2g30540	0.744385
Bradi1g00450	Bradi2g31250	0.793617
Bradi1g00450	Bradi2g31260	0.777025
Bradi1g00450	Bradi2g31270	0.749266
Bradi1g00450	Bradi2g31550	0.771046
Bradi1g00450	Bradi2g31570	0.85454
Bradi1g00450	Bradi2g33020	0.762983
Bradi1g00450	Bradi2g33037	0.821326
Bradi1g00450	Bradi2g33480	0.849711
Bradi1g00450	Bradi2g33580	0.80042
Bradi1g00450	Bradi2g34660	0.855752
Bradi1g00450	Bradi2g34710	0.814113
Bradi1g00450	Bradi2g34827	0.822939
Bradi1g00450	Bradi2g35040	0.834885
Bradi1g00450	Bradi2g35050	0.76682
Bradi1g00450	Bradi2g35130	0.726613
Bradi1g00450	Bradi2g35167	0.795548
Bradi1g00450	Bradi2g35730	0.802012
Bradi1g00450	Bradi2g35740	0.89141
Bradi1g00450	Bradi2g35807	0.817032
Bradi1g00450	Bradi2g35820	0.8667
Bradi1g00450	Bradi2g35830	0.806371
Bradi1g00450	Bradi2g36230	0.760567
Bradi1g00450	Bradi2g36237	0.770764
Bradi1g00450	Bradi2g36725	0.71957
Bradi1g00450	Bradi2g37740	0.815609
Bradi1g00450	Bradi2g37840	0.806626
Bradi1g00450	Bradi2g38160	0.877632
Bradi1g00450	Bradi2g38590	0.734244
Bradi1g00450	Bradi2g38650	0.826138
Bradi1g00450	Bradi2g39006	0.834854
Bradi1g00450	Bradi2g39750	0.811641
Bradi1g00450	Bradi2g40480	0.790443
Bradi1g00450	Bradi2g40500	0.856968
Bradi1g00450	Bradi2g41130	0.887462
Bradi1g00450	Bradi2g41150	0.748471
Bradi1g00450	Bradi2g41220	0.833892
Bradi1g00450	Bradi2g41660	0.891028
Bradi1g00450	Bradi2g41910	0.776589
Bradi1g00450	Bradi2g42060	0.813599
Bradi1g00450	Bradi2g42160	0.705294
Bradi1g00450	Bradi2g43350	0.791697
Bradi1g00450	Bradi2g43760	0.790104
Bradi1g00450	Bradi2g44030	0.705695
Bradi1g00450	Bradi2g44070	0.862857
Bradi1g00450	Bradi2g44240	0.819359
Bradi1g00450	Bradi2g44910	0.796327
Bradi1g00450	Bradi2g45041	0.770031
Bradi1g00450	Bradi2g45330	0.728215
Bradi1g00450	Bradi2g46070	0.740358
Bradi1g00450	Bradi2g46260	0.718348
Bradi1g00450	Bradi2g46650	0.803139
Bradi1g00450	Bradi2g46700	0.794382
Bradi1g00450	Bradi2g47260	0.796902
Bradi1g00450	Bradi2g47940	0.736327
Bradi1g00450	Bradi2g47987	0.712963
Bradi1g00450	Bradi2g48320	0.718315
Bradi1g00450	Bradi2g48650	0.732387
Bradi1g00450	Bradi2g49550	0.749719
Bradi1g00450	Bradi2g49760	0.823572
Bradi1g00450	Bradi2g51080	0.8725
Bradi1g00450	Bradi2g51450	0.810462
Bradi1g00450	Bradi2g51467	0.741576
Bradi1g00450	Bradi2g51700	0.827312
Bradi1g00450	Bradi2g52770	0.872681
Bradi1g00450	Bradi2g53100	0.852472
Bradi1g00450	Bradi2g53150	0.741664
Bradi1g00450	Bradi2g53160	0.716135
Bradi1g00450	Bradi2g53411	0.808729
Bradi1g00450	Bradi2g53740	0.834451
Bradi1g00450	Bradi2g53990	0.74107
Bradi1g00450	Bradi2g54120	0.727212
Bradi1g00450	Bradi2g54640	0.902639
Bradi1g00450	Bradi2g55470	0.727641
Bradi1g00450	Bradi2g55477	0.79701
Bradi1g00450	Bradi2g55497	0.816607
Bradi1g00450	Bradi2g56190	0.791273
Bradi1g00450	Bradi2g56310	0.767476
Bradi1g00450	Bradi2g56490	0.904635
Bradi1g00450	Bradi2g56710	0.775939
Bradi1g00450	Bradi2g56865	0.781235
Bradi1g00450	Bradi2g57770	0.844271
Bradi1g00450	Bradi2g58020	0.834195
Bradi1g00450	Bradi2g58070	0.879085
Bradi1g00450	Bradi2g58180	0.755854
Bradi1g00450	Bradi2g58420	0.799148
Bradi1g00450	Bradi2g59127	0.779647
Bradi1g00450	Bradi2g59267	0.830442
Bradi1g00450	Bradi2g59297	0.850652
Bradi1g00450	Bradi2g59530	0.758349
Bradi1g00450	Bradi2g59690	0.726302
Bradi1g00450	Bradi2g59710	0.747784
Bradi1g00450	Bradi2g59937	0.823754
Bradi1g00450	Bradi2g60817	0.754928
Bradi1g00450	Bradi2g60830	0.85981
Bradi1g00450	Bradi2g61310	0.787035
Bradi1g00450	Bradi2g61370	0.772047
Bradi1g00450	Bradi2g61570	0.710457
Bradi1g00450	Bradi2g62550	0.723596
Bradi1g00450	Bradi3g00530	0.801101
Bradi1g00450	Bradi3g00980	0.783813
Bradi1g00450	Bradi3g01060	0.868359
Bradi1g00450	Bradi3g01360	0.737591
Bradi1g00450	Bradi3g01510	0.707958
Bradi1g00450	Bradi3g02320	0.795259
Bradi1g00450	Bradi3g02330	0.703848
Bradi1g00450	Bradi3g02650	0.768858
Bradi1g00450	Bradi3g02870	0.75341
Bradi1g00450	Bradi3g03106	0.83405
Bradi1g00450	Bradi3g03317	0.775004
Bradi1g00450	Bradi3g03620	0.722653
Bradi1g00450	Bradi3g03690	0.775028
Bradi1g00450	Bradi3g03720	0.869118
Bradi1g00450	Bradi3g03990	0.823477
Bradi1g00450	Bradi3g04050	0.741986
Bradi1g00450	Bradi3g04550	0.822894
Bradi1g00450	Bradi3g05420	0.748804
Bradi1g00450	Bradi3g05697	0.798248
Bradi1g00450	Bradi3g06170	0.804949
Bradi1g00450	Bradi3g06370	0.785227
Bradi1g00450	Bradi3g07020	0.726107
Bradi1g00450	Bradi3g07110	0.778254
Bradi1g00450	Bradi3g07180	0.755142
Bradi1g00450	Bradi3g07210	0.807002
Bradi1g00450	Bradi3g07637	0.707903
Bradi1g00450	Bradi3g08310	0.777313
Bradi1g00450	Bradi3g08380	0.758493
Bradi1g00450	Bradi3g08410	0.726714
Bradi1g00450	Bradi3g08557	0.756185
Bradi1g00450	Bradi3g08770	0.845341
Bradi1g00450	Bradi3g08990	0.775188
Bradi1g00450	Bradi3g09037	0.707277
Bradi1g00450	Bradi3g09067	0.772893
Bradi1g00450	Bradi3g09290	0.753773
Bradi1g00450	Bradi3g09398	0.803738
Bradi1g00450	Bradi3g10320	0.865963
Bradi1g00450	Bradi3g10670	0.79184
Bradi1g00450	Bradi3g10820	0.766462
Bradi1g00450	Bradi3g10840	0.850098
Bradi1g00450	Bradi3g13040	0.740743
Bradi1g00450	Bradi3g13380	0.748793
Bradi1g00450	Bradi3g13410	0.809271
Bradi1g00450	Bradi3g13460	0.826758
Bradi1g00450	Bradi3g13480	0.733425
Bradi1g00450	Bradi3g13860	0.83557
Bradi1g00450	Bradi3g14090	0.765156
Bradi1g00450	Bradi3g14160	0.769215
Bradi1g00450	Bradi3g14190	0.830613
Bradi1g00450	Bradi3g14350	0.735656
Bradi1g00450	Bradi3g14406	0.734433
Bradi1g00450	Bradi3g14480	0.721642
Bradi1g00450	Bradi3g14830	0.740852
Bradi1g00450	Bradi3g15270	0.838936
Bradi1g00450	Bradi3g15420	0.754395
Bradi1g00450	Bradi3g15900	0.839328
Bradi1g00450	Bradi3g16550	0.834616
Bradi1g00450	Bradi3g16890	0.773298
Bradi1g00450	Bradi3g17050	0.832841
Bradi1g00450	Bradi3g17630	0.774939
Bradi1g00450	Bradi3g17780	0.749332
Bradi1g00450	Bradi3g17870	0.803212
Bradi1g00450	Bradi3g18920	0.735597
Bradi1g00450	Bradi3g19227	0.764199
Bradi1g00450	Bradi3g19247	0.7381
Bradi1g00450	Bradi3g19280	0.762186
Bradi1g00450	Bradi3g19450	0.745948
Bradi1g00450	Bradi3g19690	0.854151
Bradi1g00450	Bradi3g19735	0.756216
Bradi1g00450	Bradi3g19870	0.812301
Bradi1g00450	Bradi3g20790	0.882589
Bradi1g00450	Bradi3g21160	0.85001
Bradi1g00450	Bradi3g21180	0.846231
Bradi1g00450	Bradi3g21220	0.808909
Bradi1g00450	Bradi3g21560	0.701606
Bradi1g00450	Bradi3g21650	0.873072
Bradi1g00450	Bradi3g22380	0.807797
Bradi1g00450	Bradi3g22480	0.775037
Bradi1g00450	Bradi3g23160	0.725196
Bradi1g00450	Bradi3g25680	0.742686
Bradi1g00450	Bradi3g26800	0.826082
Bradi1g00450	Bradi3g27480	0.712538
Bradi1g00450	Bradi3g28150	0.737722
Bradi1g00450	Bradi3g28477	0.79357
Bradi1g00450	Bradi3g29247	0.716508
Bradi1g00450	Bradi3g29440	0.87261
Bradi1g00450	Bradi3g29870	0.72014
Bradi1g00450	Bradi3g29990	0.853298
Bradi1g00450	Bradi3g30000	0.806039
Bradi1g00450	Bradi3g30430	0.820405
Bradi1g00450	Bradi3g30480	0.825896
Bradi1g00450	Bradi3g30530	0.863184
Bradi1g00450	Bradi3g30750	0.753152
Bradi1g00450	Bradi3g31947	0.721533
Bradi1g00450	Bradi3g33020	0.807202
Bradi1g00450	Bradi3g34550	0.85051
Bradi1g00450	Bradi3g34860	0.787801
Bradi1g00450	Bradi3g34967	0.768957
Bradi1g00450	Bradi3g35535	0.892351
Bradi1g00450	Bradi3g35550	0.804313
Bradi1g00450	Bradi3g36140	0.766998
Bradi1g00450	Bradi3g36380	0.735364
Bradi1g00450	Bradi3g36500	0.707905
Bradi1g00450	Bradi3g37010	0.75845
Bradi1g00450	Bradi3g37350	0.737524
Bradi1g00450	Bradi3g38100	0.876263
Bradi1g00450	Bradi3g38440	0.766003
Bradi1g00450	Bradi3g38730	0.722635
Bradi1g00450	Bradi3g38747	0.838242
Bradi1g00450	Bradi3g38970	0.793996
Bradi1g00450	Bradi3g39550	0.888005
Bradi1g00450	Bradi3g40020	0.763854
Bradi1g00450	Bradi3g40437	0.76386
Bradi1g00450	Bradi3g40520	0.861978
Bradi1g00450	Bradi3g40590	0.740531
Bradi1g00450	Bradi3g40610	0.798642
Bradi1g00450	Bradi3g40920	0.758136
Bradi1g00450	Bradi3g41420	0.766419
Bradi1g00450	Bradi3g41840	0.82053
Bradi1g00450	Bradi3g42150	0.875046
Bradi1g00450	Bradi3g42170	0.731352
Bradi1g00450	Bradi3g42410	0.733575
Bradi1g00450	Bradi3g42570	0.723385
Bradi1g00450	Bradi3g42670	0.820957
Bradi1g00450	Bradi3g42980	0.784598
Bradi1g00450	Bradi3g43766	0.826496
Bradi1g00450	Bradi3g44217	0.815478
Bradi1g00450	Bradi3g45130	0.803733
Bradi1g00450	Bradi3g45450	0.782329
Bradi1g00450	Bradi3g45760	0.798244
Bradi1g00450	Bradi3g45790	0.725843
Bradi1g00450	Bradi3g45820	0.799585
Bradi1g00450	Bradi3g45850	0.836366
Bradi1g00450	Bradi3g45910	0.853805
Bradi1g00450	Bradi3g46390	0.710487
Bradi1g00450	Bradi3g46700	0.832288
Bradi1g00450	Bradi3g47580	0.707321
Bradi1g00450	Bradi3g47605	0.755321
Bradi1g00450	Bradi3g48130	0.911809
Bradi1g00450	Bradi3g48330	0.771349
Bradi1g00450	Bradi3g48815	0.811787
Bradi1g00450	Bradi3g50320	0.739043
Bradi1g00450	Bradi3g51490	0.701364
Bradi1g00450	Bradi3g52130	0.888573
Bradi1g00450	Bradi3g52437	0.757081
Bradi1g00450	Bradi3g52480	0.869937
Bradi1g00450	Bradi3g52750	0.787614
Bradi1g00450	Bradi3g52800	0.824443
Bradi1g00450	Bradi3g53047	0.814389
Bradi1g00450	Bradi3g53502	0.716196
Bradi1g00450	Bradi3g53702	0.741826
Bradi1g00450	Bradi3g54040	0.829505
Bradi1g00450	Bradi3g54700	0.719881
Bradi1g00450	Bradi3g54860	0.852218
Bradi1g00450	Bradi3g54910	0.845059
Bradi1g00450	Bradi3g55287	0.705872
Bradi1g00450	Bradi3g55390	0.771975
Bradi1g00450	Bradi3g55540	0.780544
Bradi1g00450	Bradi3g55780	0.772555
Bradi1g00450	Bradi3g55920	0.787413
Bradi1g00450	Bradi3g56030	0.868183
Bradi1g00450	Bradi3g56640	0.815125
Bradi1g00450	Bradi3g56730	0.794832
Bradi1g00450	Bradi3g57510	0.720979
Bradi1g00450	Bradi3g57940	0.745233
Bradi1g00450	Bradi3g57960	0.794765
Bradi1g00450	Bradi3g58172	0.741272
Bradi1g00450	Bradi3g58320	0.769631
Bradi1g00450	Bradi3g58327	0.796189
Bradi1g00450	Bradi3g58580	0.917179
Bradi1g00450	Bradi3g59110	0.783224
Bradi1g00450	Bradi3g59330	0.877145
Bradi1g00450	Bradi3g59360	0.836948
Bradi1g00450	Bradi3g59510	0.864632
Bradi1g00450	Bradi3g59542	0.721771
Bradi1g00450	Bradi3g59880	0.84173
Bradi1g00450	Bradi3g59910	0.779488
Bradi1g00450	Bradi3g60330	0.721497
Bradi1g00450	Bradi3g60617	0.797418
Bradi1g00450	Bradi4g00280	0.886607
Bradi1g00450	Bradi4g00290	0.718923
Bradi1g00450	Bradi4g01090	0.742784
Bradi1g00450	Bradi4g01117	0.838224
Bradi1g00450	Bradi4g01400	0.766998
Bradi1g00450	Bradi4g01410	0.770149
Bradi1g00450	Bradi4g01820	0.762102
Bradi1g00450	Bradi4g01966	0.777687
Bradi1g00450	Bradi4g01972	0.766219
Bradi1g00450	Bradi4g02030	0.723167
Bradi1g00450	Bradi4g02380	0.735064
Bradi1g00450	Bradi4g02676	0.821722
Bradi1g00450	Bradi4g02760	0.838409
Bradi1g00450	Bradi4g02798	0.822645
Bradi1g00450	Bradi4g03114	0.714489
Bradi1g00450	Bradi4g03360	0.736046
Bradi1g00450	Bradi4g03380	0.75029
Bradi1g00450	Bradi4g03750	0.771748
Bradi1g00450	Bradi4g03980	0.813228
Bradi1g00450	Bradi4g04470	0.791004
Bradi1g00450	Bradi4g04870	0.723798
Bradi1g00450	Bradi4g04880	0.7405
Bradi1g00450	Bradi4g05010	0.789373
Bradi1g00450	Bradi4g05310	0.864111
Bradi1g00450	Bradi4g05950	0.863262
Bradi1g00450	Bradi4g06063	0.703531
Bradi1g00450	Bradi4g06100	0.841289
Bradi1g00450	Bradi4g06137	0.780037
Bradi1g00450	Bradi4g06460	0.87214
Bradi1g00450	Bradi4g07000	0.821489
Bradi1g00450	Bradi4g07110	0.726139
Bradi1g00450	Bradi4g07248	0.810766
Bradi1g00450	Bradi4g07450	0.863917
Bradi1g00450	Bradi4g07470	0.858476
Bradi1g00450	Bradi4g08200	0.703521
Bradi1g00450	Bradi4g08470	0.777082
Bradi1g00450	Bradi4g08680	0.795062
Bradi1g00450	Bradi4g08727	0.792362
Bradi1g00450	Bradi4g08770	0.745841
Bradi1g00450	Bradi4g08780	0.891977
Bradi1g00450	Bradi4g09280	0.705865
Bradi1g00450	Bradi4g09940	0.780856
Bradi1g00450	Bradi4g10577	0.789685
Bradi1g00450	Bradi4g10700	0.843808
Bradi1g00450	Bradi4g11900	0.815566
Bradi1g00450	Bradi4g12190	0.751486
Bradi1g00450	Bradi4g12260	0.818222
Bradi1g00450	Bradi4g14000	0.706168
Bradi1g00450	Bradi4g15177	0.766617
Bradi1g00450	Bradi4g15730	0.855127
Bradi1g00450	Bradi4g17040	0.716007
Bradi1g00450	Bradi4g17287	0.724537
Bradi1g00450	Bradi4g19690	0.727179
Bradi1g00450	Bradi4g21950	0.820972
Bradi1g00450	Bradi4g22760	0.70371
Bradi1g00450	Bradi4g23080	0.739702
Bradi1g00450	Bradi4g23407	0.752582
Bradi1g00450	Bradi4g23417	0.81619
Bradi1g00450	Bradi4g23960	0.759693
Bradi1g00450	Bradi4g24197	0.805915
Bradi1g00450	Bradi4g24213	0.762205
Bradi1g00450	Bradi4g24237	0.916519
Bradi1g00450	Bradi4g24480	0.70151
Bradi1g00450	Bradi4g25430	0.848675
Bradi1g00450	Bradi4g25620	0.780687
Bradi1g00450	Bradi4g25940	0.845613
Bradi1g00450	Bradi4g26366	0.78622
Bradi1g00450	Bradi4g26437	0.796695
Bradi1g00450	Bradi4g26590	0.828838
Bradi1g00450	Bradi4g26790	0.798948
Bradi1g00450	Bradi4g26840	0.794592
Bradi1g00450	Bradi4g27110	0.754463
Bradi1g00450	Bradi4g27117	0.729905
Bradi1g00450	Bradi4g28050	0.846865
Bradi1g00450	Bradi4g28270	0.701324
Bradi1g00450	Bradi4g28627	0.75337
Bradi1g00450	Bradi4g28810	0.736866
Bradi1g00450	Bradi4g29410	0.748269
Bradi1g00450	Bradi4g29547	0.708185
Bradi1g00450	Bradi4g29670	0.849498
Bradi1g00450	Bradi4g30200	0.855725
Bradi1g00450	Bradi4g31180	0.913777
Bradi1g00450	Bradi4g31250	0.816703
Bradi1g00450	Bradi4g31640	0.787702
Bradi1g00450	Bradi4g32000	0.729329
Bradi1g00450	Bradi4g32759	0.740358
Bradi1g00450	Bradi4g32790	0.730481
Bradi1g00450	Bradi4g32870	0.805004
Bradi1g00450	Bradi4g33810	0.806287
Bradi1g00450	Bradi4g34050	0.788491
Bradi1g00450	Bradi4g34460	0.747455
Bradi1g00450	Bradi4g35060	0.71198
Bradi1g00450	Bradi4g35110	0.729829
Bradi1g00450	Bradi4g35710	0.718943
Bradi1g00450	Bradi4g36450	0.782475
Bradi1g00450	Bradi4g37811	0.715813
Bradi1g00450	Bradi4g37845	0.759916
Bradi1g00450	Bradi4g38000	0.848312
Bradi1g00450	Bradi4g38030	0.778174
Bradi1g00450	Bradi4g38070	0.829681
Bradi1g00450	Bradi4g38960	0.731736
Bradi1g00450	Bradi4g39080	0.844915
Bradi1g00450	Bradi4g39100	0.745361
Bradi1g00450	Bradi4g39430	0.811725
Bradi1g00450	Bradi4g39590	0.743265
Bradi1g00450	Bradi4g39630	0.84527
Bradi1g00450	Bradi4g39680	0.849922
Bradi1g00450	Bradi4g40178	0.842899
Bradi1g00450	Bradi4g40450	0.883585
Bradi1g00450	Bradi4g40530	0.743685
Bradi1g00450	Bradi4g41230	0.797283
Bradi1g00450	Bradi4g41367	0.807774
Bradi1g00450	Bradi4g41400	0.882237
Bradi1g00450	Bradi4g41520	0.703999
Bradi1g00450	Bradi4g41830	0.773508
Bradi1g00450	Bradi4g42360	0.837642
Bradi1g00450	Bradi4g42385	0.752887
Bradi1g00450	Bradi4g42580	0.915665
Bradi1g00450	Bradi4g42817	0.722476
Bradi1g00450	Bradi4g43680	0.861693
Bradi1g00450	Bradi4g43780	0.778825
Bradi1g00450	Bradi4g44380	0.790389
Bradi1g00450	Bradi4g44540	0.766495
Bradi1g00450	Bradi4g44556	0.809883
Bradi1g00450	Bradi4g45340	0.736808
Bradi1g00450	Bradi5g00500	0.81656
Bradi1g00450	Bradi5g00710	0.746853
Bradi1g00450	Bradi5g01020	0.861728
Bradi1g00450	Bradi5g01160	0.75169
Bradi1g00450	Bradi5g01230	0.749239
Bradi1g00450	Bradi5g01340	0.800407
Bradi1g00450	Bradi5g01920	0.779591
Bradi1g00450	Bradi5g02160	0.784566
Bradi1g00450	Bradi5g02170	0.738173
Bradi1g00450	Bradi5g02380	0.732324
Bradi1g00450	Bradi5g02600	0.782717
Bradi1g00450	Bradi5g03050	0.769781
Bradi1g00450	Bradi5g03400	0.707873
Bradi1g00450	Bradi5g03472	0.761823
Bradi1g00450	Bradi5g03810	0.896874
Bradi1g00450	Bradi5g03897	0.722906
Bradi1g00450	Bradi5g04860	0.849349
Bradi1g00450	Bradi5g06566	0.808858
Bradi1g00450	Bradi5g06647	0.890606
Bradi1g00450	Bradi5g07210	0.717742
Bradi1g00450	Bradi5g07750	0.714423
Bradi1g00450	Bradi5g07790	0.767712
Bradi1g00450	Bradi5g08260	0.793802
Bradi1g00450	Bradi5g08610	0.725568
Bradi1g00450	Bradi5g08622	0.720642
Bradi1g00450	Bradi5g08690	0.825665
Bradi1g00450	Bradi5g08980	0.813274
Bradi1g00450	Bradi5g09056	0.726215
Bradi1g00450	Bradi5g09345	0.842471
Bradi1g00450	Bradi5g09737	0.835456
Bradi1g00450	Bradi5g10421	0.723721
Bradi1g00450	Bradi5g10670	0.724029
Bradi1g00450	Bradi5g10673	0.807387
Bradi1g00450	Bradi5g10820	0.883926
Bradi1g00450	Bradi5g10950	0.797031
Bradi1g00450	Bradi5g12332	0.705892
Bradi1g00450	Bradi5g12617	0.777052
Bradi1g00450	Bradi5g13700	0.753793
Bradi1g00450	Bradi5g14550	0.813496
Bradi1g00450	Bradi5g15070	0.740575
Bradi1g00450	Bradi5g15104	0.724597
Bradi1g00450	Bradi5g15692	0.780362
Bradi1g00450	Bradi5g16700	0.781085
Bradi1g00450	Bradi5g17070	0.767917
Bradi1g00450	Bradi5g17340	0.817028
Bradi1g00450	Bradi5g17580	0.769755
Bradi1g00450	Bradi5g18760	0.754341
Bradi1g00450	Bradi5g19450	0.86024
Bradi1g00450	Bradi5g20280	0.719122
Bradi1g00450	Bradi5g20510	0.78544
Bradi1g00450	Bradi5g20920	0.735613
Bradi1g00450	Bradi5g21070	0.838037
Bradi1g00450	Bradi5g21080	0.862895
Bradi1g00450	Bradi5g21215	0.843112
Bradi1g00450	Bradi5g21330	0.8098
Bradi1g00450	Bradi5g22130	0.800015
Bradi1g00450	Bradi5g22179	0.837672
Bradi1g00450	Bradi5g22220	0.707945
Bradi1g00450	Bradi5g23807	0.778147
Bradi1g00450	Bradi5g23970	0.845373
Bradi1g00450	Bradi5g24160	0.819409
Bradi1g00450	Bradi5g24370	0.795102
Bradi1g00450	Bradi5g24530	0.827542
Bradi1g00450	Bradi5g24930	0.752998
Bradi1g00450	Bradi5g24960	0.756058
Bradi1g00450	Bradi5g25310	0.745985
Bradi1g00450	Bradi5g25450	0.730244
Bradi1g00450	Bradi5g26580	0.913227
Bradi1g00450	Bradi5g26587	0.74753
Bradi1g00450	Bradi5g27367	0.730222
Bradi1g00450	Bradi5g27580	0.869751
Bradi1g00497	Bradi1g00847	0.819305
Bradi1g00497	Bradi1g00990	0.764229
Bradi1g00497	Bradi1g01110	0.928753
Bradi1g00497	Bradi1g01130	0.933458
Bradi1g00497	Bradi1g01220	0.797382
Bradi1g00497	Bradi1g01900	0.808662
Bradi1g00497	Bradi1g01930	0.78086
Bradi1g00497	Bradi1g02517	0.714793
Bradi1g00497	Bradi1g02630	0.861677
Bradi1g00497	Bradi1g02810	0.876731
Bradi1g00497	Bradi1g02950	0.801783
Bradi1g00497	Bradi1g03320	0.784606
Bradi1g00497	Bradi1g03470	0.874192
Bradi1g00497	Bradi1g03730	0.745061
Bradi1g00497	Bradi1g03827	0.764249
Bradi1g00497	Bradi1g03867	0.879975
Bradi1g00497	Bradi1g03920	0.857531
Bradi1g00497	Bradi1g04180	0.76649
Bradi1g00497	Bradi1g04270	0.777612
Bradi1g00497	Bradi1g04520	0.701619
Bradi1g00497	Bradi1g04917	0.832777
Bradi1g00497	Bradi1g04957	0.87721
Bradi1g00497	Bradi1g05070	0.872451
Bradi1g00497	Bradi1g05230	0.790467
Bradi1g00497	Bradi1g05360	0.867106
Bradi1g00497	Bradi1g05390	0.844836
Bradi1g00497	Bradi1g05430	0.703029
Bradi1g00497	Bradi1g05467	0.897885
Bradi1g00497	Bradi1g05650	0.924042
Bradi1g00497	Bradi1g05810	0.836947
Bradi1g00497	Bradi1g07120	0.867791
Bradi1g00497	Bradi1g08350	0.810203
Bradi1g00497	Bradi1g08470	0.832042
Bradi1g00497	Bradi1g08780	0.759295
Bradi1g00497	Bradi1g08940	0.71163
Bradi1g00497	Bradi1g08977	0.728434
Bradi1g00497	Bradi1g09290	0.732656
Bradi1g00497	Bradi1g09400	0.881004
Bradi1g00497	Bradi1g09560	0.784035
Bradi1g00497	Bradi1g09990	0.792131
Bradi1g00497	Bradi1g10000	0.862005
Bradi1g00497	Bradi1g10140	0.720262
Bradi1g00497	Bradi1g10370	0.7789
Bradi1g00497	Bradi1g11290	0.798012
Bradi1g00497	Bradi1g11340	0.741704
Bradi1g00497	Bradi1g12000	0.846679
Bradi1g00497	Bradi1g12157	0.856093
Bradi1g00497	Bradi1g12715	0.805084
Bradi1g00497	Bradi1g13380	0.715744
Bradi1g00497	Bradi1g13720	0.782191
Bradi1g00497	Bradi1g14250	0.745151
Bradi1g00497	Bradi1g14270	0.837339
Bradi1g00497	Bradi1g14517	0.803081
Bradi1g00497	Bradi1g14770	0.805353
Bradi1g00497	Bradi1g15360	0.82932
Bradi1g00497	Bradi1g15680	0.782014
Bradi1g00497	Bradi1g15910	0.7272
Bradi1g00497	Bradi1g16240	0.863576
Bradi1g00497	Bradi1g16560	0.867391
Bradi1g00497	Bradi1g18120	0.741042
Bradi1g00497	Bradi1g18600	0.905941
Bradi1g00497	Bradi1g18970	0.776506
Bradi1g00497	Bradi1g19390	0.91377
Bradi1g00497	Bradi1g19510	0.820536
Bradi1g00497	Bradi1g19690	0.856778
Bradi1g00497	Bradi1g20390	0.932028
Bradi1g00497	Bradi1g20770	0.928498
Bradi1g00497	Bradi1g21130	0.816284
Bradi1g00497	Bradi1g21200	0.735722
Bradi1g00497	Bradi1g21490	0.904941
Bradi1g00497	Bradi1g21560	0.750106
Bradi1g00497	Bradi1g23653	0.772385
Bradi1g00497	Bradi1g24070	0.853675
Bradi1g00497	Bradi1g24330	0.707186
Bradi1g00497	Bradi1g25215	0.745197
Bradi1g00497	Bradi1g25790	0.807349
Bradi1g00497	Bradi1g27080	0.788319
Bradi1g00497	Bradi1g27940	0.776636
Bradi1g00497	Bradi1g28280	0.761123
Bradi1g00497	Bradi1g29167	0.824421
Bradi1g00497	Bradi1g29340	0.773634
Bradi1g00497	Bradi1g29537	0.70803
Bradi1g00497	Bradi1g29960	0.710984
Bradi1g00497	Bradi1g30400	0.944995
Bradi1g00497	Bradi1g31276	0.760953
Bradi1g00497	Bradi1g32640	0.833219
Bradi1g00497	Bradi1g32690	0.806893
Bradi1g00497	Bradi1g32770	0.860306
Bradi1g00497	Bradi1g33130	0.904767
Bradi1g00497	Bradi1g33310	0.814833
Bradi1g00497	Bradi1g33390	0.899104
Bradi1g00497	Bradi1g33960	0.744632
Bradi1g00497	Bradi1g34340	0.846028
Bradi1g00497	Bradi1g34360	0.93001
Bradi1g00497	Bradi1g34507	0.866033
Bradi1g00497	Bradi1g34890	0.809449
Bradi1g00497	Bradi1g35730	0.77674
Bradi1g00497	Bradi1g36130	0.894739
Bradi1g00497	Bradi1g36210	0.922523
Bradi1g00497	Bradi1g36467	0.908896
Bradi1g00497	Bradi1g36572	0.83319
Bradi1g00497	Bradi1g36840	0.836972
Bradi1g00497	Bradi1g36950	0.813267
Bradi1g00497	Bradi1g37377	0.728011
Bradi1g00497	Bradi1g37940	0.813306
Bradi1g00497	Bradi1g38687	0.862573
Bradi1g00497	Bradi1g39150	0.797835
Bradi1g00497	Bradi1g39260	0.770066
Bradi1g00497	Bradi1g39270	0.860194
Bradi1g00497	Bradi1g42270	0.880941
Bradi1g00497	Bradi1g42720	0.762158
Bradi1g00497	Bradi1g43590	0.755404
Bradi1g00497	Bradi1g44270	0.918255
Bradi1g00497	Bradi1g44730	0.706818
Bradi1g00497	Bradi1g45630	0.804557
Bradi1g00497	Bradi1g45900	0.851106
Bradi1g00497	Bradi1g45990	0.770348
Bradi1g00497	Bradi1g46255	0.718451
Bradi1g00497	Bradi1g47563	0.775098
Bradi1g00497	Bradi1g48090	0.949672
Bradi1g00497	Bradi1g48271	0.895678
Bradi1g00497	Bradi1g48447	0.814295
Bradi1g00497	Bradi1g48540	0.823279
Bradi1g00497	Bradi1g48757	0.728861
Bradi1g00497	Bradi1g49107	0.823685
Bradi1g00497	Bradi1g49590	0.703628
Bradi1g00497	Bradi1g50330	0.885061
Bradi1g00497	Bradi1g51390	0.895364
Bradi1g00497	Bradi1g51560	0.938469
Bradi1g00497	Bradi1g51880	0.868674
Bradi1g00497	Bradi1g51940	0.728969
Bradi1g00497	Bradi1g52320	0.850344
Bradi1g00497	Bradi1g54730	0.855062
Bradi1g00497	Bradi1g54840	0.750673
Bradi1g00497	Bradi1g55000	0.741088
Bradi1g00497	Bradi1g55310	0.915608
Bradi1g00497	Bradi1g56000	0.91391
Bradi1g00497	Bradi1g56667	0.807695
Bradi1g00497	Bradi1g56800	0.827959
Bradi1g00497	Bradi1g58180	0.852338
Bradi1g00497	Bradi1g58256	0.764837
Bradi1g00497	Bradi1g58330	0.751499
Bradi1g00497	Bradi1g58390	0.801804
Bradi1g00497	Bradi1g58530	0.900976
Bradi1g00497	Bradi1g58896	0.904842
Bradi1g00497	Bradi1g59100	0.881048
Bradi1g00497	Bradi1g59350	0.896506
Bradi1g00497	Bradi1g59587	0.835236
Bradi1g00497	Bradi1g59760	0.898032
Bradi1g00497	Bradi1g60420	0.814649
Bradi1g00497	Bradi1g60431	0.81091
Bradi1g00497	Bradi1g60700	0.728423
Bradi1g00497	Bradi1g61240	0.743847
Bradi1g00497	Bradi1g61510	0.792604
Bradi1g00497	Bradi1g61637	0.752151
Bradi1g00497	Bradi1g61930	0.846039
Bradi1g00497	Bradi1g61973	0.850284
Bradi1g00497	Bradi1g61986	0.747146
Bradi1g00497	Bradi1g62257	0.854132
Bradi1g00497	Bradi1g63210	0.776248
Bradi1g00497	Bradi1g63320	0.810669
Bradi1g00497	Bradi1g63560	0.800719
Bradi1g00497	Bradi1g63940	0.816953
Bradi1g00497	Bradi1g64040	0.935236
Bradi1g00497	Bradi1g64150	0.727024
Bradi1g00497	Bradi1g64410	0.782026
Bradi1g00497	Bradi1g64460	0.873441
Bradi1g00497	Bradi1g65571	0.717174
Bradi1g00497	Bradi1g65630	0.824054
Bradi1g00497	Bradi1g65670	0.816514
Bradi1g00497	Bradi1g66970	0.932074
Bradi1g00497	Bradi1g67090	0.740942
Bradi1g00497	Bradi1g67540	0.758742
Bradi1g00497	Bradi1g67942	0.746855
Bradi1g00497	Bradi1g68200	0.720826
Bradi1g00497	Bradi1g68300	0.871402
Bradi1g00497	Bradi1g69300	0.849729
Bradi1g00497	Bradi1g69450	0.859167
Bradi1g00497	Bradi1g69470	0.864811
Bradi1g00497	Bradi1g69480	0.894812
Bradi1g00497	Bradi1g69490	0.823086
Bradi1g00497	Bradi1g69557	0.765374
Bradi1g00497	Bradi1g69840	0.705438
Bradi1g00497	Bradi1g70650	0.719704
Bradi1g00497	Bradi1g70690	0.728842
Bradi1g00497	Bradi1g70890	0.731261
Bradi1g00497	Bradi1g71517	0.803931
Bradi1g00497	Bradi1g71620	0.865253
Bradi1g00497	Bradi1g72800	0.860755
Bradi1g00497	Bradi1g72830	0.854631
Bradi1g00497	Bradi1g73860	0.858311
Bradi1g00497	Bradi1g73870	0.844334
Bradi1g00497	Bradi1g74470	0.820384
Bradi1g00497	Bradi1g74560	0.788374
Bradi1g00497	Bradi1g74840	0.814634
Bradi1g00497	Bradi1g75390	0.758864
Bradi1g00497	Bradi1g75590	0.819742
Bradi1g00497	Bradi1g76190	0.862477
Bradi1g00497	Bradi1g76227	0.890549
Bradi1g00497	Bradi1g76990	0.725815
Bradi1g00497	Bradi1g77430	0.942053
Bradi1g00497	Bradi1g77440	0.859541
Bradi1g00497	Bradi1g77750	0.816706
Bradi1g00497	Bradi1g77920	0.829922
Bradi1g00497	Bradi1g78246	0.701127
Bradi1g00497	Bradi1g78300	0.811848
Bradi1g00497	Bradi1g78430	0.918508
Bradi1g00497	Bradi1g78620	0.819188
Bradi1g00497	Bradi2g00320	0.735577
Bradi1g00497	Bradi2g00360	0.772288
Bradi1g00497	Bradi2g00890	0.77503
Bradi1g00497	Bradi2g01530	0.86465
Bradi1g00497	Bradi2g01980	0.903499
Bradi1g00497	Bradi2g02560	0.769085
Bradi1g00497	Bradi2g02976	0.873352
Bradi1g00497	Bradi2g02990	0.936055
Bradi1g00497	Bradi2g03120	0.90988
Bradi1g00497	Bradi2g03750	0.80597
Bradi1g00497	Bradi2g04297	0.746764
Bradi1g00497	Bradi2g04460	0.802772
Bradi1g00497	Bradi2g04480	0.868666
Bradi1g00497	Bradi2g04490	0.747495
Bradi1g00497	Bradi2g05530	0.783966
Bradi1g00497	Bradi2g06490	0.834464
Bradi1g00497	Bradi2g08420	0.709185
Bradi1g00497	Bradi2g08960	0.816785
Bradi1g00497	Bradi2g08980	0.819223
Bradi1g00497	Bradi2g09000	0.756748
Bradi1g00497	Bradi2g09170	0.722343
Bradi1g00497	Bradi2g09360	0.756371
Bradi1g00497	Bradi2g09470	0.757435
Bradi1g00497	Bradi2g09487	0.886114
Bradi1g00497	Bradi2g09850	0.858539
Bradi1g00497	Bradi2g09940	0.872334
Bradi1g00497	Bradi2g10100	0.85534
Bradi1g00497	Bradi2g10640	0.732386
Bradi1g00497	Bradi2g10840	0.812299
Bradi1g00497	Bradi2g11210	0.851116
Bradi1g00497	Bradi2g11790	0.902481
Bradi1g00497	Bradi2g11900	0.739973
Bradi1g00497	Bradi2g12320	0.748973
Bradi1g00497	Bradi2g12380	0.794865
Bradi1g00497	Bradi2g12427	0.854877
Bradi1g00497	Bradi2g12530	0.707817
Bradi1g00497	Bradi2g12660	0.881088
Bradi1g00497	Bradi2g13150	0.736944
Bradi1g00497	Bradi2g13367	0.760379
Bradi1g00497	Bradi2g13567	0.703761
Bradi1g00497	Bradi2g13690	0.734622
Bradi1g00497	Bradi2g13750	0.711244
Bradi1g00497	Bradi2g13767	0.868399
Bradi1g00497	Bradi2g13827	0.75314
Bradi1g00497	Bradi2g14320	0.895686
Bradi1g00497	Bradi2g14621	0.809478
Bradi1g00497	Bradi2g14740	0.901073
Bradi1g00497	Bradi2g15490	0.739903
Bradi1g00497	Bradi2g16520	0.847232
Bradi1g00497	Bradi2g16627	0.768106
Bradi1g00497	Bradi2g16670	0.965638
Bradi1g00497	Bradi2g16840	0.825735
Bradi1g00497	Bradi2g16950	0.859119
Bradi1g00497	Bradi2g17410	0.710772
Bradi1g00497	Bradi2g17507	0.720326
Bradi1g00497	Bradi2g18080	0.896897
Bradi1g00497	Bradi2g18130	0.898165
Bradi1g00497	Bradi2g18970	0.736371
Bradi1g00497	Bradi2g18990	0.897213
Bradi1g00497	Bradi2g19240	0.902606
Bradi1g00497	Bradi2g19490	0.760895
Bradi1g00497	Bradi2g19960	0.798608
Bradi1g00497	Bradi2g20030	0.846353
Bradi1g00497	Bradi2g20134	0.706281
Bradi1g00497	Bradi2g20210	0.917571
Bradi1g00497	Bradi2g20220	0.87674
Bradi1g00497	Bradi2g21017	0.838169
Bradi1g00497	Bradi2g21910	0.847253
Bradi1g00497	Bradi2g22040	0.746702
Bradi1g00497	Bradi2g22490	0.742798
Bradi1g00497	Bradi2g22640	0.878223
Bradi1g00497	Bradi2g23357	0.720249
Bradi1g00497	Bradi2g24030	0.787039
Bradi1g00497	Bradi2g24860	0.759019
Bradi1g00497	Bradi2g25327	0.863314
Bradi1g00497	Bradi2g26010	0.719724
Bradi1g00497	Bradi2g26076	0.789744
Bradi1g00497	Bradi2g26287	0.733526
Bradi1g00497	Bradi2g26290	0.87653
Bradi1g00497	Bradi2g26510	0.77675
Bradi1g00497	Bradi2g26530	0.818888
Bradi1g00497	Bradi2g26910	0.713127
Bradi1g00497	Bradi2g26952	0.892624
Bradi1g00497	Bradi2g27020	0.745067
Bradi1g00497	Bradi2g27140	0.918483
Bradi1g00497	Bradi2g27160	0.733527
Bradi1g00497	Bradi2g27830	0.844171
Bradi1g00497	Bradi2g28400	0.974726
Bradi1g00497	Bradi2g30410	0.780231
Bradi1g00497	Bradi2g30540	0.730397
Bradi1g00497	Bradi2g31250	0.837545
Bradi1g00497	Bradi2g31260	0.712175
Bradi1g00497	Bradi2g31270	0.910683
Bradi1g00497	Bradi2g31550	0.901149
Bradi1g00497	Bradi2g31570	0.812476
Bradi1g00497	Bradi2g31576	0.952354
Bradi1g00497	Bradi2g33270	0.896914
Bradi1g00497	Bradi2g33380	0.770559
Bradi1g00497	Bradi2g33480	0.770423
Bradi1g00497	Bradi2g33580	0.792887
Bradi1g00497	Bradi2g34660	0.77479
Bradi1g00497	Bradi2g34827	0.81468
Bradi1g00497	Bradi2g35050	0.922632
Bradi1g00497	Bradi2g35130	0.714919
Bradi1g00497	Bradi2g35180	0.879396
Bradi1g00497	Bradi2g35807	0.848453
Bradi1g00497	Bradi2g35820	0.718283
Bradi1g00497	Bradi2g35830	0.869989
Bradi1g00497	Bradi2g36000	0.839493
Bradi1g00497	Bradi2g36080	0.870007
Bradi1g00497	Bradi2g36237	0.8597
Bradi1g00497	Bradi2g36501	0.730498
Bradi1g00497	Bradi2g36550	0.760066
Bradi1g00497	Bradi2g36760	0.756264
Bradi1g00497	Bradi2g37487	0.776048
Bradi1g00497	Bradi2g37740	0.706969
Bradi1g00497	Bradi2g37840	0.75539
Bradi1g00497	Bradi2g38090	0.772931
Bradi1g00497	Bradi2g38100	0.788627
Bradi1g00497	Bradi2g38590	0.918063
Bradi1g00497	Bradi2g38650	0.708679
Bradi1g00497	Bradi2g38970	0.824544
Bradi1g00497	Bradi2g39800	0.888903
Bradi1g00497	Bradi2g40480	0.859009
Bradi1g00497	Bradi2g40537	0.876723
Bradi1g00497	Bradi2g41140	0.725431
Bradi1g00497	Bradi2g41150	0.885777
Bradi1g00497	Bradi2g41660	0.716252
Bradi1g00497	Bradi2g41910	0.851527
Bradi1g00497	Bradi2g42637	0.733283
Bradi1g00497	Bradi2g43350	0.896797
Bradi1g00497	Bradi2g43760	0.708396
Bradi1g00497	Bradi2g44070	0.775603
Bradi1g00497	Bradi2g45041	0.774492
Bradi1g00497	Bradi2g46070	0.826331
Bradi1g00497	Bradi2g46240	0.79761
Bradi1g00497	Bradi2g46260	0.796947
Bradi1g00497	Bradi2g46350	0.912738
Bradi1g00497	Bradi2g46650	0.868438
Bradi1g00497	Bradi2g46660	0.945744
Bradi1g00497	Bradi2g46957	0.745039
Bradi1g00497	Bradi2g47260	0.767369
Bradi1g00497	Bradi2g47987	0.869865
Bradi1g00497	Bradi2g48320	0.784625
Bradi1g00497	Bradi2g48487	0.770058
Bradi1g00497	Bradi2g49550	0.816903
Bradi1g00497	Bradi2g49760	0.7981
Bradi1g00497	Bradi2g49840	0.736112
Bradi1g00497	Bradi2g50070	0.953927
Bradi1g00497	Bradi2g51080	0.841928
Bradi1g00497	Bradi2g51100	0.896512
Bradi1g00497	Bradi2g51630	0.824229
Bradi1g00497	Bradi2g51700	0.891619
Bradi1g00497	Bradi2g52560	0.795084
Bradi1g00497	Bradi2g52770	0.761353
Bradi1g00497	Bradi2g53100	0.75472
Bradi1g00497	Bradi2g53150	0.941698
Bradi1g00497	Bradi2g53411	0.8551
Bradi1g00497	Bradi2g53980	0.852487
Bradi1g00497	Bradi2g53990	0.726236
Bradi1g00497	Bradi2g54120	0.882629
Bradi1g00497	Bradi2g54250	0.89388
Bradi1g00497	Bradi2g54950	0.853468
Bradi1g00497	Bradi2g55170	0.715859
Bradi1g00497	Bradi2g55460	0.814342
Bradi1g00497	Bradi2g55477	0.76258
Bradi1g00497	Bradi2g56190	0.819282
Bradi1g00497	Bradi2g56310	0.882061
Bradi1g00497	Bradi2g56330	0.817876
Bradi1g00497	Bradi2g56387	0.819643
Bradi1g00497	Bradi2g56710	0.848346
Bradi1g00497	Bradi2g57770	0.857868
Bradi1g00497	Bradi2g57860	0.873017
Bradi1g00497	Bradi2g57987	0.803594
Bradi1g00497	Bradi2g58020	0.733735
Bradi1g00497	Bradi2g58420	0.841077
Bradi1g00497	Bradi2g58950	0.721643
Bradi1g00497	Bradi2g59127	0.782689
Bradi1g00497	Bradi2g59520	0.868326
Bradi1g00497	Bradi2g59530	0.82202
Bradi1g00497	Bradi2g59690	0.864963
Bradi1g00497	Bradi2g59710	0.820647
Bradi1g00497	Bradi2g59930	0.859409
Bradi1g00497	Bradi2g60730	0.871434
Bradi1g00497	Bradi2g60740	0.840579
Bradi1g00497	Bradi2g60830	0.706719
Bradi1g00497	Bradi2g60970	0.804806
Bradi1g00497	Bradi2g61310	0.758309
Bradi1g00497	Bradi2g61727	0.86226
Bradi1g00497	Bradi3g00530	0.809101
Bradi1g00497	Bradi3g00980	0.821301
Bradi1g00497	Bradi3g01060	0.76963
Bradi1g00497	Bradi3g01310	0.747432
Bradi1g00497	Bradi3g01360	0.709805
Bradi1g00497	Bradi3g01510	0.818982
Bradi1g00497	Bradi3g02240	0.92564
Bradi1g00497	Bradi3g02320	0.836445
Bradi1g00497	Bradi3g02330	0.846239
Bradi1g00497	Bradi3g02650	0.75522
Bradi1g00497	Bradi3g02870	0.752007
Bradi1g00497	Bradi3g02997	0.745909
Bradi1g00497	Bradi3g03180	0.758464
Bradi1g00497	Bradi3g03192	0.817273
Bradi1g00497	Bradi3g03220	0.832903
Bradi1g00497	Bradi3g03317	0.727614
Bradi1g00497	Bradi3g03400	0.862061
Bradi1g00497	Bradi3g03532	0.722185
Bradi1g00497	Bradi3g03550	0.805228
Bradi1g00497	Bradi3g03620	0.825164
Bradi1g00497	Bradi3g03627	0.843867
Bradi1g00497	Bradi3g03690	0.743725
Bradi1g00497	Bradi3g03990	0.749208
Bradi1g00497	Bradi3g04050	0.776792
Bradi1g00497	Bradi3g04321	0.828627
Bradi1g00497	Bradi3g05420	0.885978
Bradi1g00497	Bradi3g05577	0.909675
Bradi1g00497	Bradi3g05697	0.841343
Bradi1g00497	Bradi3g06170	0.816999
Bradi1g00497	Bradi3g06370	0.757294
Bradi1g00497	Bradi3g06870	0.765832
Bradi1g00497	Bradi3g07110	0.810346
Bradi1g00497	Bradi3g07180	0.760861
Bradi1g00497	Bradi3g07220	0.856228
Bradi1g00497	Bradi3g08310	0.910961
Bradi1g00497	Bradi3g08380	0.842193
Bradi1g00497	Bradi3g08410	0.776734
Bradi1g00497	Bradi3g08557	0.885607
Bradi1g00497	Bradi3g08990	0.877456
Bradi1g00497	Bradi3g09037	0.794424
Bradi1g00497	Bradi3g09270	0.835324
Bradi1g00497	Bradi3g09540	0.786563
Bradi1g00497	Bradi3g09770	0.9406
Bradi1g00497	Bradi3g10140	0.863916
Bradi1g00497	Bradi3g10670	0.841277
Bradi1g00497	Bradi3g10820	0.745041
Bradi1g00497	Bradi3g12770	0.784637
Bradi1g00497	Bradi3g13380	0.700255
Bradi1g00497	Bradi3g13460	0.747551
Bradi1g00497	Bradi3g13860	0.779209
Bradi1g00497	Bradi3g14090	0.746539
Bradi1g00497	Bradi3g14160	0.855487
Bradi1g00497	Bradi3g14190	0.887898
Bradi1g00497	Bradi3g14240	0.77227
Bradi1g00497	Bradi3g14406	0.863068
Bradi1g00497	Bradi3g14480	0.702754
Bradi1g00497	Bradi3g14710	0.708829
Bradi1g00497	Bradi3g14830	0.930699
Bradi1g00497	Bradi3g15270	0.782597
Bradi1g00497	Bradi3g15420	0.826649
Bradi1g00497	Bradi3g15900	0.883154
Bradi1g00497	Bradi3g16270	0.78151
Bradi1g00497	Bradi3g16550	0.784764
Bradi1g00497	Bradi3g16730	0.853354
Bradi1g00497	Bradi3g16920	0.802328
Bradi1g00497	Bradi3g17050	0.774344
Bradi1g00497	Bradi3g17780	0.7417
Bradi1g00497	Bradi3g17950	0.928203
Bradi1g00497	Bradi3g18256	0.762158
Bradi1g00497	Bradi3g19280	0.821928
Bradi1g00497	Bradi3g19290	0.851018
Bradi1g00497	Bradi3g19450	0.766759
Bradi1g00497	Bradi3g19690	0.835212
Bradi1g00497	Bradi3g19735	0.716938
Bradi1g00497	Bradi3g19870	0.835003
Bradi1g00497	Bradi3g20080	0.713273
Bradi1g00497	Bradi3g20490	0.7141
Bradi1g00497	Bradi3g20610	0.764125
Bradi1g00497	Bradi3g21160	0.843399
Bradi1g00497	Bradi3g21650	0.750464
Bradi1g00497	Bradi3g22050	0.920004
Bradi1g00497	Bradi3g22380	0.729365
Bradi1g00497	Bradi3g22480	0.830326
Bradi1g00497	Bradi3g23160	0.77494
Bradi1g00497	Bradi3g25680	0.746811
Bradi1g00497	Bradi3g26770	0.708513
Bradi1g00497	Bradi3g27900	0.878604
Bradi1g00497	Bradi3g28470	0.739604
Bradi1g00497	Bradi3g29980	0.719332
Bradi1g00497	Bradi3g29990	0.789838
Bradi1g00497	Bradi3g30080	0.865729
Bradi1g00497	Bradi3g30480	0.814525
Bradi1g00497	Bradi3g30530	0.762023
Bradi1g00497	Bradi3g30750	0.834825
Bradi1g00497	Bradi3g30880	0.750335
Bradi1g00497	Bradi3g32990	0.758259
Bradi1g00497	Bradi3g33020	0.70463
Bradi1g00497	Bradi3g33360	0.716572
Bradi1g00497	Bradi3g33716	0.91172
Bradi1g00497	Bradi3g33728	0.802573
Bradi1g00497	Bradi3g33730	0.784189
Bradi1g00497	Bradi3g34524	0.840659
Bradi1g00497	Bradi3g34550	0.719436
Bradi1g00497	Bradi3g34646	0.867352
Bradi1g00497	Bradi3g34967	0.840877
Bradi1g00497	Bradi3g35550	0.799947
Bradi1g00497	Bradi3g36380	0.757312
Bradi1g00497	Bradi3g36500	0.763029
Bradi1g00497	Bradi3g37010	0.85124
Bradi1g00497	Bradi3g37610	0.872554
Bradi1g00497	Bradi3g38100	0.732418
Bradi1g00497	Bradi3g38440	0.762818
Bradi1g00497	Bradi3g38730	0.86488
Bradi1g00497	Bradi3g38747	0.791794
Bradi1g00497	Bradi3g38970	0.861438
Bradi1g00497	Bradi3g40020	0.748572
Bradi1g00497	Bradi3g40437	0.82185
Bradi1g00497	Bradi3g40610	0.841182
Bradi1g00497	Bradi3g40900	0.776782
Bradi1g00497	Bradi3g41030	0.829913
Bradi1g00497	Bradi3g41180	0.815859
Bradi1g00497	Bradi3g41420	0.856046
Bradi1g00497	Bradi3g41840	0.845995
Bradi1g00497	Bradi3g42410	0.864878
Bradi1g00497	Bradi3g42570	0.71162
Bradi1g00497	Bradi3g42670	0.736103
Bradi1g00497	Bradi3g42980	0.750666
Bradi1g00497	Bradi3g43250	0.717996
Bradi1g00497	Bradi3g43360	0.707402
Bradi1g00497	Bradi3g44217	0.815285
Bradi1g00497	Bradi3g45130	0.761823
Bradi1g00497	Bradi3g45760	0.731883
Bradi1g00497	Bradi3g45820	0.821828
Bradi1g00497	Bradi3g45910	0.775268
Bradi1g00497	Bradi3g46140	0.730318
Bradi1g00497	Bradi3g46390	0.943142
Bradi1g00497	Bradi3g46700	0.860492
Bradi1g00497	Bradi3g47920	0.710021
Bradi1g00497	Bradi3g48130	0.706446
Bradi1g00497	Bradi3g50320	0.729793
Bradi1g00497	Bradi3g50647	0.710928
Bradi1g00497	Bradi3g51151	0.786937
Bradi1g00497	Bradi3g51200	0.926121
Bradi1g00497	Bradi3g51387	0.739505
Bradi1g00497	Bradi3g52750	0.838135
Bradi1g00497	Bradi3g53107	0.72566
Bradi1g00497	Bradi3g53880	0.765811
Bradi1g00497	Bradi3g54040	0.840981
Bradi1g00497	Bradi3g54236	0.856764
Bradi1g00497	Bradi3g54460	0.847815
Bradi1g00497	Bradi3g54670	0.745006
Bradi1g00497	Bradi3g54700	0.780188
Bradi1g00497	Bradi3g54750	0.786003
Bradi1g00497	Bradi3g54860	0.860019
Bradi1g00497	Bradi3g54910	0.87813
Bradi1g00497	Bradi3g55390	0.788635
Bradi1g00497	Bradi3g55540	0.744778
Bradi1g00497	Bradi3g55780	0.865996
Bradi1g00497	Bradi3g55920	0.708782
Bradi1g00497	Bradi3g56030	0.771471
Bradi1g00497	Bradi3g56490	0.863164
Bradi1g00497	Bradi3g56640	0.839609
Bradi1g00497	Bradi3g56980	0.71257
Bradi1g00497	Bradi3g57510	0.917836
Bradi1g00497	Bradi3g57868	0.765936
Bradi1g00497	Bradi3g57940	0.892789
Bradi1g00497	Bradi3g57960	0.812817
Bradi1g00497	Bradi3g58295	0.860197
Bradi1g00497	Bradi3g58310	0.875787
Bradi1g00497	Bradi3g58327	0.87933
Bradi1g00497	Bradi3g59110	0.845643
Bradi1g00497	Bradi3g59360	0.840832
Bradi1g00497	Bradi3g59510	0.820606
Bradi1g00497	Bradi3g59910	0.724634
Bradi1g00497	Bradi3g59960	0.895544
Bradi1g00497	Bradi3g60330	0.90528
Bradi1g00497	Bradi4g00310	0.881034
Bradi1g00497	Bradi4g00480	0.923298
Bradi1g00497	Bradi4g00517	0.705827
Bradi1g00497	Bradi4g01090	0.848623
Bradi1g00497	Bradi4g01117	0.740901
Bradi1g00497	Bradi4g01185	0.860057
Bradi1g00497	Bradi4g01370	0.877036
Bradi1g00497	Bradi4g01390	0.925907
Bradi1g00497	Bradi4g01400	0.77101
Bradi1g00497	Bradi4g01410	0.717474
Bradi1g00497	Bradi4g01717	0.834383
Bradi1g00497	Bradi4g01966	0.752934
Bradi1g00497	Bradi4g01972	0.745499
Bradi1g00497	Bradi4g02030	0.869728
Bradi1g00497	Bradi4g02367	0.906053
Bradi1g00497	Bradi4g02380	0.876282
Bradi1g00497	Bradi4g02410	0.809569
Bradi1g00497	Bradi4g02680	0.934705
Bradi1g00497	Bradi4g02798	0.743497
Bradi1g00497	Bradi4g03150	0.715887
Bradi1g00497	Bradi4g03360	0.867222
Bradi1g00497	Bradi4g03380	0.782217
Bradi1g00497	Bradi4g03840	0.807571
Bradi1g00497	Bradi4g03940	0.734175
Bradi1g00497	Bradi4g04240	0.810788
Bradi1g00497	Bradi4g04880	0.852152
Bradi1g00497	Bradi4g05010	0.807576
Bradi1g00497	Bradi4g05310	0.746349
Bradi1g00497	Bradi4g05510	0.817047
Bradi1g00497	Bradi4g05950	0.858724
Bradi1g00497	Bradi4g06063	0.88951
Bradi1g00497	Bradi4g06137	0.85607
Bradi1g00497	Bradi4g06330	0.778007
Bradi1g00497	Bradi4g06460	0.762604
Bradi1g00497	Bradi4g07000	0.814753
Bradi1g00497	Bradi4g07110	0.831756
Bradi1g00497	Bradi4g07420	0.795089
Bradi1g00497	Bradi4g07470	0.742554
Bradi1g00497	Bradi4g07854	0.714988
Bradi1g00497	Bradi4g07990	0.866003
Bradi1g00497	Bradi4g08180	0.842175
Bradi1g00497	Bradi4g08200	0.774814
Bradi1g00497	Bradi4g08470	0.716668
Bradi1g00497	Bradi4g08680	0.885178
Bradi1g00497	Bradi4g08727	0.866437
Bradi1g00497	Bradi4g10590	0.779009
Bradi1g00497	Bradi4g10700	0.759967
Bradi1g00497	Bradi4g11900	0.853512
Bradi1g00497	Bradi4g12190	0.811464
Bradi1g00497	Bradi4g14090	0.852952
Bradi1g00497	Bradi4g15067	0.750716
Bradi1g00497	Bradi4g15730	0.729226
Bradi1g00497	Bradi4g16230	0.901511
Bradi1g00497	Bradi4g16327	0.811514
Bradi1g00497	Bradi4g16970	0.721695
Bradi1g00497	Bradi4g17040	0.767902
Bradi1g00497	Bradi4g19690	0.830293
Bradi1g00497	Bradi4g21040	0.755121
Bradi1g00497	Bradi4g22760	0.884858
Bradi1g00497	Bradi4g23290	0.734075
Bradi1g00497	Bradi4g23360	0.856206
Bradi1g00497	Bradi4g23407	0.847428
Bradi1g00497	Bradi4g23417	0.768398
Bradi1g00497	Bradi4g24197	0.862413
Bradi1g00497	Bradi4g24237	0.728206
Bradi1g00497	Bradi4g24480	0.766683
Bradi1g00497	Bradi4g24600	0.832839
Bradi1g00497	Bradi4g24750	0.741775
Bradi1g00497	Bradi4g25430	0.752058
Bradi1g00497	Bradi4g25620	0.765717
Bradi1g00497	Bradi4g26437	0.738015
Bradi1g00497	Bradi4g27110	0.78772
Bradi1g00497	Bradi4g28270	0.762508
Bradi1g00497	Bradi4g28590	0.896692
Bradi1g00497	Bradi4g28627	0.85674
Bradi1g00497	Bradi4g29240	0.792872
Bradi1g00497	Bradi4g29410	0.874679
Bradi1g00497	Bradi4g29547	0.747482
Bradi1g00497	Bradi4g29622	0.73973
Bradi1g00497	Bradi4g29870	0.880667
Bradi1g00497	Bradi4g30430	0.800761
Bradi1g00497	Bradi4g30450	0.872493
Bradi1g00497	Bradi4g31158	0.795571
Bradi1g00497	Bradi4g31176	0.740867
Bradi1g00497	Bradi4g31180	0.781413
Bradi1g00497	Bradi4g31250	0.719145
Bradi1g00497	Bradi4g32000	0.884063
Bradi1g00497	Bradi4g32759	0.820772
Bradi1g00497	Bradi4g32790	0.809304
Bradi1g00497	Bradi4g32870	0.85947
Bradi1g00497	Bradi4g33020	0.882335
Bradi1g00497	Bradi4g33660	0.891356
Bradi1g00497	Bradi4g33810	0.782253
Bradi1g00497	Bradi4g34050	0.88707
Bradi1g00497	Bradi4g34140	0.829304
Bradi1g00497	Bradi4g34460	0.828618
Bradi1g00497	Bradi4g34637	0.762573
Bradi1g00497	Bradi4g35060	0.861489
Bradi1g00497	Bradi4g35710	0.901514
Bradi1g00497	Bradi4g36700	0.753929
Bradi1g00497	Bradi4g37811	0.804519
Bradi1g00497	Bradi4g37845	0.799461
Bradi1g00497	Bradi4g37990	0.848378
Bradi1g00497	Bradi4g38000	0.715564
Bradi1g00497	Bradi4g38070	0.813151
Bradi1g00497	Bradi4g38960	0.750998
Bradi1g00497	Bradi4g39090	0.814727
Bradi1g00497	Bradi4g39310	0.714108
Bradi1g00497	Bradi4g39430	0.764201
Bradi1g00497	Bradi4g39940	0.74626
Bradi1g00497	Bradi4g40170	0.738743
Bradi1g00497	Bradi4g40300	0.71381
Bradi1g00497	Bradi4g41230	0.770856
Bradi1g00497	Bradi4g41400	0.793186
Bradi1g00497	Bradi4g41520	0.846234
Bradi1g00497	Bradi4g42817	0.914036
Bradi1g00497	Bradi4g43680	0.7676
Bradi1g00497	Bradi4g43780	0.795404
Bradi1g00497	Bradi4g44380	0.830854
Bradi1g00497	Bradi4g44760	0.853252
Bradi1g00497	Bradi5g00500	0.80317
Bradi1g00497	Bradi5g00710	0.825577
Bradi1g00497	Bradi5g00847	0.707777
Bradi1g00497	Bradi5g01020	0.807193
Bradi1g00497	Bradi5g01160	0.843896
Bradi1g00497	Bradi5g01230	0.825281
Bradi1g00497	Bradi5g01340	0.736076
Bradi1g00497	Bradi5g01920	0.713634
Bradi1g00497	Bradi5g02110	0.859821
Bradi1g00497	Bradi5g02160	0.84236
Bradi1g00497	Bradi5g02170	0.746864
Bradi1g00497	Bradi5g02340	0.721451
Bradi1g00497	Bradi5g02400	0.897408
Bradi1g00497	Bradi5g03400	0.767754
Bradi1g00497	Bradi5g03472	0.779516
Bradi1g00497	Bradi5g03810	0.820819
Bradi1g00497	Bradi5g03897	0.773665
Bradi1g00497	Bradi5g04860	0.885729
Bradi1g00497	Bradi5g06566	0.843125
Bradi1g00497	Bradi5g07210	0.727698
Bradi1g00497	Bradi5g07730	0.749142
Bradi1g00497	Bradi5g07750	0.891944
Bradi1g00497	Bradi5g07790	0.810076
Bradi1g00497	Bradi5g08400	0.888662
Bradi1g00497	Bradi5g08622	0.726776
Bradi1g00497	Bradi5g08690	0.88693
Bradi1g00497	Bradi5g08980	0.80471
Bradi1g00497	Bradi5g09056	0.778594
Bradi1g00497	Bradi5g09737	0.700284
Bradi1g00497	Bradi5g10380	0.853572
Bradi1g00497	Bradi5g10670	0.770691
Bradi1g00497	Bradi5g10820	0.770793
Bradi1g00497	Bradi5g10860	0.880511
Bradi1g00497	Bradi5g10950	0.737626
Bradi1g00497	Bradi5g12880	0.803301
Bradi1g00497	Bradi5g13120	0.849048
Bradi1g00497	Bradi5g13460	0.775856
Bradi1g00497	Bradi5g13700	0.749271
Bradi1g00497	Bradi5g13900	0.917778
Bradi1g00497	Bradi5g14550	0.80913
Bradi1g00497	Bradi5g14860	0.779464
Bradi1g00497	Bradi5g15070	0.761218
Bradi1g00497	Bradi5g15692	0.830096
Bradi1g00497	Bradi5g16700	0.851961
Bradi1g00497	Bradi5g17070	0.924972
Bradi1g00497	Bradi5g17580	0.775623
Bradi1g00497	Bradi5g18090	0.785052
Bradi1g00497	Bradi5g19380	0.853586
Bradi1g00497	Bradi5g19471	0.861501
Bradi1g00497	Bradi5g19660	0.882566
Bradi1g00497	Bradi5g20030	0.890414
Bradi1g00497	Bradi5g20280	0.715432
Bradi1g00497	Bradi5g21215	0.724236
Bradi1g00497	Bradi5g21937	0.709214
Bradi1g00497	Bradi5g22179	0.706906
Bradi1g00497	Bradi5g22220	0.82146
Bradi1g00497	Bradi5g23330	0.790916
Bradi1g00497	Bradi5g23880	0.766291
Bradi1g00497	Bradi5g23970	0.816377
Bradi1g00497	Bradi5g24160	0.84592
Bradi1g00497	Bradi5g24530	0.749714
Bradi1g00497	Bradi5g24580	0.837634
Bradi1g00497	Bradi5g24600	0.857024
Bradi1g00497	Bradi5g24870	0.889456
Bradi1g00497	Bradi5g24930	0.836954
Bradi1g00497	Bradi5g25100	0.897812
Bradi1g00497	Bradi5g25310	0.844564
Bradi1g00497	Bradi5g25500	0.922625
Bradi1g00497	Bradi5g25970	0.893987
Bradi1g00497	Bradi5g26580	0.75392
Bradi1g00497	Bradi5g27367	0.844891
Bradi1g00530	Bradi1g05240	0.79679
Bradi1g00530	Bradi1g06080	0.771163
Bradi1g00530	Bradi1g28416	0.746012
Bradi1g00530	Bradi1g63087	0.750702
Bradi1g00530	Bradi1g63277	0.719492
Bradi1g00530	Bradi1g74850	0.795129
Bradi1g00530	Bradi2g12140	0.700115
Bradi1g00530	Bradi2g16402	0.734849
Bradi1g00530	Bradi2g17390	0.745737
Bradi1g00530	Bradi2g39450	0.745905
Bradi1g00530	Bradi2g48960	0.785503
Bradi1g00530	Bradi2g51400	0.707356
Bradi1g00530	Bradi2g56537	0.756688
Bradi1g00530	Bradi2g58967	0.708314
Bradi1g00530	Bradi3g05160	0.76522
Bradi1g00530	Bradi3g10160	0.81619
Bradi1g00530	Bradi3g26680	0.727875
Bradi1g00530	Bradi3g34340	0.704446
Bradi1g00530	Bradi3g46033	0.734468
Bradi1g00530	Bradi3g46126	0.734157
Bradi1g00530	Bradi3g54380	0.718395
Bradi1g00530	Bradi3g57027	0.749829
Bradi1g00530	Bradi3g60850	0.701954
Bradi1g00530	Bradi4g14900	0.704505
Bradi1g00530	Bradi4g20580	0.709705
Bradi1g00530	Bradi4g34022	0.737192
Bradi1g00530	Bradi4g39580	0.754725
Bradi1g00530	Bradi4g43110	0.762506
Bradi1g00530	Bradi5g11240	0.714637
Bradi1g00820	Bradi1g00847	0.781327
Bradi1g00820	Bradi1g01130	0.752581
Bradi1g00820	Bradi1g01900	0.803642
Bradi1g00820	Bradi1g02180	0.789909
Bradi1g00820	Bradi1g02280	0.809239
Bradi1g00820	Bradi1g02517	0.800889
Bradi1g00820	Bradi1g02810	0.814751
Bradi1g00820	Bradi1g03470	0.746444
Bradi1g00820	Bradi1g04957	0.746987
Bradi1g00820	Bradi1g05390	0.710374
Bradi1g00820	Bradi1g05810	0.737365
Bradi1g00820	Bradi1g07550	0.805959
Bradi1g00820	Bradi1g08977	0.735104
Bradi1g00820	Bradi1g09290	0.722497
Bradi1g00820	Bradi1g09400	0.757908
Bradi1g00820	Bradi1g09560	0.716836
Bradi1g00820	Bradi1g10000	0.761504
Bradi1g00820	Bradi1g10140	0.807453
Bradi1g00820	Bradi1g11110	0.738178
Bradi1g00820	Bradi1g11290	0.718918
Bradi1g00820	Bradi1g12157	0.752523
Bradi1g00820	Bradi1g12715	0.759943
Bradi1g00820	Bradi1g13520	0.782129
Bradi1g00820	Bradi1g14127	0.748073
Bradi1g00820	Bradi1g16240	0.779478
Bradi1g00820	Bradi1g17300	0.744961
Bradi1g00820	Bradi1g18180	0.704502
Bradi1g00820	Bradi1g18750	0.74859
Bradi1g00820	Bradi1g19670	0.719908
Bradi1g00820	Bradi1g19690	0.759757
Bradi1g00820	Bradi1g20150	0.827416
Bradi1g00820	Bradi1g20230	0.830575
Bradi1g00820	Bradi1g20390	0.715167
Bradi1g00820	Bradi1g21250	0.839493
Bradi1g00820	Bradi1g22566	0.718714
Bradi1g00820	Bradi1g23400	0.718812
Bradi1g00820	Bradi1g24070	0.720956
Bradi1g00820	Bradi1g25215	0.754295
Bradi1g00820	Bradi1g25564	0.711392
Bradi1g00820	Bradi1g25780	0.811121
Bradi1g00820	Bradi1g28280	0.82212
Bradi1g00820	Bradi1g28500	0.747159
Bradi1g00820	Bradi1g30550	0.743055
Bradi1g00820	Bradi1g31200	0.75513
Bradi1g00820	Bradi1g31430	0.762907
Bradi1g00820	Bradi1g32640	0.787748
Bradi1g00820	Bradi1g33130	0.764129
Bradi1g00820	Bradi1g33390	0.776414
Bradi1g00820	Bradi1g34170	0.788248
Bradi1g00820	Bradi1g34340	0.72573
Bradi1g00820	Bradi1g34890	0.795805
Bradi1g00820	Bradi1g38380	0.7014
Bradi1g00820	Bradi1g39150	0.790889
Bradi1g00820	Bradi1g42270	0.730625
Bradi1g00820	Bradi1g43350	0.721639
Bradi1g00820	Bradi1g48030	0.743371
Bradi1g00820	Bradi1g48170	0.779855
Bradi1g00820	Bradi1g49477	0.782232
Bradi1g00820	Bradi1g49607	0.791606
Bradi1g00820	Bradi1g50426	0.761842
Bradi1g00820	Bradi1g51177	0.760032
Bradi1g00820	Bradi1g51390	0.782169
Bradi1g00820	Bradi1g51880	0.797141
Bradi1g00820	Bradi1g51940	0.795309
Bradi1g00820	Bradi1g52320	0.767401
Bradi1g00820	Bradi1g52567	0.748276
Bradi1g00820	Bradi1g53482	0.702437
Bradi1g00820	Bradi1g55000	0.80722
Bradi1g00820	Bradi1g55310	0.719263
Bradi1g00820	Bradi1g56667	0.801329
Bradi1g00820	Bradi1g56770	0.701102
Bradi1g00820	Bradi1g57920	0.852975
Bradi1g00820	Bradi1g58256	0.756788
Bradi1g00820	Bradi1g58470	0.712254
Bradi1g00820	Bradi1g59100	0.735757
Bradi1g00820	Bradi1g59350	0.754001
Bradi1g00820	Bradi1g59587	0.747649
Bradi1g00820	Bradi1g59610	0.718169
Bradi1g00820	Bradi1g59771	0.798036
Bradi1g00820	Bradi1g59781	0.710198
Bradi1g00820	Bradi1g60130	0.844735
Bradi1g00820	Bradi1g60490	0.744471
Bradi1g00820	Bradi1g61930	0.76337
Bradi1g00820	Bradi1g62390	0.758823
Bradi1g00820	Bradi1g63310	0.793298
Bradi1g00820	Bradi1g64170	0.844661
Bradi1g00820	Bradi1g64410	0.711008
Bradi1g00820	Bradi1g65650	0.728808
Bradi1g00820	Bradi1g67090	0.705725
Bradi1g00820	Bradi1g67942	0.772434
Bradi1g00820	Bradi1g69480	0.715844
Bradi1g00820	Bradi1g70890	0.73546
Bradi1g00820	Bradi1g71340	0.706824
Bradi1g00820	Bradi1g72320	0.731628
Bradi1g00820	Bradi1g74470	0.703622
Bradi1g00820	Bradi1g76860	0.792878
Bradi1g00820	Bradi1g77280	0.795482
Bradi1g00820	Bradi1g77325	0.794057
Bradi1g00820	Bradi1g77440	0.818138
Bradi1g00820	Bradi1g78720	0.747952
Bradi1g00820	Bradi2g02990	0.724357
Bradi1g00820	Bradi2g03750	0.712269
Bradi1g00820	Bradi2g05530	0.750897
Bradi1g00820	Bradi2g08937	0.718369
Bradi1g00820	Bradi2g08960	0.8059
Bradi1g00820	Bradi2g08980	0.805074
Bradi1g00820	Bradi2g09240	0.71759
Bradi1g00820	Bradi2g09360	0.828967
Bradi1g00820	Bradi2g09470	0.807474
Bradi1g00820	Bradi2g09850	0.736547
Bradi1g00820	Bradi2g10640	0.734677
Bradi1g00820	Bradi2g11210	0.769715
Bradi1g00820	Bradi2g11790	0.754248
Bradi1g00820	Bradi2g12427	0.769623
Bradi1g00820	Bradi2g13137	0.788355
Bradi1g00820	Bradi2g13150	0.82551
Bradi1g00820	Bradi2g13297	0.712123
Bradi1g00820	Bradi2g13367	0.726438
Bradi1g00820	Bradi2g13630	0.768854
Bradi1g00820	Bradi2g13750	0.754981
Bradi1g00820	Bradi2g13767	0.745873
Bradi1g00820	Bradi2g14510	0.728617
Bradi1g00820	Bradi2g16447	0.714332
Bradi1g00820	Bradi2g16467	0.750018
Bradi1g00820	Bradi2g16520	0.722082
Bradi1g00820	Bradi2g16950	0.740328
Bradi1g00820	Bradi2g18000	0.721122
Bradi1g00820	Bradi2g18080	0.755109
Bradi1g00820	Bradi2g18130	0.702064
Bradi1g00820	Bradi2g19240	0.713614
Bradi1g00820	Bradi2g20210	0.724337
Bradi1g00820	Bradi2g20220	0.721646
Bradi1g00820	Bradi2g23507	0.742216
Bradi1g00820	Bradi2g25327	0.748917
Bradi1g00820	Bradi2g25360	0.783874
Bradi1g00820	Bradi2g26010	0.743389
Bradi1g00820	Bradi2g26145	0.715005
Bradi1g00820	Bradi2g26260	0.73908
Bradi1g00820	Bradi2g27390	0.733688
Bradi1g00820	Bradi2g27440	0.735718
Bradi1g00820	Bradi2g29960	0.738179
Bradi1g00820	Bradi2g30540	0.772723
Bradi1g00820	Bradi2g31270	0.734433
Bradi1g00820	Bradi2g32240	0.818706
Bradi1g00820	Bradi2g32250	0.7428
Bradi1g00820	Bradi2g33270	0.730494
Bradi1g00820	Bradi2g33580	0.78295
Bradi1g00820	Bradi2g34010	0.729612
Bradi1g00820	Bradi2g34710	0.711736
Bradi1g00820	Bradi2g36000	0.784468
Bradi1g00820	Bradi2g36217	0.793805
Bradi1g00820	Bradi2g36550	0.784485
Bradi1g00820	Bradi2g37450	0.778585
Bradi1g00820	Bradi2g37840	0.710608
Bradi1g00820	Bradi2g38090	0.718257
Bradi1g00820	Bradi2g38100	0.713229
Bradi1g00820	Bradi2g38440	0.728327
Bradi1g00820	Bradi2g38970	0.740912
Bradi1g00820	Bradi2g40490	0.832268
Bradi1g00820	Bradi2g40533	0.75079
Bradi1g00820	Bradi2g40537	0.74908
Bradi1g00820	Bradi2g41150	0.707147
Bradi1g00820	Bradi2g41580	0.760585
Bradi1g00820	Bradi2g43460	0.726643
Bradi1g00820	Bradi2g45110	0.736292
Bradi1g00820	Bradi2g46260	0.835255
Bradi1g00820	Bradi2g47260	0.790664
Bradi1g00820	Bradi2g47850	0.798286
Bradi1g00820	Bradi2g47987	0.745197
Bradi1g00820	Bradi2g48487	0.789893
Bradi1g00820	Bradi2g49550	0.734526
Bradi1g00820	Bradi2g50070	0.719678
Bradi1g00820	Bradi2g51000	0.802145
Bradi1g00820	Bradi2g53530	0.805018
Bradi1g00820	Bradi2g54120	0.724068
Bradi1g00820	Bradi2g55190	0.753243
Bradi1g00820	Bradi2g56190	0.751993
Bradi1g00820	Bradi2g56310	0.775179
Bradi1g00820	Bradi2g56387	0.731621
Bradi1g00820	Bradi2g56440	0.774652
Bradi1g00820	Bradi2g56760	0.731306
Bradi1g00820	Bradi2g56865	0.735456
Bradi1g00820	Bradi2g58550	0.764285
Bradi1g00820	Bradi2g59127	0.750509
Bradi1g00820	Bradi2g59520	0.760519
Bradi1g00820	Bradi2g59530	0.764196
Bradi1g00820	Bradi2g60730	0.701338
Bradi1g00820	Bradi2g61380	0.71277
Bradi1g00820	Bradi2g61810	0.797572
Bradi1g00820	Bradi2g61870	0.718831
Bradi1g00820	Bradi3g00290	0.796216
Bradi1g00820	Bradi3g00530	0.7074
Bradi1g00820	Bradi3g00980	0.73904
Bradi1g00820	Bradi3g01310	0.762933
Bradi1g00820	Bradi3g02330	0.732175
Bradi1g00820	Bradi3g02670	0.735164
Bradi1g00820	Bradi3g02870	0.812717
Bradi1g00820	Bradi3g02950	0.756301
Bradi1g00820	Bradi3g03192	0.823051
Bradi1g00820	Bradi3g03317	0.772949
Bradi1g00820	Bradi3g03400	0.798626
Bradi1g00820	Bradi3g03550	0.863949
Bradi1g00820	Bradi3g03710	0.744737
Bradi1g00820	Bradi3g04050	0.716886
Bradi1g00820	Bradi3g04920	0.788272
Bradi1g00820	Bradi3g05000	0.760061
Bradi1g00820	Bradi3g07637	0.723508
Bradi1g00820	Bradi3g08120	0.705725
Bradi1g00820	Bradi3g08380	0.796438
Bradi1g00820	Bradi3g08410	0.792737
Bradi1g00820	Bradi3g08557	0.712902
Bradi1g00820	Bradi3g08990	0.713232
Bradi1g00820	Bradi3g09270	0.745992
Bradi1g00820	Bradi3g10140	0.77197
Bradi1g00820	Bradi3g10630	0.725707
Bradi1g00820	Bradi3g10946	0.752394
Bradi1g00820	Bradi3g12770	0.811475
Bradi1g00820	Bradi3g13040	0.711561
Bradi1g00820	Bradi3g14160	0.739256
Bradi1g00820	Bradi3g14710	0.741054
Bradi1g00820	Bradi3g14870	0.759463
Bradi1g00820	Bradi3g15420	0.728512
Bradi1g00820	Bradi3g16270	0.748659
Bradi1g00820	Bradi3g16730	0.790997
Bradi1g00820	Bradi3g16920	0.740476
Bradi1g00820	Bradi3g17630	0.789576
Bradi1g00820	Bradi3g19227	0.744901
Bradi1g00820	Bradi3g19247	0.712833
Bradi1g00820	Bradi3g19290	0.705689
Bradi1g00820	Bradi3g20490	0.767437
Bradi1g00820	Bradi3g20610	0.776041
Bradi1g00820	Bradi3g26770	0.791096
Bradi1g00820	Bradi3g27190	0.734581
Bradi1g00820	Bradi3g27900	0.736195
Bradi1g00820	Bradi3g27933	0.838804
Bradi1g00820	Bradi3g29900	0.737307
Bradi1g00820	Bradi3g29980	0.800861
Bradi1g00820	Bradi3g30080	0.78009
Bradi1g00820	Bradi3g30480	0.72331
Bradi1g00820	Bradi3g31110	0.742256
Bradi1g00820	Bradi3g31397	0.756102
Bradi1g00820	Bradi3g31520	0.737812
Bradi1g00820	Bradi3g33080	0.724688
Bradi1g00820	Bradi3g33360	0.748933
Bradi1g00820	Bradi3g33710	0.803571
Bradi1g00820	Bradi3g33716	0.758629
Bradi1g00820	Bradi3g34490	0.716414
Bradi1g00820	Bradi3g34646	0.774634
Bradi1g00820	Bradi3g34967	0.726593
Bradi1g00820	Bradi3g35550	0.718619
Bradi1g00820	Bradi3g35650	0.840345
Bradi1g00820	Bradi3g36150	0.737766
Bradi1g00820	Bradi3g36500	0.760846
Bradi1g00820	Bradi3g37010	0.75231
Bradi1g00820	Bradi3g40020	0.708498
Bradi1g00820	Bradi3g40180	0.732789
Bradi1g00820	Bradi3g40900	0.86818
Bradi1g00820	Bradi3g41420	0.700148
Bradi1g00820	Bradi3g41500	0.725158
Bradi1g00820	Bradi3g41840	0.70512
Bradi1g00820	Bradi3g42570	0.736715
Bradi1g00820	Bradi3g44217	0.705554
Bradi1g00820	Bradi3g44496	0.749564
Bradi1g00820	Bradi3g46140	0.754623
Bradi1g00820	Bradi3g50670	0.777409
Bradi1g00820	Bradi3g50800	0.743619
Bradi1g00820	Bradi3g51151	0.794644
Bradi1g00820	Bradi3g51490	0.787466
Bradi1g00820	Bradi3g51510	0.713381
Bradi1g00820	Bradi3g51520	0.802625
Bradi1g00820	Bradi3g51530	0.723061
Bradi1g00820	Bradi3g52330	0.700899
Bradi1g00820	Bradi3g52870	0.78284
Bradi1g00820	Bradi3g53107	0.71445
Bradi1g00820	Bradi3g53880	0.739055
Bradi1g00820	Bradi3g54236	0.74574
Bradi1g00820	Bradi3g54460	0.808054
Bradi1g00820	Bradi3g54750	0.793278
Bradi1g00820	Bradi3g54880	0.725178
Bradi1g00820	Bradi3g55540	0.738656
Bradi1g00820	Bradi3g56490	0.804354
Bradi1g00820	Bradi3g57470	0.788981
Bradi1g00820	Bradi3g57740	0.756547
Bradi1g00820	Bradi3g57868	0.773492
Bradi1g00820	Bradi3g57940	0.756702
Bradi1g00820	Bradi3g58295	0.705145
Bradi1g00820	Bradi3g58310	0.734146
Bradi1g00820	Bradi3g59110	0.714098
Bradi1g00820	Bradi3g59400	0.767803
Bradi1g00820	Bradi3g59910	0.754207
Bradi1g00820	Bradi3g60190	0.766379
Bradi1g00820	Bradi3g60460	0.749689
Bradi1g00820	Bradi3g61016	0.72557
Bradi1g00820	Bradi4g00517	0.728257
Bradi1g00820	Bradi4g01117	0.700167
Bradi1g00820	Bradi4g01185	0.725328
Bradi1g00820	Bradi4g01410	0.733474
Bradi1g00820	Bradi4g01717	0.774226
Bradi1g00820	Bradi4g01966	0.714312
Bradi1g00820	Bradi4g02030	0.736996
Bradi1g00820	Bradi4g02367	0.745255
Bradi1g00820	Bradi4g02380	0.769107
Bradi1g00820	Bradi4g02410	0.801906
Bradi1g00820	Bradi4g02625	0.711307
Bradi1g00820	Bradi4g02680	0.746626
Bradi1g00820	Bradi4g03114	0.702247
Bradi1g00820	Bradi4g03150	0.764624
Bradi1g00820	Bradi4g03360	0.770791
Bradi1g00820	Bradi4g04880	0.796024
Bradi1g00820	Bradi4g05010	0.796436
Bradi1g00820	Bradi4g07110	0.792371
Bradi1g00820	Bradi4g07570	0.712355
Bradi1g00820	Bradi4g07854	0.805122
Bradi1g00820	Bradi4g08180	0.80966
Bradi1g00820	Bradi4g08527	0.770258
Bradi1g00820	Bradi4g08727	0.740507
Bradi1g00820	Bradi4g12190	0.833104
Bradi1g00820	Bradi4g14090	0.760422
Bradi1g00820	Bradi4g14490	0.808578
Bradi1g00820	Bradi4g14910	0.732201
Bradi1g00820	Bradi4g15307	0.727466
Bradi1g00820	Bradi4g17040	0.703878
Bradi1g00820	Bradi4g17287	0.706153
Bradi1g00820	Bradi4g19590	0.705401
Bradi1g00820	Bradi4g20610	0.838641
Bradi1g00820	Bradi4g22760	0.703855
Bradi1g00820	Bradi4g23290	0.805291
Bradi1g00820	Bradi4g24750	0.720451
Bradi1g00820	Bradi4g25188	0.770856
Bradi1g00820	Bradi4g25620	0.750588
Bradi1g00820	Bradi4g28270	0.777439
Bradi1g00820	Bradi4g28380	0.80025
Bradi1g00820	Bradi4g29240	0.712503
Bradi1g00820	Bradi4g29410	0.757716
Bradi1g00820	Bradi4g29547	0.70061
Bradi1g00820	Bradi4g29852	0.703294
Bradi1g00820	Bradi4g30190	0.770049
Bradi1g00820	Bradi4g30450	0.704314
Bradi1g00820	Bradi4g31250	0.755559
Bradi1g00820	Bradi4g32759	0.769708
Bradi1g00820	Bradi4g32870	0.707444
Bradi1g00820	Bradi4g33660	0.793793
Bradi1g00820	Bradi4g34220	0.835641
Bradi1g00820	Bradi4g34460	0.753198
Bradi1g00820	Bradi4g34637	0.728458
Bradi1g00820	Bradi4g39360	0.767795
Bradi1g00820	Bradi4g39887	0.754552
Bradi1g00820	Bradi4g40280	0.736704
Bradi1g00820	Bradi4g40300	0.82841
Bradi1g00820	Bradi4g41230	0.727389
Bradi1g00820	Bradi4g42098	0.75655
Bradi1g00820	Bradi4g42160	0.736824
Bradi1g00820	Bradi4g42817	0.707835
Bradi1g00820	Bradi4g43130	0.753586
Bradi1g00820	Bradi4g44420	0.778263
Bradi1g00820	Bradi4g44760	0.805205
Bradi1g00820	Bradi5g00847	0.813873
Bradi1g00820	Bradi5g02340	0.851219
Bradi1g00820	Bradi5g02380	0.757028
Bradi1g00820	Bradi5g02400	0.738932
Bradi1g00820	Bradi5g07210	0.728036
Bradi1g00820	Bradi5g07750	0.74517
Bradi1g00820	Bradi5g07790	0.716536
Bradi1g00820	Bradi5g08400	0.773086
Bradi1g00820	Bradi5g09056	0.721766
Bradi1g00820	Bradi5g10380	0.823717
Bradi1g00820	Bradi5g10630	0.705811
Bradi1g00820	Bradi5g10670	0.747499
Bradi1g00820	Bradi5g10954	0.727401
Bradi1g00820	Bradi5g12617	0.774415
Bradi1g00820	Bradi5g13120	0.714633
Bradi1g00820	Bradi5g13537	0.732529
Bradi1g00820	Bradi5g13790	0.819892
Bradi1g00820	Bradi5g13900	0.705372
Bradi1g00820	Bradi5g14860	0.805443
Bradi1g00820	Bradi5g15070	0.816764
Bradi1g00820	Bradi5g15692	0.743112
Bradi1g00820	Bradi5g17580	0.710319
Bradi1g00820	Bradi5g18080	0.712896
Bradi1g00820	Bradi5g19380	0.789837
Bradi1g00820	Bradi5g19970	0.784278
Bradi1g00820	Bradi5g20920	0.715616
Bradi1g00820	Bradi5g21475	0.727007
Bradi1g00820	Bradi5g22007	0.700721
Bradi1g00820	Bradi5g22179	0.71164
Bradi1g00820	Bradi5g23270	0.716729
Bradi1g00820	Bradi5g24580	0.768368
Bradi1g00820	Bradi5g24870	0.750396
Bradi1g00820	Bradi5g24930	0.70648
Bradi1g00820	Bradi5g25500	0.749603
Bradi1g00847	Bradi1g00990	0.847914
Bradi1g00847	Bradi1g01110	0.865745
Bradi1g00847	Bradi1g01130	0.893189
Bradi1g00847	Bradi1g01900	0.879763
Bradi1g00847	Bradi1g01930	0.828975
Bradi1g00847	Bradi1g02145	0.757536
Bradi1g00847	Bradi1g02280	0.828858
Bradi1g00847	Bradi1g02517	0.838926
Bradi1g00847	Bradi1g02630	0.843924
Bradi1g00847	Bradi1g02810	0.899542
Bradi1g00847	Bradi1g02950	0.835319
Bradi1g00847	Bradi1g03320	0.765272
Bradi1g00847	Bradi1g03470	0.902569
Bradi1g00847	Bradi1g03660	0.769382
Bradi1g00847	Bradi1g03730	0.751488
Bradi1g00847	Bradi1g03827	0.823035
Bradi1g00847	Bradi1g03867	0.798411
Bradi1g00847	Bradi1g03920	0.858822
Bradi1g00847	Bradi1g04180	0.87857
Bradi1g00847	Bradi1g04270	0.818531
Bradi1g00847	Bradi1g04917	0.909242
Bradi1g00847	Bradi1g04957	0.887462
Bradi1g00847	Bradi1g05070	0.864477
Bradi1g00847	Bradi1g05230	0.721833
Bradi1g00847	Bradi1g05360	0.81278
Bradi1g00847	Bradi1g05390	0.902109
Bradi1g00847	Bradi1g05430	0.805676
Bradi1g00847	Bradi1g05467	0.835313
Bradi1g00847	Bradi1g05650	0.817839
Bradi1g00847	Bradi1g05810	0.908581
Bradi1g00847	Bradi1g06580	0.710459
Bradi1g00847	Bradi1g07110	0.703896
Bradi1g00847	Bradi1g07120	0.701751
Bradi1g00847	Bradi1g07550	0.720143
Bradi1g00847	Bradi1g08287	0.715867
Bradi1g00847	Bradi1g08294	0.74439
Bradi1g00847	Bradi1g08350	0.856519
Bradi1g00847	Bradi1g08470	0.876394
Bradi1g00847	Bradi1g08780	0.855383
Bradi1g00847	Bradi1g08940	0.745059
Bradi1g00847	Bradi1g08977	0.843836
Bradi1g00847	Bradi1g09100	0.741316
Bradi1g00847	Bradi1g09200	0.827319
Bradi1g00847	Bradi1g09290	0.842249
Bradi1g00847	Bradi1g09400	0.844954
Bradi1g00847	Bradi1g09560	0.823135
Bradi1g00847	Bradi1g09750	0.7343
[truncated: 591,828+ more rows]
