# Supplementary material for: Diurnal Transcriptome and Gene Network Represented through Sparse Modeling in Brachypodium distachyon
Source: Front Plant Sci. 2017 Nov 28;8:2055. doi: 10.3389/fpls.2017.02055 (PMC5712366; doi:10.3389/fpls.2017.02055)
Supplement: Supplementary file 7 [file Table_4.XLSX]

## Sheet: Sheet1
Supplementary Table 4 Gene networks (Gene g -> Gene j) infered from group SCAD analysis
Gene g	Gene j	Number of times Bi,j satisfied(≥20)	Model
Bradi3g40370	Bradi1g00497	29	ARX(1)
Bradi1g41115	Bradi1g00530	21	ARX(1)
Bradi1g23390	Bradi1g00820	20	ARX(1)
Bradi1g43900	Bradi1g01130	23	ARX(1)
Bradi3g40370	Bradi1g01130	21	ARX(1)
Bradi3g40370	Bradi1g01220	23	ARX(1)
Bradi2g16282	Bradi1g01507	28	ARX(1)
Bradi3g33728	Bradi1g01507	25	ARX(1)
Bradi3g40370	Bradi1g01507	23	ARX(1)
Bradi2g16282	Bradi1g01560	29	ARX(1)
Bradi3g33728	Bradi1g01660	23	ARX(1)
Bradi1g41115	Bradi1g01810	21	ARX(1)
Bradi2g23440	Bradi1g01900	21	ARX(1)
Bradi1g43900	Bradi1g01930	20	ARX(1)
Bradi2g16282	Bradi1g01942	20	ARX(1)
Bradi3g33728	Bradi1g02080	30	ARX(1)
Bradi3g40370	Bradi1g02080	20	ARX(1)
Bradi1g23390	Bradi1g02280	28	ARX(1)
Bradi1g23390	Bradi1g02400	27	ARX(1)
Bradi2g16282	Bradi1g02570	27	ARX(1)
Bradi3g33728	Bradi1g02570	20	ARX(1)
Bradi1g43900	Bradi1g02630	23	ARX(1)
Bradi3g40370	Bradi1g02630	27	ARX(1)
Bradi2g16282	Bradi1g02730	26	ARX(1)
Bradi2g16282	Bradi1g02800	26	ARX(1)
Bradi1g23390	Bradi1g02810	28	ARX(1)
Bradi2g16282	Bradi1g03250	25	ARX(1)
Bradi3g33728	Bradi1g03450	30	ARX(1)
Bradi3g40370	Bradi1g03470	23	ARX(1)
Bradi2g16282	Bradi1g03560	29	ARX(1)
Bradi1g55600	Bradi1g03660	24	ARX(1)
Bradi1g43900	Bradi1g03920	20	ARX(1)
Bradi3g40370	Bradi1g03920	28	ARX(1)
Bradi3g33728	Bradi1g03940	25	ARX(1)
Bradi3g33728	Bradi1g03950	23	ARX(1)
Bradi3g40370	Bradi1g04120	22	ARX(1)
Bradi3g40370	Bradi1g04270	23	ARX(1)
Bradi3g40370	Bradi1g04520	28	ARX(1)
Bradi3g40370	Bradi1g04700	22	ARX(1)
Bradi3g33728	Bradi1g04790	24	ARX(1)
Bradi3g40370	Bradi1g04790	22	ARX(1)
Bradi3g40370	Bradi1g05070	26	ARX(1)
Bradi2g16282	Bradi1g05156	29	ARX(1)
Bradi2g16282	Bradi1g05198	25	ARX(1)
Bradi3g33728	Bradi1g05210	26	ARX(1)
Bradi3g40370	Bradi1g05430	27	ARX(1)
Bradi2g16282	Bradi1g05467	30	ARX(1)
Bradi3g40370	Bradi1g05467	23	ARX(1)
Bradi2g16282	Bradi1g05580	20	ARX(1)
Bradi3g40370	Bradi1g05650	22	ARX(1)
Bradi2g16282	Bradi1g06036	25	ARX(1)
Bradi1g41115	Bradi1g06080	20	ARX(1)
Bradi1g43900	Bradi1g06100	24	ARX(1)
Bradi3g33728	Bradi1g06160	30	ARX(1)
Bradi3g33728	Bradi1g06250	30	ARX(1)
Bradi2g16282	Bradi1g06490	26	ARX(1)
Bradi3g40370	Bradi1g06570	22	ARX(1)
Bradi1g43900	Bradi1g06580	20	ARX(1)
Bradi3g40370	Bradi1g06780	25	ARX(1)
Bradi3g40370	Bradi1g06890	22	ARX(1)
Bradi1g43900	Bradi1g07110	26	ARX(1)
Bradi3g40370	Bradi1g07110	23	ARX(1)
Bradi3g40370	Bradi1g07120	27	ARX(1)
Bradi1g55600	Bradi1g07133	28	ARX(1)
Bradi1g55600	Bradi1g07140	24	ARX(1)
Bradi3g33728	Bradi1g07320	30	ARX(1)
Bradi2g16282	Bradi1g07340	27	ARX(1)
Bradi3g33728	Bradi1g07340	27	ARX(1)
Bradi2g16282	Bradi1g07495	29	ARX(1)
Bradi3g33728	Bradi1g07550	20	ARX(1)
Bradi1g23390	Bradi1g07560	22	ARX(1)
Bradi2g16282	Bradi1g08070	24	ARX(1)
Bradi2g16282	Bradi1g08095	28	ARX(1)
Bradi2g16282	Bradi1g08157	22	ARX(1)
Bradi4g02367	Bradi1g08390	22	ARX(1)
Bradi2g16282	Bradi1g08760	22	ARX(1)
Bradi1g23390	Bradi1g08907	26	ARX(1)
Bradi3g33728	Bradi1g08907	24	ARX(1)
Bradi2g16282	Bradi1g08988	29	ARX(1)
Bradi2g16282	Bradi1g09000	30	ARX(1)
Bradi2g16282	Bradi1g09300	30	ARX(1)
Bradi3g33728	Bradi1g09300	27	ARX(1)
Bradi2g19690	Bradi1g09450	24	ARX(1)
Bradi2g16282	Bradi1g09537	30	ARX(1)
Bradi1g43900	Bradi1g09560	22	ARX(1)
Bradi2g16282	Bradi1g09615	29	ARX(1)
Bradi1g12130	Bradi1g09737	20	ARX(1)
Bradi3g33728	Bradi1g09737	21	ARX(1)
Bradi3g40370	Bradi1g10000	20	ARX(1)
Bradi3g33728	Bradi1g10140	28	ARX(1)
Bradi3g40370	Bradi1g10200	24	ARX(1)
Bradi3g33728	Bradi1g10340	21	ARX(1)
Bradi5g18350	Bradi1g10360	20	ARX(1)
Bradi3g40370	Bradi1g10370	21	ARX(1)
Bradi2g16282	Bradi1g10960	30	ARX(1)
Bradi1g43900	Bradi1g11000	24	ARX(1)
Bradi3g40370	Bradi1g11020	28	ARX(1)
Bradi2g16282	Bradi1g11080	29	ARX(1)
Bradi3g40370	Bradi1g11090	26	ARX(1)
Bradi1g59680	Bradi1g11150	21	ARX(1)
Bradi3g33728	Bradi1g11150	28	ARX(1)
Bradi2g16282	Bradi1g11270	23	ARX(1)
Bradi3g40370	Bradi1g11270	25	ARX(1)
Bradi2g16282	Bradi1g12000	26	ARX(1)
Bradi3g33728	Bradi1g12250	21	ARX(1)
Bradi2g43040	Bradi1g12300	27	ARX(1)
Bradi3g33728	Bradi1g12300	27	ARX(1)
Bradi3g33728	Bradi1g12330	28	ARX(1)
Bradi3g40370	Bradi1g12330	27	ARX(1)
Bradi2g43040	Bradi1g12550	27	ARX(1)
Bradi3g33728	Bradi1g12787	20	ARX(1)
Bradi2g16282	Bradi1g12810	27	ARX(1)
Bradi3g40370	Bradi1g12875	26	ARX(1)
Bradi3g33728	Bradi1g12880	30	ARX(1)
Bradi3g33728	Bradi1g13250	27	ARX(1)
Bradi1g23390	Bradi1g13520	20	ARX(1)
Bradi2g16282	Bradi1g13580	29	ARX(1)
Bradi2g16282	Bradi1g13823	20	ARX(1)
Bradi1g23390	Bradi1g13980	21	ARX(1)
Bradi3g40370	Bradi1g14200	22	ARX(1)
Bradi2g16282	Bradi1g14210	23	ARX(1)
Bradi3g40370	Bradi1g14250	27	ARX(1)
Bradi1g43900	Bradi1g14270	20	ARX(1)
Bradi2g19690	Bradi1g14560	20	ARX(1)
Bradi3g40370	Bradi1g14860	25	ARX(1)
Bradi2g16282	Bradi1g14990	30	ARX(1)
Bradi3g33728	Bradi1g15120	30	ARX(1)
Bradi2g16282	Bradi1g15190	22	ARX(1)
Bradi1g23390	Bradi1g15280	22	ARX(1)
Bradi2g16282	Bradi1g15340	21	ARX(1)
Bradi3g40370	Bradi1g15360	29	ARX(1)
Bradi2g16282	Bradi1g15400	29	ARX(1)
Bradi3g33728	Bradi1g15430	23	ARX(1)
Bradi3g33728	Bradi1g15450	26	ARX(1)
Bradi2g16282	Bradi1g15500	29	ARX(1)
Bradi3g33728	Bradi1g15547	22	ARX(1)
Bradi2g16282	Bradi1g15680	29	ARX(1)
Bradi3g40370	Bradi1g15820	26	ARX(1)
Bradi3g33728	Bradi1g15830	21	ARX(1)
Bradi3g33728	Bradi1g15880	25	ARX(1)
Bradi3g40370	Bradi1g15910	27	ARX(1)
Bradi3g40370	Bradi1g16510	28	ARX(1)
Bradi2g23440	Bradi1g16560	21	ARX(1)
Bradi3g40370	Bradi1g16560	30	ARX(1)
Bradi3g40370	Bradi1g16770	28	ARX(1)
Bradi3g33728	Bradi1g17210	21	ARX(1)
Bradi4g02367	Bradi1g17210	27	ARX(1)
Bradi1g43900	Bradi1g17220	25	ARX(1)
Bradi1g23390	Bradi1g17300	20	ARX(1)
Bradi1g23390	Bradi1g17410	22	ARX(1)
Bradi1g55600	Bradi1g17990	22	ARX(1)
Bradi1g55600	Bradi1g18180	23	ARX(1)
Bradi2g16282	Bradi1g18190	20	ARX(1)
Bradi2g16282	Bradi1g18220	25	ARX(1)
Bradi3g40370	Bradi1g18220	21	ARX(1)
Bradi2g16282	Bradi1g18320	20	ARX(1)
Bradi3g33728	Bradi1g18320	25	ARX(1)
Bradi4g02367	Bradi1g18531	20	ARX(1)
Bradi2g16282	Bradi1g18560	20	ARX(1)
Bradi2g16282	Bradi1g18600	20	ARX(1)
Bradi3g40370	Bradi1g18600	28	ARX(1)
Bradi2g16282	Bradi1g18720	27	ARX(1)
Bradi1g55600	Bradi1g18750	27	ARX(1)
Bradi1g57810	Bradi1g18760	20	ARX(1)
Bradi2g16282	Bradi1g18900	27	ARX(1)
Bradi2g16282	Bradi1g18960	29	ARX(1)
Bradi2g16282	Bradi1g18970	21	ARX(1)
Bradi3g40370	Bradi1g18970	23	ARX(1)
Bradi3g33728	Bradi1g19010	30	ARX(1)
Bradi2g16282	Bradi1g19120	29	ARX(1)
Bradi2g23440	Bradi1g19220	20	ARX(1)
Bradi1g43900	Bradi1g19390	23	ARX(1)
Bradi3g40370	Bradi1g19390	22	ARX(1)
Bradi3g40370	Bradi1g19510	30	ARX(1)
Bradi3g40370	Bradi1g19540	28	ARX(1)
Bradi3g40370	Bradi1g19690	20	ARX(1)
Bradi2g16282	Bradi1g19810	30	ARX(1)
Bradi3g33728	Bradi1g19920	24	ARX(1)
Bradi2g16282	Bradi1g19960	29	ARX(1)
Bradi2g23440	Bradi1g19970	23	ARX(1)
Bradi2g16282	Bradi1g20067	22	ARX(1)
Bradi2g16282	Bradi1g20080	22	ARX(1)
Bradi3g33728	Bradi1g20080	20	ARX(1)
Bradi3g40370	Bradi1g20197	23	ARX(1)
Bradi2g16282	Bradi1g20360	23	ARX(1)
Bradi3g40370	Bradi1g20360	25	ARX(1)
Bradi1g43900	Bradi1g20390	27	ARX(1)
Bradi3g40370	Bradi1g20390	25	ARX(1)
Bradi3g40370	Bradi1g20410	20	ARX(1)
Bradi2g23955	Bradi1g20560	21	ARX(1)
Bradi3g40370	Bradi1g20586	29	ARX(1)
Bradi1g23390	Bradi1g20737	21	ARX(1)
Bradi3g40370	Bradi1g20770	28	ARX(1)
Bradi3g33728	Bradi1g20860	30	ARX(1)
Bradi2g16282	Bradi1g21040	29	ARX(1)
Bradi2g16282	Bradi1g21200	28	ARX(1)
Bradi3g33728	Bradi1g21350	22	ARX(1)
Bradi3g40370	Bradi1g21490	25	ARX(1)
Bradi3g40370	Bradi1g21610	21	ARX(1)
Bradi1g23390	Bradi1g21780	22	ARX(1)
Bradi2g16282	Bradi1g22170	26	ARX(1)
Bradi3g33728	Bradi1g22170	21	ARX(1)
Bradi4g02367	Bradi1g22170	23	ARX(1)
Bradi2g16282	Bradi1g22250	30	ARX(1)
Bradi4g02367	Bradi1g22680	29	ARX(1)
Bradi1g43900	Bradi1g23050	24	ARX(1)
Bradi3g40370	Bradi1g23090	22	ARX(1)
Bradi2g16282	Bradi1g23250	30	ARX(1)
Bradi3g33728	Bradi1g23270	28	ARX(1)
Bradi3g40370	Bradi1g23280	28	ARX(1)
Bradi3g40370	Bradi1g23340	20	ARX(1)
Bradi2g16282	Bradi1g23390	28	ARX(1)
Bradi3g33728	Bradi1g23400	30	ARX(1)
Bradi3g40370	Bradi1g23610	20	ARX(1)
Bradi3g40370	Bradi1g23653	20	ARX(1)
Bradi3g33728	Bradi1g23716	28	ARX(1)
Bradi2g16282	Bradi1g23910	30	ARX(1)
Bradi2g16282	Bradi1g23970	24	ARX(1)
Bradi2g43040	Bradi1g23970	20	ARX(1)
Bradi2g16282	Bradi1g24260	25	ARX(1)
Bradi2g16282	Bradi1g24330	28	ARX(1)
Bradi3g33728	Bradi1g24457	26	ARX(1)
Bradi3g33728	Bradi1g24471	22	ARX(1)
Bradi3g33728	Bradi1g24590	29	ARX(1)
Bradi3g33728	Bradi1g24747	29	ARX(1)
Bradi3g33728	Bradi1g24920	30	ARX(1)
Bradi2g16282	Bradi1g25150	23	ARX(1)
Bradi3g40370	Bradi1g25150	23	ARX(1)
Bradi2g16282	Bradi1g25180	27	ARX(1)
Bradi1g57810	Bradi1g25215	21	ARX(1)
Bradi3g40370	Bradi1g25215	22	ARX(1)
Bradi3g40370	Bradi1g25270	25	ARX(1)
Bradi1g23390	Bradi1g25350	26	ARX(1)
Bradi3g33728	Bradi1g25370	25	ARX(1)
Bradi3g40370	Bradi1g25790	30	ARX(1)
Bradi2g16282	Bradi1g25837	24	ARX(1)
Bradi2g16282	Bradi1g25860	30	ARX(1)
Bradi2g16282	Bradi1g26030	30	ARX(1)
Bradi3g33728	Bradi1g26166	20	ARX(1)
Bradi3g40370	Bradi1g26180	22	ARX(1)
Bradi3g40370	Bradi1g26287	22	ARX(1)
Bradi4g02367	Bradi1g27210	27	ARX(1)
Bradi2g16282	Bradi1g27230	26	ARX(1)
Bradi1g55600	Bradi1g27310	20	ARX(1)
Bradi1g23390	Bradi1g27478	21	ARX(1)
Bradi1g23390	Bradi1g27481	23	ARX(1)
Bradi3g40370	Bradi1g27740	23	ARX(1)
Bradi2g16282	Bradi1g28090	26	ARX(1)
Bradi2g16282	Bradi1g28330	25	ARX(1)
Bradi1g43900	Bradi1g28430	21	ARX(1)
Bradi3g40370	Bradi1g28790	27	ARX(1)
Bradi3g33728	Bradi1g29066	25	ARX(1)
Bradi1g43900	Bradi1g29167	20	ARX(1)
Bradi3g40370	Bradi1g29167	23	ARX(1)
Bradi1g23390	Bradi1g29260	28	ARX(1)
Bradi4g02367	Bradi1g29287	22	ARX(1)
Bradi3g40370	Bradi1g29340	22	ARX(1)
Bradi3g33728	Bradi1g29424	28	ARX(1)
Bradi3g33728	Bradi1g29457	30	ARX(1)
Bradi1g23390	Bradi1g29590	20	ARX(1)
Bradi3g33728	Bradi1g29680	30	ARX(1)
Bradi3g40370	Bradi1g29857	25	ARX(1)
Bradi3g40370	Bradi1g29960	22	ARX(1)
Bradi1g43900	Bradi1g30400	21	ARX(1)
Bradi3g33728	Bradi1g30710	20	ARX(1)
Bradi3g33728	Bradi1g30730	30	ARX(1)
Bradi2g16282	Bradi1g30970	30	ARX(1)
Bradi2g16282	Bradi1g31066	20	ARX(1)
Bradi3g33728	Bradi1g31066	24	ARX(1)
Bradi3g33728	Bradi1g31690	27	ARX(1)
Bradi1g23390	Bradi1g32340	20	ARX(1)
Bradi1g55600	Bradi1g32640	24	ARX(1)
Bradi3g40370	Bradi1g32690	21	ARX(1)
Bradi1g55600	Bradi1g32700	22	ARX(1)
Bradi3g40370	Bradi1g32747	30	ARX(1)
Bradi3g40370	Bradi1g32770	27	ARX(1)
Bradi1g43900	Bradi1g33130	22	ARX(1)
Bradi3g33728	Bradi1g33250	28	ARX(1)
Bradi1g43900	Bradi1g33310	25	ARX(1)
Bradi1g55600	Bradi1g33390	20	ARX(1)
Bradi3g40370	Bradi1g33610	28	ARX(1)
Bradi1g23390	Bradi1g33640	24	ARX(1)
Bradi3g33728	Bradi1g33670	25	ARX(1)
Bradi3g33728	Bradi1g33690	30	ARX(1)
Bradi3g33728	Bradi1g33700	30	ARX(1)
Bradi2g16282	Bradi1g33800	26	ARX(1)
Bradi3g40370	Bradi1g33800	24	ARX(1)
Bradi3g40370	Bradi1g33960	21	ARX(1)
Bradi2g16282	Bradi1g34270	25	ARX(1)
Bradi5g18350	Bradi1g34270	20	ARX(1)
Bradi3g40370	Bradi1g34360	29	ARX(1)
Bradi4g27970	Bradi1g34360	20	ARX(1)
Bradi3g40370	Bradi1g34507	30	ARX(1)
Bradi3g33728	Bradi1g34525	30	ARX(1)
Bradi2g16282	Bradi1g34760	22	ARX(1)
Bradi1g43900	Bradi1g34793	23	ARX(1)
Bradi3g33728	Bradi1g34820	30	ARX(1)
Bradi3g33728	Bradi1g34825	28	ARX(1)
Bradi3g33728	Bradi1g34830	28	ARX(1)
Bradi3g40370	Bradi1g34970	29	ARX(1)
Bradi3g33728	Bradi1g35140	25	ARX(1)
Bradi2g16282	Bradi1g35157	20	ARX(1)
Bradi1g43900	Bradi1g35200	21	ARX(1)
Bradi3g33728	Bradi1g35220	20	ARX(1)
Bradi1g43900	Bradi1g35350	25	ARX(1)
Bradi2g16282	Bradi1g35370	29	ARX(1)
Bradi3g33728	Bradi1g35530	25	ARX(1)
Bradi3g40370	Bradi1g35805	24	ARX(1)
Bradi3g33728	Bradi1g35910	20	ARX(1)
Bradi3g40370	Bradi1g36130	30	ARX(1)
Bradi3g40370	Bradi1g36210	21	ARX(1)
Bradi3g40370	Bradi1g36400	29	ARX(1)
Bradi3g40370	Bradi1g36467	30	ARX(1)
Bradi3g40370	Bradi1g36520	28	ARX(1)
Bradi3g40370	Bradi1g36550	27	ARX(1)
Bradi3g40370	Bradi1g36572	23	ARX(1)
Bradi4g27970	Bradi1g36572	21	ARX(1)
Bradi2g16282	Bradi1g36770	23	ARX(1)
Bradi2g19690	Bradi1g36770	20	ARX(1)
Bradi1g43900	Bradi1g36840	20	ARX(1)
Bradi3g40370	Bradi1g36840	20	ARX(1)
Bradi3g33728	Bradi1g36920	22	ARX(1)
Bradi3g40370	Bradi1g36950	29	ARX(1)
Bradi3g33728	Bradi1g37175	30	ARX(1)
Bradi2g16282	Bradi1g37311	26	ARX(1)
Bradi3g33728	Bradi1g37750	29	ARX(1)
Bradi2g16282	Bradi1g37826	23	ARX(1)
Bradi1g23390	Bradi1g38140	21	ARX(1)
Bradi2g16282	Bradi1g38321	23	ARX(1)
Bradi2g16282	Bradi1g38687	26	ARX(1)
Bradi3g40370	Bradi1g38687	28	ARX(1)
Bradi1g23390	Bradi1g39150	24	ARX(1)
Bradi3g40370	Bradi1g39260	28	ARX(1)
Bradi3g33728	Bradi1g39282	30	ARX(1)
Bradi3g33728	Bradi1g40997	27	ARX(1)
Bradi2g16282	Bradi1g41115	28	ARX(1)
Bradi3g40370	Bradi1g41797	20	ARX(1)
Bradi1g23390	Bradi1g41830	23	ARX(1)
Bradi1g12130	Bradi1g41957	23	ARX(1)
Bradi1g41115	Bradi1g41970	20	ARX(1)
Bradi2g16282	Bradi1g42030	27	ARX(1)
Bradi2g16282	Bradi1g42397	24	ARX(1)
Bradi1g43900	Bradi1g42620	21	ARX(1)
Bradi3g40370	Bradi1g42620	26	ARX(1)
Bradi3g33728	Bradi1g42630	26	ARX(1)
Bradi2g16282	Bradi1g42650	25	ARX(1)
Bradi2g16282	Bradi1g42707	20	ARX(1)
Bradi3g33728	Bradi1g43220	29	ARX(1)
Bradi3g33728	Bradi1g43260	28	ARX(1)
Bradi2g16282	Bradi1g43607	30	ARX(1)
Bradi3g33728	Bradi1g43670	30	ARX(1)
Bradi3g40370	Bradi1g43710	22	ARX(1)
Bradi1g55600	Bradi1g43770	28	ARX(1)
Bradi3g33728	Bradi1g43810	26	ARX(1)
Bradi3g33728	Bradi1g43840	30	ARX(1)
Bradi3g33728	Bradi1g43940	30	ARX(1)
Bradi1g43900	Bradi1g44270	21	ARX(1)
Bradi1g23390	Bradi1g44730	21	ARX(1)
Bradi2g16282	Bradi1g44850	30	ARX(1)
Bradi3g33728	Bradi1g45114	29	ARX(1)
Bradi2g16282	Bradi1g45125	26	ARX(1)
Bradi2g16282	Bradi1g45320	30	ARX(1)
Bradi1g12130	Bradi1g45338	27	ARX(1)
Bradi3g40370	Bradi1g45530	25	ARX(1)
Bradi2g16282	Bradi1g45565	23	ARX(1)
Bradi3g40370	Bradi1g45565	25	ARX(1)
Bradi3g40370	Bradi1g45900	28	ARX(1)
Bradi2g16282	Bradi1g45990	30	ARX(1)
Bradi2g19690	Bradi1g45996	20	ARX(1)
Bradi2g16282	Bradi1g46195	20	ARX(1)
Bradi2g16282	Bradi1g46530	29	ARX(1)
Bradi2g16282	Bradi1g46550	21	ARX(1)
Bradi3g40370	Bradi1g46550	25	ARX(1)
Bradi2g16282	Bradi1g46560	24	ARX(1)
Bradi2g16282	Bradi1g46602	21	ARX(1)
Bradi1g41115	Bradi1g47017	20	ARX(1)
Bradi3g33728	Bradi1g47090	30	ARX(1)
Bradi2g16282	Bradi1g47140	28	ARX(1)
Bradi2g16282	Bradi1g48080	27	ARX(1)
Bradi3g40370	Bradi1g48080	20	ARX(1)
Bradi3g40370	Bradi1g48090	30	ARX(1)
Bradi1g23390	Bradi1g48170	25	ARX(1)
Bradi2g16282	Bradi1g48240	29	ARX(1)
Bradi3g40370	Bradi1g48240	27	ARX(1)
Bradi3g40370	Bradi1g48271	30	ARX(1)
Bradi3g40370	Bradi1g48370	29	ARX(1)
Bradi1g43900	Bradi1g48447	20	ARX(1)
Bradi3g40370	Bradi1g48757	23	ARX(1)
Bradi2g16282	Bradi1g49100	30	ARX(1)
Bradi3g40370	Bradi1g49107	22	ARX(1)
Bradi3g40370	Bradi1g49340	20	ARX(1)
Bradi4g02367	Bradi1g49340	25	ARX(1)
Bradi3g40370	Bradi1g49497	25	ARX(1)
Bradi2g16282	Bradi1g49590	26	ARX(1)
Bradi2g16282	Bradi1g49600	25	ARX(1)
Bradi3g33728	Bradi1g49960	30	ARX(1)
Bradi1g43900	Bradi1g50250	23	ARX(1)
Bradi3g40370	Bradi1g50250	21	ARX(1)
Bradi5g18350	Bradi1g50250	21	ARX(1)
Bradi1g43900	Bradi1g50330	22	ARX(1)
Bradi3g33728	Bradi1g50380	27	ARX(1)
Bradi3g33728	Bradi1g50426	26	ARX(1)
Bradi2g23440	Bradi1g50432	21	ARX(1)
Bradi3g33728	Bradi1g50520	30	ARX(1)
Bradi2g16282	Bradi1g50590	30	ARX(1)
Bradi2g16282	Bradi1g51470	30	ARX(1)
Bradi3g40370	Bradi1g51500	26	ARX(1)
Bradi3g40370	Bradi1g51560	28	ARX(1)
Bradi2g16282	Bradi1g51610	29	ARX(1)
Bradi3g40370	Bradi1g51720	22	ARX(1)
Bradi4g02367	Bradi1g51910	30	ARX(1)
Bradi1g43900	Bradi1g52320	27	ARX(1)
Bradi3g40370	Bradi1g52320	23	ARX(1)
Bradi2g16282	Bradi1g52540	21	ARX(1)
Bradi3g33728	Bradi1g52540	25	ARX(1)
Bradi3g33728	Bradi1g52567	29	ARX(1)
Bradi3g40370	Bradi1g52640	21	ARX(1)
Bradi3g33728	Bradi1g53360	29	ARX(1)
Bradi2g16282	Bradi1g53770	24	ARX(1)
Bradi2g23440	Bradi1g54370	20	ARX(1)
Bradi3g40370	Bradi1g54730	26	ARX(1)
Bradi3g33728	Bradi1g54800	25	ARX(1)
Bradi2g16282	Bradi1g54847	30	ARX(1)
Bradi3g40370	Bradi1g54890	20	ARX(1)
Bradi2g16282	Bradi1g54950	30	ARX(1)
Bradi3g33728	Bradi1g55063	21	ARX(1)
Bradi3g33728	Bradi1g55170	27	ARX(1)
Bradi1g43900	Bradi1g55310	21	ARX(1)
Bradi2g55230	Bradi1g55310	21	ARX(1)
Bradi3g40370	Bradi1g55310	29	ARX(1)
Bradi2g16282	Bradi1g55427	30	ARX(1)
Bradi1g43900	Bradi1g55500	23	ARX(1)
Bradi3g33728	Bradi1g55560	22	ARX(1)
Bradi3g33728	Bradi1g55620	23	ARX(1)
Bradi3g40370	Bradi1g56000	29	ARX(1)
Bradi3g40370	Bradi1g56720	28	ARX(1)
Bradi3g40370	Bradi1g56800	27	ARX(1)
Bradi3g33728	Bradi1g56841	25	ARX(1)
Bradi2g16282	Bradi1g56880	25	ARX(1)
Bradi2g16282	Bradi1g57126	20	ARX(1)
Bradi2g16282	Bradi1g57457	28	ARX(1)
Bradi2g16282	Bradi1g57470	30	ARX(1)
Bradi2g16282	Bradi1g57750	29	ARX(1)
Bradi3g40370	Bradi1g57760	29	ARX(1)
Bradi2g16282	Bradi1g58160	22	ARX(1)
Bradi3g40370	Bradi1g58180	27	ARX(1)
Bradi3g33728	Bradi1g58230	25	ARX(1)
Bradi1g43900	Bradi1g58390	21	ARX(1)
Bradi3g40370	Bradi1g58390	25	ARX(1)
Bradi3g33728	Bradi1g58470	30	ARX(1)
Bradi3g40370	Bradi1g58480	29	ARX(1)
Bradi3g40370	Bradi1g58530	27	ARX(1)
Bradi3g40370	Bradi1g58896	20	ARX(1)
Bradi2g16282	Bradi1g58976	22	ARX(1)
Bradi2g16282	Bradi1g58997	26	ARX(1)
Bradi3g40370	Bradi1g59100	25	ARX(1)
Bradi2g16282	Bradi1g59205	30	ARX(1)
Bradi2g16282	Bradi1g59220	30	ARX(1)
Bradi3g40370	Bradi1g59220	21	ARX(1)
Bradi1g46195	Bradi1g59350	20	ARX(1)
Bradi3g33728	Bradi1g59690	25	ARX(1)
Bradi3g40370	Bradi1g59760	28	ARX(1)
Bradi2g16282	Bradi1g59850	30	ARX(1)
Bradi2g16282	Bradi1g60050	30	ARX(1)
Bradi3g40370	Bradi1g60090	27	ARX(1)
Bradi1g23390	Bradi1g60130	23	ARX(1)
Bradi2g16282	Bradi1g60160	25	ARX(1)
Bradi2g16282	Bradi1g60391	27	ARX(1)
Bradi3g40370	Bradi1g60397	30	ARX(1)
Bradi3g40370	Bradi1g60431	22	ARX(1)
Bradi3g33728	Bradi1g60720	30	ARX(1)
Bradi1g23390	Bradi1g60846	27	ARX(1)
Bradi3g33728	Bradi1g60852	25	ARX(1)
Bradi2g16282	Bradi1g60920	25	ARX(1)
Bradi2g16282	Bradi1g60960	30	ARX(1)
Bradi3g33728	Bradi1g60972	29	ARX(1)
Bradi3g40370	Bradi1g61240	21	ARX(1)
Bradi3g40370	Bradi1g61290	20	ARX(1)
Bradi3g33728	Bradi1g61360	27	ARX(1)
Bradi3g33728	Bradi1g61560	28	ARX(1)
Bradi1g43900	Bradi1g61637	20	ARX(1)
Bradi3g40370	Bradi1g61637	20	ARX(1)
Bradi3g40370	Bradi1g61973	21	ARX(1)
Bradi3g33728	Bradi1g62057	26	ARX(1)
Bradi3g40370	Bradi1g62057	23	ARX(1)
Bradi1g43900	Bradi1g62240	24	ARX(1)
Bradi3g40370	Bradi1g62257	29	ARX(1)
Bradi3g33728	Bradi1g62390	30	ARX(1)
Bradi2g16282	Bradi1g62420	27	ARX(1)
Bradi2g16282	Bradi1g62646	22	ARX(1)
Bradi2g16282	Bradi1g62830	26	ARX(1)
Bradi3g33728	Bradi1g63080	25	ARX(1)
Bradi2g16282	Bradi1g63087	21	ARX(1)
Bradi3g33728	Bradi1g63100	27	ARX(1)
Bradi3g40370	Bradi1g63100	26	ARX(1)
Bradi4g02367	Bradi1g63100	23	ARX(1)
Bradi3g33728	Bradi1g63310	27	ARX(1)
Bradi3g40370	Bradi1g63320	30	ARX(1)
Bradi1g41115	Bradi1g63433	23	ARX(1)
Bradi2g16282	Bradi1g63530	29	ARX(1)
Bradi3g40370	Bradi1g63530	25	ARX(1)
Bradi2g16282	Bradi1g63850	30	ARX(1)
Bradi1g43900	Bradi1g63940	20	ARX(1)
Bradi3g40370	Bradi1g63940	25	ARX(1)
Bradi3g33728	Bradi1g64010	23	ARX(1)
Bradi3g40370	Bradi1g64040	25	ARX(1)
Bradi2g16282	Bradi1g64150	30	ARX(1)
Bradi2g16282	Bradi1g64160	22	ARX(1)
Bradi3g40370	Bradi1g64160	24	ARX(1)
Bradi1g43900	Bradi1g64220	20	ARX(1)
Bradi3g33728	Bradi1g64381	30	ARX(1)
Bradi2g16282	Bradi1g64850	28	ARX(1)
Bradi3g40370	Bradi1g65450	20	ARX(1)
Bradi3g40370	Bradi1g65490	24	ARX(1)
Bradi3g40370	Bradi1g65580	27	ARX(1)
Bradi1g43900	Bradi1g65630	23	ARX(1)
Bradi3g40370	Bradi1g65630	21	ARX(1)
Bradi1g43900	Bradi1g65670	20	ARX(1)
Bradi2g16282	Bradi1g65800	20	ARX(1)
Bradi3g33728	Bradi1g65800	22	ARX(1)
Bradi3g40370	Bradi1g65800	26	ARX(1)
Bradi4g02367	Bradi1g65800	24	ARX(1)
Bradi2g16282	Bradi1g65860	25	ARX(1)
Bradi3g33728	Bradi1g65860	21	ARX(1)
Bradi3g33728	Bradi1g65890	28	ARX(1)
Bradi3g40370	Bradi1g65950	27	ARX(1)
Bradi1g23390	Bradi1g66240	20	ARX(1)
Bradi2g16282	Bradi1g66340	27	ARX(1)
Bradi3g33728	Bradi1g66480	20	ARX(1)
Bradi2g16282	Bradi1g66490	21	ARX(1)
Bradi3g40370	Bradi1g66677	26	ARX(1)
Bradi3g33728	Bradi1g66710	25	ARX(1)
Bradi2g19690	Bradi1g66910	21	ARX(1)
Bradi3g40370	Bradi1g66970	29	ARX(1)
Bradi1g55600	Bradi1g67090	25	ARX(1)
Bradi3g33728	Bradi1g67110	30	ARX(1)
Bradi3g33728	Bradi1g67120	30	ARX(1)
Bradi3g33728	Bradi1g67160	29	ARX(1)
Bradi3g33728	Bradi1g67200	29	ARX(1)
Bradi3g40370	Bradi1g67200	29	ARX(1)
Bradi3g33728	Bradi1g67270	30	ARX(1)
Bradi3g40370	Bradi1g67540	24	ARX(1)
Bradi2g16282	Bradi1g67780	24	ARX(1)
Bradi1g23390	Bradi1g67942	22	ARX(1)
Bradi1g43900	Bradi1g68300	22	ARX(1)
Bradi2g16282	Bradi1g68330	21	ARX(1)
Bradi3g40370	Bradi1g68367	29	ARX(1)
Bradi2g16282	Bradi1g68670	30	ARX(1)
Bradi3g33728	Bradi1g68697	20	ARX(1)
Bradi1g23390	Bradi1g69070	20	ARX(1)
Bradi3g40370	Bradi1g69150	27	ARX(1)
Bradi3g33728	Bradi1g69170	30	ARX(1)
Bradi3g33728	Bradi1g69174	21	ARX(1)
Bradi2g19690	Bradi1g69240	22	ARX(1)
Bradi3g40370	Bradi1g69300	28	ARX(1)
Bradi2g16282	Bradi1g69370	22	ARX(1)
Bradi3g33728	Bradi1g69407	24	ARX(1)
Bradi1g43900	Bradi1g69450	21	ARX(1)
Bradi1g23390	Bradi1g69463	20	ARX(1)
Bradi1g43900	Bradi1g69480	20	ARX(1)
Bradi1g43900	Bradi1g69490	26	ARX(1)
Bradi1g55600	Bradi1g69490	24	ARX(1)
Bradi3g33728	Bradi1g69530	27	ARX(1)
Bradi3g40370	Bradi1g69557	21	ARX(1)
Bradi3g33728	Bradi1g69670	27	ARX(1)
Bradi3g33728	Bradi1g69740	22	ARX(1)
Bradi2g16282	Bradi1g69827	28	ARX(1)
Bradi3g33728	Bradi1g70620	22	ARX(1)
Bradi3g40370	Bradi1g70620	20	ARX(1)
Bradi3g40370	Bradi1g70650	29	ARX(1)
Bradi3g40370	Bradi1g70657	24	ARX(1)
Bradi2g16282	Bradi1g70690	27	ARX(1)
Bradi3g40370	Bradi1g70690	28	ARX(1)
Bradi3g40370	Bradi1g71020	26	ARX(1)
Bradi3g33728	Bradi1g71120	28	ARX(1)
Bradi3g33728	Bradi1g71160	29	ARX(1)
Bradi3g40370	Bradi1g71190	23	ARX(1)
Bradi2g16282	Bradi1g71310	22	ARX(1)
Bradi1g55600	Bradi1g71340	22	ARX(1)
Bradi3g40370	Bradi1g71500	22	ARX(1)
Bradi3g40370	Bradi1g71517	22	ARX(1)
Bradi3g40370	Bradi1g71620	20	ARX(1)
Bradi1g23390	Bradi1g71690	28	ARX(1)
Bradi2g16282	Bradi1g72060	21	ARX(1)
Bradi2g16282	Bradi1g72120	28	ARX(1)
Bradi3g40370	Bradi1g72120	23	ARX(1)
Bradi2g16282	Bradi1g72160	28	ARX(1)
Bradi1g55600	Bradi1g72320	26	ARX(1)
Bradi3g33728	Bradi1g72390	23	ARX(1)
Bradi2g16282	Bradi1g72650	23	ARX(1)
Bradi3g40370	Bradi1g72650	24	ARX(1)
Bradi3g40370	Bradi1g72830	30	ARX(1)
Bradi3g33728	Bradi1g72963	22	ARX(1)
Bradi2g16282	Bradi1g73170	29	ARX(1)
Bradi2g16282	Bradi1g73757	26	ARX(1)
Bradi2g16282	Bradi1g73770	28	ARX(1)
Bradi1g43900	Bradi1g73860	24	ARX(1)
Bradi1g43900	Bradi1g73870	24	ARX(1)
Bradi1g43900	Bradi1g74470	20	ARX(1)
Bradi3g33728	Bradi1g74850	29	ARX(1)
Bradi3g33728	Bradi1g74922	30	ARX(1)
Bradi3g33728	Bradi1g75170	30	ARX(1)
Bradi3g40370	Bradi1g75500	27	ARX(1)
Bradi2g16282	Bradi1g75930	24	ARX(1)
Bradi3g33728	Bradi1g75950	23	ARX(1)
Bradi3g40370	Bradi1g76020	20	ARX(1)
Bradi1g23390	Bradi1g76140	29	ARX(1)
Bradi2g16282	Bradi1g76190	30	ARX(1)
Bradi2g16282	Bradi1g76227	21	ARX(1)
Bradi3g40370	Bradi1g76227	29	ARX(1)
Bradi3g33728	Bradi1g76292	30	ARX(1)
Bradi2g19690	Bradi1g76760	20	ARX(1)
Bradi3g40370	Bradi1g76791	25	ARX(1)
Bradi2g16282	Bradi1g76940	30	ARX(1)
Bradi3g40370	Bradi1g76990	21	ARX(1)
Bradi1g23390	Bradi1g77080	23	ARX(1)
Bradi2g16282	Bradi1g77177	26	ARX(1)
Bradi3g33728	Bradi1g77280	24	ARX(1)
Bradi1g23390	Bradi1g77325	21	ARX(1)
Bradi3g40370	Bradi1g77380	24	ARX(1)
Bradi2g16282	Bradi1g77420	30	ARX(1)
Bradi3g40370	Bradi1g77430	22	ARX(1)
Bradi2g16282	Bradi1g77510	24	ARX(1)
Bradi3g33728	Bradi1g77637	30	ARX(1)
Bradi1g43900	Bradi1g77750	20	ARX(1)
Bradi2g16282	Bradi1g77750	21	ARX(1)
Bradi3g40370	Bradi1g77750	27	ARX(1)
Bradi3g33728	Bradi1g77867	28	ARX(1)
Bradi2g16282	Bradi1g77920	26	ARX(1)
Bradi3g33728	Bradi1g77997	21	ARX(1)
Bradi3g40370	Bradi1g78040	20	ARX(1)
Bradi3g40370	Bradi1g78190	25	ARX(1)
Bradi1g43900	Bradi1g78300	20	ARX(1)
Bradi3g40370	Bradi1g78300	21	ARX(1)
Bradi1g43900	Bradi1g78430	21	ARX(1)
Bradi3g40370	Bradi1g78710	29	ARX(1)
Bradi3g33728	Bradi1g78805	29	ARX(1)
Bradi1g43900	Bradi2g00320	20	ARX(1)
Bradi5g18350	Bradi2g00660	20	ARX(1)
Bradi3g33728	Bradi2g00670	25	ARX(1)
Bradi3g33728	Bradi2g00697	21	ARX(1)
Bradi2g23440	Bradi2g00850	21	ARX(1)
Bradi3g33728	Bradi2g00986	23	ARX(1)
Bradi2g16282	Bradi2g01100	26	ARX(1)
Bradi3g33728	Bradi2g01370	26	ARX(1)
Bradi3g40370	Bradi2g01530	24	ARX(1)
Bradi3g40370	Bradi2g02297	27	ARX(1)
Bradi3g33728	Bradi2g02470	22	ARX(1)
Bradi1g43900	Bradi2g02560	20	ARX(1)
Bradi2g16282	Bradi2g02940	22	ARX(1)
Bradi1g43900	Bradi2g02976	21	ARX(1)
Bradi3g40370	Bradi2g02990	25	ARX(1)
Bradi1g43900	Bradi2g03120	22	ARX(1)
Bradi3g40370	Bradi2g03120	23	ARX(1)
Bradi3g33728	Bradi2g03160	25	ARX(1)
Bradi1g23390	Bradi2g03290	20	ARX(1)
Bradi2g19690	Bradi2g03350	20	ARX(1)
Bradi2g16282	Bradi2g03357	21	ARX(1)
Bradi3g33728	Bradi2g03400	27	ARX(1)
Bradi2g16282	Bradi2g03694	21	ARX(1)
Bradi3g33728	Bradi2g03717	28	ARX(1)
Bradi2g16282	Bradi2g03740	21	ARX(1)
Bradi4g02367	Bradi2g03740	26	ARX(1)
Bradi1g43900	Bradi2g03750	22	ARX(1)
Bradi3g40370	Bradi2g03750	21	ARX(1)
Bradi3g33728	Bradi2g04197	30	ARX(1)
Bradi1g43900	Bradi2g04480	20	ARX(1)
Bradi2g16282	Bradi2g04737	23	ARX(1)
Bradi1g23390	Bradi2g05070	29	ARX(1)
Bradi2g16282	Bradi2g05226	29	ARX(1)
Bradi2g16282	Bradi2g05600	30	ARX(1)
Bradi3g33728	Bradi2g05620	30	ARX(1)
Bradi3g33728	Bradi2g05770	26	ARX(1)
Bradi3g33728	Bradi2g06000	25	ARX(1)
Bradi3g33728	Bradi2g06111	22	ARX(1)
Bradi3g33728	Bradi2g06416	27	ARX(1)
Bradi2g16282	Bradi2g06620	21	ARX(1)
Bradi3g33728	Bradi2g08620	22	ARX(1)
Bradi2g16282	Bradi2g08890	25	ARX(1)
Bradi3g33728	Bradi2g08937	22	ARX(1)
Bradi3g40370	Bradi2g09000	23	ARX(1)
Bradi3g33728	Bradi2g09130	23	ARX(1)
Bradi1g43900	Bradi2g09170	24	ARX(1)
Bradi2g16282	Bradi2g09380	29	ARX(1)
Bradi3g33728	Bradi2g09720	25	ARX(1)
Bradi3g33728	Bradi2g09760	30	ARX(1)
Bradi3g40370	Bradi2g09760	22	ARX(1)
Bradi3g40370	Bradi2g09820	21	ARX(1)
Bradi1g43900	Bradi2g09850	27	ARX(1)
Bradi3g40370	Bradi2g09940	27	ARX(1)
Bradi2g16282	Bradi2g10027	25	ARX(1)
Bradi2g16282	Bradi2g10240	30	ARX(1)
Bradi3g33728	Bradi2g10250	23	ARX(1)
Bradi1g23390	Bradi2g10640	21	ARX(1)
Bradi2g16282	Bradi2g10758	28	ARX(1)
Bradi3g40370	Bradi2g10810	28	ARX(1)
Bradi1g43900	Bradi2g10840	26	ARX(1)
Bradi1g55600	Bradi2g10840	25	ARX(1)
Bradi2g16282	Bradi2g10870	20	ARX(1)
Bradi2g43040	Bradi2g10870	21	ARX(1)
Bradi3g33728	Bradi2g10870	30	ARX(1)
Bradi1g23390	Bradi2g10880	26	ARX(1)
Bradi3g33728	Bradi2g10890	28	ARX(1)
Bradi2g16282	Bradi2g11040	20	ARX(1)
Bradi2g16282	Bradi2g11100	29	ARX(1)
Bradi1g23390	Bradi2g11210	25	ARX(1)
Bradi3g33728	Bradi2g11220	27	ARX(1)
Bradi4g02367	Bradi2g11230	20	ARX(1)
Bradi2g16282	Bradi2g11550	23	ARX(1)
Bradi3g33728	Bradi2g11676	30	ARX(1)
Bradi3g40370	Bradi2g11790	22	ARX(1)
Bradi3g40370	Bradi2g11800	21	ARX(1)
Bradi3g40370	Bradi2g11900	21	ARX(1)
Bradi2g16282	Bradi2g12010	22	ARX(1)
Bradi1g23390	Bradi2g12047	27	ARX(1)
Bradi1g23390	Bradi2g12300	25	ARX(1)
Bradi3g40370	Bradi2g12320	20	ARX(1)
Bradi1g43900	Bradi2g12380	25	ARX(1)
Bradi1g23390	Bradi2g13137	22	ARX(1)
Bradi3g33728	Bradi2g13150	23	ARX(1)
Bradi3g33728	Bradi2g13320	28	ARX(1)
Bradi3g33728	Bradi2g13400	30	ARX(1)
Bradi3g40370	Bradi2g13400	29	ARX(1)
Bradi2g16282	Bradi2g13523	29	ARX(1)
Bradi1g23390	Bradi2g13610	30	ARX(1)
Bradi3g33728	Bradi2g13680	21	ARX(1)
Bradi1g23390	Bradi2g13767	25	ARX(1)
Bradi1g55600	Bradi2g13767	21	ARX(1)
Bradi3g40370	Bradi2g13827	30	ARX(1)
Bradi3g40370	Bradi2g14320	20	ARX(1)
Bradi2g16282	Bradi2g14330	29	ARX(1)
Bradi2g16282	Bradi2g14420	30	ARX(1)
Bradi3g33728	Bradi2g14567	30	ARX(1)
Bradi2g16282	Bradi2g14650	23	ARX(1)
Bradi1g43900	Bradi2g14740	26	ARX(1)
Bradi3g40370	Bradi2g14740	21	ARX(1)
Bradi1g23390	Bradi2g14790	23	ARX(1)
Bradi2g16282	Bradi2g14830	27	ARX(1)
Bradi3g40370	Bradi2g14830	27	ARX(1)
Bradi3g40370	Bradi2g14960	22	ARX(1)
Bradi3g33728	Bradi2g15307	30	ARX(1)
Bradi3g33728	Bradi2g15317	30	ARX(1)
Bradi3g33728	Bradi2g15620	20	ARX(1)
Bradi2g16282	Bradi2g15630	28	ARX(1)
Bradi3g33728	Bradi2g15630	27	ARX(1)
Bradi3g33728	Bradi2g15740	28	ARX(1)
Bradi4g27970	Bradi2g16271	24	ARX(1)
Bradi4g27970	Bradi2g16282	21	ARX(1)
Bradi1g43900	Bradi2g16290	21	ARX(1)
Bradi3g40370	Bradi2g16290	23	ARX(1)
Bradi1g43900	Bradi2g16520	21	ARX(1)
Bradi2g16282	Bradi2g16610	30	ARX(1)
Bradi3g33728	Bradi2g16610	20	ARX(1)
Bradi3g40370	Bradi2g16627	21	ARX(1)
Bradi3g40370	Bradi2g16670	28	ARX(1)
Bradi3g40370	Bradi2g16690	20	ARX(1)
Bradi3g40370	Bradi2g16840	27	ARX(1)
Bradi2g16282	Bradi2g16910	22	ARX(1)
Bradi3g40370	Bradi2g16910	22	ARX(1)
Bradi2g16282	Bradi2g17077	27	ARX(1)
Bradi3g40370	Bradi2g17162	24	ARX(1)
Bradi2g16282	Bradi2g17170	22	ARX(1)
Bradi3g40370	Bradi2g17200	20	ARX(1)
Bradi3g40370	Bradi2g17507	30	ARX(1)
Bradi2g16282	Bradi2g17680	30	ARX(1)
Bradi3g40370	Bradi2g17947	28	ARX(1)
Bradi3g33728	Bradi2g18000	28	ARX(1)
Bradi2g16282	Bradi2g18040	23	ARX(1)
Bradi3g40370	Bradi2g18130	28	ARX(1)
Bradi3g40370	Bradi2g18970	26	ARX(1)
Bradi3g40370	Bradi2g18990	30	ARX(1)
Bradi3g40370	Bradi2g18997	28	ARX(1)
Bradi3g40370	Bradi2g19010	27	ARX(1)
Bradi2g16282	Bradi2g19112	25	ARX(1)
Bradi3g33728	Bradi2g19326	30	ARX(1)
Bradi2g43040	Bradi2g19530	25	ARX(1)
Bradi2g16282	Bradi2g19960	30	ARX(1)
Bradi3g40370	Bradi2g19965	20	ARX(1)
Bradi3g40370	Bradi2g19970	27	ARX(1)
Bradi4g02367	Bradi2g19970	23	ARX(1)
Bradi2g16282	Bradi2g20040	26	ARX(1)
Bradi3g33728	Bradi2g20110	30	ARX(1)
Bradi1g43900	Bradi2g20210	22	ARX(1)
Bradi1g43900	Bradi2g20220	22	ARX(1)
Bradi2g16282	Bradi2g20550	21	ARX(1)
Bradi3g40370	Bradi2g20550	25	ARX(1)
Bradi3g40370	Bradi2g20720	25	ARX(1)
Bradi3g40370	Bradi2g20810	24	ARX(1)
Bradi1g43900	Bradi2g21017	21	ARX(1)
Bradi2g16282	Bradi2g21728	27	ARX(1)
Bradi3g40370	Bradi2g21750	24	ARX(1)
Bradi3g33728	Bradi2g21870	30	ARX(1)
Bradi3g40370	Bradi2g21870	21	ARX(1)
Bradi3g40370	Bradi2g21910	20	ARX(1)
Bradi3g40370	Bradi2g22040	29	ARX(1)
Bradi3g33728	Bradi2g22466	27	ARX(1)
Bradi3g40370	Bradi2g22466	23	ARX(1)
Bradi3g40370	Bradi2g22760	23	ARX(1)
Bradi1g23390	Bradi2g22870	25	ARX(1)
Bradi3g33728	Bradi2g22880	27	ARX(1)
Bradi4g02367	Bradi2g22880	23	ARX(1)
Bradi3g40370	Bradi2g23060	22	ARX(1)
Bradi3g40370	Bradi2g23310	20	ARX(1)
Bradi3g33728	Bradi2g23380	28	ARX(1)
Bradi2g16282	Bradi2g23390	28	ARX(1)
Bradi1g23390	Bradi2g23507	22	ARX(1)
Bradi3g40370	Bradi2g23520	22	ARX(1)
Bradi4g02367	Bradi2g23540	27	ARX(1)
Bradi3g33728	Bradi2g23740	26	ARX(1)
Bradi3g33728	Bradi2g23750	30	ARX(1)
Bradi4g02367	Bradi2g23780	24	ARX(1)
Bradi3g33728	Bradi2g23920	30	ARX(1)
Bradi3g33728	Bradi2g23955	24	ARX(1)
Bradi3g33728	Bradi2g24327	25	ARX(1)
Bradi2g16282	Bradi2g24340	29	ARX(1)
Bradi2g16282	Bradi2g24400	28	ARX(1)
Bradi3g33728	Bradi2g24440	27	ARX(1)
Bradi2g16282	Bradi2g24860	30	ARX(1)
Bradi3g33728	Bradi2g25190	27	ARX(1)
Bradi3g40370	Bradi2g25210	24	ARX(1)
Bradi1g41115	Bradi2g25250	26	ARX(1)
Bradi1g23390	Bradi2g25360	20	ARX(1)
Bradi2g16282	Bradi2g25417	26	ARX(1)
Bradi3g40370	Bradi2g25540	21	ARX(1)
Bradi3g40370	Bradi2g25550	28	ARX(1)
Bradi3g33728	Bradi2g25570	30	ARX(1)
Bradi3g33728	Bradi2g25600	29	ARX(1)
Bradi3g33728	Bradi2g25610	27	ARX(1)
Bradi1g55600	Bradi2g25930	25	ARX(1)
Bradi1g43900	Bradi2g26076	21	ARX(1)
Bradi2g19690	Bradi2g26190	20	ARX(1)
Bradi1g43900	Bradi2g26260	21	ARX(1)
Bradi1g43900	Bradi2g26290	26	ARX(1)
Bradi3g40370	Bradi2g26290	25	ARX(1)
Bradi1g43900	Bradi2g26510	22	ARX(1)
Bradi3g33728	Bradi2g26576	24	ARX(1)
Bradi2g16282	Bradi2g26890	20	ARX(1)
Bradi3g33728	Bradi2g26890	25	ARX(1)
Bradi1g23390	Bradi2g26950	21	ARX(1)
Bradi3g40370	Bradi2g27020	25	ARX(1)
Bradi3g33728	Bradi2g27970	30	ARX(1)
Bradi3g40370	Bradi2g28400	29	ARX(1)
Bradi3g40370	Bradi2g28470	27	ARX(1)
Bradi3g33728	Bradi2g29960	27	ARX(1)
Bradi2g16282	Bradi2g30410	21	ARX(1)
Bradi3g40370	Bradi2g30410	23	ARX(1)
Bradi2g23440	Bradi2g30540	24	ARX(1)
Bradi1g23390	Bradi2g30567	25	ARX(1)
Bradi2g16282	Bradi2g31120	24	ARX(1)
Bradi3g33728	Bradi2g31120	27	ARX(1)
Bradi1g43900	Bradi2g31270	20	ARX(1)
Bradi3g40370	Bradi2g31550	27	ARX(1)
Bradi3g40370	Bradi2g31570	23	ARX(1)
Bradi3g40370	Bradi2g31576	25	ARX(1)
Bradi3g33728	Bradi2g31800	23	ARX(1)
Bradi3g33728	Bradi2g32250	30	ARX(1)
Bradi3g33728	Bradi2g32260	27	ARX(1)
Bradi3g40370	Bradi2g32530	24	ARX(1)
Bradi2g16282	Bradi2g33037	21	ARX(1)
Bradi3g40370	Bradi2g33480	26	ARX(1)
Bradi1g43900	Bradi2g33500	20	ARX(1)
Bradi2g16282	Bradi2g33550	25	ARX(1)
Bradi3g33728	Bradi2g33550	24	ARX(1)
Bradi1g43900	Bradi2g33580	22	ARX(1)
Bradi3g33728	Bradi2g33682	23	ARX(1)
Bradi4g02367	Bradi2g33682	24	ARX(1)
Bradi3g33728	Bradi2g34010	28	ARX(1)
Bradi1g46195	Bradi2g34280	23	ARX(1)
Bradi2g16282	Bradi2g34310	26	ARX(1)
Bradi3g40370	Bradi2g34310	29	ARX(1)
Bradi3g40370	Bradi2g34580	25	ARX(1)
Bradi3g40370	Bradi2g34740	23	ARX(1)
Bradi3g40370	Bradi2g34827	27	ARX(1)
Bradi3g33728	Bradi2g34850	28	ARX(1)
Bradi2g16282	Bradi2g34900	24	ARX(1)
Bradi3g33728	Bradi2g34900	20	ARX(1)
Bradi1g43900	Bradi2g35050	20	ARX(1)
Bradi3g40370	Bradi2g35050	24	ARX(1)
Bradi3g40370	Bradi2g35167	25	ARX(1)
Bradi2g16282	Bradi2g35180	21	ARX(1)
Bradi3g40370	Bradi2g35180	28	ARX(1)
Bradi3g40370	Bradi2g35690	21	ARX(1)
Bradi3g33728	Bradi2g35700	21	ARX(1)
Bradi3g33728	Bradi2g35760	29	ARX(1)
Bradi3g40370	Bradi2g35830	22	ARX(1)
Bradi5g18350	Bradi2g35987	20	ARX(1)
Bradi1g23390	Bradi2g36480	21	ARX(1)
Bradi3g40370	Bradi2g36501	20	ARX(1)
Bradi3g33728	Bradi2g36890	30	ARX(1)
Bradi4g02367	Bradi2g36903	21	ARX(1)
Bradi3g33728	Bradi2g36970	23	ARX(1)
Bradi3g33728	Bradi2g37320	30	ARX(1)
Bradi3g33728	Bradi2g37450	30	ARX(1)
Bradi3g33728	Bradi2g37455	27	ARX(1)
Bradi2g43040	Bradi2g37460	22	ARX(1)
Bradi3g33728	Bradi2g37460	24	ARX(1)
Bradi2g16282	Bradi2g37487	30	ARX(1)
Bradi3g40370	Bradi2g37517	23	ARX(1)
Bradi3g33728	Bradi2g37570	30	ARX(1)
Bradi2g23440	Bradi2g37640	21	ARX(1)
Bradi3g40370	Bradi2g38100	21	ARX(1)
Bradi3g33728	Bradi2g38330	29	ARX(1)
Bradi3g33728	Bradi2g38470	28	ARX(1)
Bradi3g40370	Bradi2g38590	26	ARX(1)
Bradi1g23390	Bradi2g38970	21	ARX(1)
Bradi3g40370	Bradi2g39150	26	ARX(1)
Bradi3g33728	Bradi2g39220	24	ARX(1)
Bradi2g16282	Bradi2g39690	23	ARX(1)
Bradi3g40370	Bradi2g39710	30	ARX(1)
Bradi3g33728	Bradi2g39720	26	ARX(1)
Bradi2g16282	Bradi2g39740	24	ARX(1)
Bradi3g40370	Bradi2g39800	24	ARX(1)
Bradi2g16282	Bradi2g39830	30	ARX(1)
Bradi3g40370	Bradi2g40480	25	ARX(1)
Bradi1g23390	Bradi2g40490	21	ARX(1)
Bradi1g23390	Bradi2g40533	22	ARX(1)
Bradi3g40370	Bradi2g40537	20	ARX(1)
Bradi3g40370	Bradi2g40780	25	ARX(1)
Bradi2g19690	Bradi2g40950	23	ARX(1)
Bradi3g40370	Bradi2g41150	21	ARX(1)
Bradi3g33728	Bradi2g41294	24	ARX(1)
Bradi3g33728	Bradi2g41590	20	ARX(1)
Bradi4g02367	Bradi2g41890	30	ARX(1)
Bradi3g40370	Bradi2g41910	24	ARX(1)
Bradi2g43040	Bradi2g42080	20	ARX(1)
Bradi3g33728	Bradi2g42080	28	ARX(1)
Bradi2g16282	Bradi2g42100	25	ARX(1)
Bradi3g40370	Bradi2g42147	25	ARX(1)
Bradi1g43900	Bradi2g42160	21	ARX(1)
Bradi3g40370	Bradi2g42160	20	ARX(1)
Bradi2g19690	Bradi2g42440	20	ARX(1)
Bradi2g43040	Bradi2g42440	23	ARX(1)
Bradi2g16282	Bradi2g42630	24	ARX(1)
Bradi3g40370	Bradi2g43040	25	ARX(1)
Bradi2g16282	Bradi2g43160	22	ARX(1)
Bradi3g40370	Bradi2g43350	24	ARX(1)
Bradi2g16282	Bradi2g43380	20	ARX(1)
Bradi1g43900	Bradi2g43400	20	ARX(1)
Bradi1g55600	Bradi2g43460	24	ARX(1)
Bradi2g16282	Bradi2g43680	27	ARX(1)
Bradi2g16282	Bradi2g43690	20	ARX(1)
Bradi2g16282	Bradi2g43700	28	ARX(1)
Bradi2g16282	Bradi2g43710	23	ARX(1)
Bradi3g40370	Bradi2g43820	21	ARX(1)
Bradi3g33728	Bradi2g43830	30	ARX(1)
Bradi3g40370	Bradi2g43917	23	ARX(1)
Bradi1g43900	Bradi2g44030	20	ARX(1)
Bradi3g40370	Bradi2g44030	21	ARX(1)
Bradi1g43900	Bradi2g44070	20	ARX(1)
Bradi3g40370	Bradi2g44140	27	ARX(1)
Bradi3g33728	Bradi2g44170	30	ARX(1)
Bradi2g16282	Bradi2g44540	27	ARX(1)
Bradi2g16282	Bradi2g44760	24	ARX(1)
Bradi3g33728	Bradi2g44942	23	ARX(1)
Bradi3g40370	Bradi2g45041	21	ARX(1)
Bradi1g55600	Bradi2g45330	21	ARX(1)
Bradi1g55600	Bradi2g45420	22	ARX(1)
Bradi3g33728	Bradi2g45420	24	ARX(1)
Bradi3g33728	Bradi2g45460	28	ARX(1)
Bradi3g33728	Bradi2g45490	25	ARX(1)
Bradi2g16282	Bradi2g45757	23	ARX(1)
Bradi3g33728	Bradi2g45757	23	ARX(1)
Bradi3g33728	Bradi2g45810	22	ARX(1)
Bradi3g33728	Bradi2g45890	27	ARX(1)
Bradi3g33728	Bradi2g45970	25	ARX(1)
Bradi3g40370	Bradi2g46070	27	ARX(1)
Bradi2g16282	Bradi2g46240	28	ARX(1)
Bradi1g43900	Bradi2g46260	21	ARX(1)
Bradi3g40370	Bradi2g46270	21	ARX(1)
Bradi1g12130	Bradi2g46306	22	ARX(1)
Bradi2g43040	Bradi2g46306	20	ARX(1)
Bradi3g40370	Bradi2g46345	21	ARX(1)
Bradi1g43900	Bradi2g46660	24	ARX(1)
Bradi2g16282	Bradi2g46660	20	ARX(1)
Bradi2g55230	Bradi2g46660	21	ARX(1)
Bradi3g40370	Bradi2g46660	29	ARX(1)
Bradi3g40370	Bradi2g46700	23	ARX(1)
Bradi3g40370	Bradi2g46957	30	ARX(1)
Bradi3g40370	Bradi2g46990	29	ARX(1)
Bradi2g16282	Bradi2g47130	28	ARX(1)
Bradi3g40370	Bradi2g47130	20	ARX(1)
Bradi3g33728	Bradi2g47140	30	ARX(1)
Bradi3g33728	Bradi2g47150	22	ARX(1)
Bradi2g16282	Bradi2g47290	30	ARX(1)
Bradi2g16282	Bradi2g47310	27	ARX(1)
Bradi2g16282	Bradi2g47440	28	ARX(1)
Bradi3g33728	Bradi2g47480	27	ARX(1)
Bradi2g16282	Bradi2g47520	22	ARX(1)
Bradi1g23390	Bradi2g47540	30	ARX(1)
Bradi1g23390	Bradi2g47610	22	ARX(1)
Bradi3g33728	Bradi2g47610	20	ARX(1)
Bradi2g16282	Bradi2g47720	24	ARX(1)
Bradi3g33728	Bradi2g47850	30	ARX(1)
Bradi3g33728	Bradi2g48010	30	ARX(1)
Bradi2g16282	Bradi2g48030	20	ARX(1)
Bradi3g40370	Bradi2g48030	21	ARX(1)
Bradi3g33728	Bradi2g48140	30	ARX(1)
Bradi2g16282	Bradi2g48250	30	ARX(1)
Bradi3g40370	Bradi2g48570	29	ARX(1)
Bradi3g33728	Bradi2g48657	30	ARX(1)
Bradi3g40370	Bradi2g48740	26	ARX(1)
Bradi3g33728	Bradi2g48880	29	ARX(1)
Bradi3g40370	Bradi2g48890	25	ARX(1)
Bradi3g40370	Bradi2g48920	30	ARX(1)
Bradi3g40370	Bradi2g49050	27	ARX(1)
Bradi1g43900	Bradi2g49550	25	ARX(1)
Bradi4g02367	Bradi2g49660	23	ARX(1)
Bradi3g40370	Bradi2g49690	30	ARX(1)
Bradi2g16282	Bradi2g49790	28	ARX(1)
Bradi3g40370	Bradi2g49840	26	ARX(1)
Bradi1g43900	Bradi2g49860	23	ARX(1)
Bradi5g18350	Bradi2g49860	20	ARX(1)
Bradi3g33728	Bradi2g50060	22	ARX(1)
Bradi1g43900	Bradi2g50070	28	ARX(1)
Bradi3g40370	Bradi2g50070	25	ARX(1)
Bradi4g27970	Bradi2g50070	21	ARX(1)
Bradi3g33728	Bradi2g50100	20	ARX(1)
Bradi2g16282	Bradi2g50290	20	ARX(1)
Bradi3g40370	Bradi2g50440	27	ARX(1)
Bradi2g16282	Bradi2g50600	26	ARX(1)
Bradi1g23390	Bradi2g50620	26	ARX(1)
Bradi2g43040	Bradi2g50850	26	ARX(1)
Bradi1g23390	Bradi2g51000	29	ARX(1)
Bradi3g40370	Bradi2g51080	20	ARX(1)
Bradi3g40370	Bradi2g51100	25	ARX(1)
Bradi3g40370	Bradi2g51110	23	ARX(1)
Bradi3g40370	Bradi2g51467	30	ARX(1)
Bradi2g16282	Bradi2g51480	27	ARX(1)
Bradi3g40370	Bradi2g51600	24	ARX(1)
Bradi3g40370	Bradi2g51630	30	ARX(1)
Bradi3g40370	Bradi2g51700	23	ARX(1)
Bradi3g40370	Bradi2g52300	23	ARX(1)
Bradi3g40370	Bradi2g52310	20	ARX(1)
Bradi3g33728	Bradi2g52356	29	ARX(1)
Bradi3g33728	Bradi2g52362	22	ARX(1)
Bradi3g33728	Bradi2g52455	23	ARX(1)
Bradi3g33728	Bradi2g52510	28	ARX(1)
Bradi3g40370	Bradi2g52540	29	ARX(1)
Bradi3g40370	Bradi2g52560	26	ARX(1)
Bradi2g16282	Bradi2g52670	26	ARX(1)
Bradi2g16282	Bradi2g52730	26	ARX(1)
Bradi2g16282	Bradi2g52750	25	ARX(1)
Bradi4g02367	Bradi2g52750	26	ARX(1)
Bradi2g16282	Bradi2g52890	28	ARX(1)
Bradi2g16282	Bradi2g52920	27	ARX(1)
Bradi2g16282	Bradi2g52930	27	ARX(1)
Bradi1g43900	Bradi2g52940	20	ARX(1)
Bradi3g40370	Bradi2g52940	25	ARX(1)
Bradi3g33728	Bradi2g52955	26	ARX(1)
Bradi4g02367	Bradi2g52977	24	ARX(1)
Bradi3g33728	Bradi2g53076	20	ARX(1)
Bradi2g16282	Bradi2g53082	28	ARX(1)
Bradi3g40370	Bradi2g53100	25	ARX(1)
Bradi1g43900	Bradi2g53150	21	ARX(1)
Bradi3g40370	Bradi2g53150	30	ARX(1)
Bradi3g33728	Bradi2g53200	29	ARX(1)
Bradi2g16282	Bradi2g53210	27	ARX(1)
Bradi1g43900	Bradi2g53411	20	ARX(1)
Bradi3g33728	Bradi2g53542	28	ARX(1)
Bradi2g16282	Bradi2g53561	27	ARX(1)
Bradi3g33728	Bradi2g53620	30	ARX(1)
Bradi1g43900	Bradi2g53820	20	ARX(1)
Bradi3g40370	Bradi2g53960	22	ARX(1)
Bradi2g16282	Bradi2g53980	21	ARX(1)
Bradi3g40370	Bradi2g53980	21	ARX(1)
Bradi1g43900	Bradi2g53990	23	ARX(1)
Bradi2g16282	Bradi2g54110	28	ARX(1)
Bradi3g40370	Bradi2g54240	27	ARX(1)
Bradi3g40370	Bradi2g54250	28	ARX(1)
Bradi2g16282	Bradi2g54550	23	ARX(1)
Bradi1g23390	Bradi2g54850	20	ARX(1)
Bradi1g23390	Bradi2g54890	25	ARX(1)
Bradi2g16282	Bradi2g54927	27	ARX(1)
Bradi3g40370	Bradi2g54950	25	ARX(1)
Bradi2g19690	Bradi2g55120	22	ARX(1)
Bradi2g43040	Bradi2g55120	29	ARX(1)
Bradi2g16282	Bradi2g55170	30	ARX(1)
Bradi3g40370	Bradi2g55170	24	ARX(1)
Bradi3g40370	Bradi2g55297	23	ARX(1)
Bradi3g40370	Bradi2g55477	21	ARX(1)
Bradi1g43900	Bradi2g55497	20	ARX(1)
Bradi3g33728	Bradi2g56070	26	ARX(1)
Bradi1g43900	Bradi2g56190	20	ARX(1)
Bradi3g40370	Bradi2g56250	28	ARX(1)
Bradi1g43900	Bradi2g56310	23	ARX(1)
Bradi3g40370	Bradi2g56330	28	ARX(1)
Bradi3g40370	Bradi2g56347	24	ARX(1)
Bradi3g40370	Bradi2g56360	21	ARX(1)
Bradi1g43900	Bradi2g56387	20	ARX(1)
Bradi3g40370	Bradi2g56387	22	ARX(1)
Bradi3g33728	Bradi2g56397	22	ARX(1)
Bradi1g23390	Bradi2g56440	20	ARX(1)
Bradi2g16282	Bradi2g56620	29	ARX(1)
Bradi1g43900	Bradi2g56710	20	ARX(1)
Bradi1g46195	Bradi2g56750	20	ARX(1)
Bradi3g33728	Bradi2g56760	27	ARX(1)
Bradi2g16282	Bradi2g56810	21	ARX(1)
Bradi3g40370	Bradi2g56810	22	ARX(1)
Bradi2g16282	Bradi2g56890	29	ARX(1)
Bradi3g40370	Bradi2g57150	25	ARX(1)
Bradi3g33728	Bradi2g57190	22	ARX(1)
Bradi4g02367	Bradi2g57440	20	ARX(1)
Bradi3g33728	Bradi2g57520	29	ARX(1)
Bradi2g16282	Bradi2g57590	28	ARX(1)
Bradi3g33728	Bradi2g57680	22	ARX(1)
Bradi2g19690	Bradi2g57687	24	ARX(1)
Bradi2g43040	Bradi2g57687	25	ARX(1)
Bradi3g33728	Bradi2g57710	24	ARX(1)
Bradi2g16282	Bradi2g57730	23	ARX(1)
Bradi3g40370	Bradi2g57730	25	ARX(1)
Bradi3g40370	Bradi2g57770	22	ARX(1)
Bradi1g43900	Bradi2g57987	24	ARX(1)
Bradi2g16282	Bradi2g57987	24	ARX(1)
Bradi3g40370	Bradi2g57987	25	ARX(1)
Bradi3g40370	Bradi2g58013	22	ARX(1)
Bradi3g40370	Bradi2g58020	21	ARX(1)
Bradi3g33728	Bradi2g58040	27	ARX(1)
Bradi2g16282	Bradi2g58060	20	ARX(1)
Bradi3g40370	Bradi2g58420	23	ARX(1)
Bradi2g16282	Bradi2g58430	22	ARX(1)
Bradi1g23390	Bradi2g58440	29	ARX(1)
Bradi2g16282	Bradi2g58690	26	ARX(1)
Bradi3g40370	Bradi2g58912	22	ARX(1)
Bradi3g33728	Bradi2g58950	30	ARX(1)
Bradi1g23390	Bradi2g58967	29	ARX(1)
Bradi2g16282	Bradi2g59080	27	ARX(1)
Bradi2g16282	Bradi2g59119	20	ARX(1)
Bradi2g16282	Bradi2g59340	25	ARX(1)
Bradi1g55600	Bradi2g59530	20	ARX(1)
Bradi1g43900	Bradi2g59690	21	ARX(1)
Bradi3g33728	Bradi2g59740	30	ARX(1)
Bradi3g40370	Bradi2g59930	30	ARX(1)
Bradi3g33728	Bradi2g59950	27	ARX(1)
Bradi3g40370	Bradi2g60340	30	ARX(1)
Bradi2g16282	Bradi2g60400	23	ARX(1)
Bradi1g43900	Bradi2g60730	27	ARX(1)
Bradi3g40370	Bradi2g60730	21	ARX(1)
Bradi2g16282	Bradi2g60800	22	ARX(1)
Bradi3g40370	Bradi2g60800	28	ARX(1)
Bradi2g16282	Bradi2g60950	27	ARX(1)
Bradi3g40370	Bradi2g60950	24	ARX(1)
Bradi3g40370	Bradi2g60970	25	ARX(1)
Bradi2g16282	Bradi2g61017	26	ARX(1)
Bradi3g40370	Bradi2g61050	27	ARX(1)
Bradi1g55600	Bradi2g61380	23	ARX(1)
Bradi2g16282	Bradi2g61710	30	ARX(1)
Bradi1g43900	Bradi2g61727	21	ARX(1)
Bradi1g23390	Bradi2g61830	23	ARX(1)
Bradi3g33728	Bradi2g61830	22	ARX(1)
Bradi3g33728	Bradi2g61980	30	ARX(1)
Bradi3g33728	Bradi2g62150	28	ARX(1)
Bradi3g33728	Bradi2g62200	30	ARX(1)
Bradi3g33728	Bradi2g62210	27	ARX(1)
Bradi2g19690	Bradi2g62320	21	ARX(1)
Bradi3g33728	Bradi2g62426	29	ARX(1)
Bradi3g40370	Bradi2g62550	26	ARX(1)
Bradi3g40370	Bradi3g00220	27	ARX(1)
Bradi2g16282	Bradi3g00227	22	ARX(1)
Bradi3g40370	Bradi3g00330	26	ARX(1)
Bradi3g40370	Bradi3g01060	27	ARX(1)
Bradi2g16282	Bradi3g01110	23	ARX(1)
Bradi3g40370	Bradi3g01510	22	ARX(1)
Bradi3g33728	Bradi3g01540	20	ARX(1)
Bradi2g16282	Bradi3g01550	26	ARX(1)
Bradi2g16282	Bradi3g01620	27	ARX(1)
Bradi2g16282	Bradi3g01730	29	ARX(1)
Bradi1g12130	Bradi3g02226	20	ARX(1)
Bradi3g40370	Bradi3g02320	29	ARX(1)
Bradi3g33728	Bradi3g02520	27	ARX(1)
Bradi2g23955	Bradi3g02730	20	ARX(1)
Bradi2g16282	Bradi3g02770	25	ARX(1)
Bradi3g40370	Bradi3g02770	29	ARX(1)
Bradi2g16282	Bradi3g02786	30	ARX(1)
Bradi2g16282	Bradi3g02790	30	ARX(1)
Bradi3g40370	Bradi3g02997	20	ARX(1)
Bradi3g33728	Bradi3g03020	30	ARX(1)
Bradi2g16282	Bradi3g03180	30	ARX(1)
Bradi3g40370	Bradi3g03587	27	ARX(1)
Bradi4g02367	Bradi3g03587	23	ARX(1)
Bradi3g40370	Bradi3g03627	21	ARX(1)
Bradi3g33728	Bradi3g03850	27	ARX(1)
Bradi2g16282	Bradi3g03870	30	ARX(1)
Bradi3g40370	Bradi3g04500	28	ARX(1)
Bradi1g23390	Bradi3g05000	20	ARX(1)
Bradi3g33728	Bradi3g05390	27	ARX(1)
Bradi3g40370	Bradi3g05420	26	ARX(1)
Bradi2g16282	Bradi3g05437	21	ARX(1)
Bradi3g40370	Bradi3g05577	23	ARX(1)
Bradi3g40370	Bradi3g05697	30	ARX(1)
Bradi2g16282	Bradi3g05880	23	ARX(1)
Bradi3g40370	Bradi3g05880	20	ARX(1)
Bradi3g33728	Bradi3g05990	29	ARX(1)
Bradi3g40370	Bradi3g05990	25	ARX(1)
Bradi3g40370	Bradi3g06000	28	ARX(1)
Bradi3g40370	Bradi3g06170	26	ARX(1)
Bradi3g33728	Bradi3g06260	30	ARX(1)
Bradi1g43900	Bradi3g06870	25	ARX(1)
Bradi3g33728	Bradi3g07130	30	ARX(1)
Bradi3g33728	Bradi3g07150	30	ARX(1)
Bradi3g40370	Bradi3g07190	24	ARX(1)
Bradi3g40370	Bradi3g07196	21	ARX(1)
Bradi1g43900	Bradi3g07210	20	ARX(1)
Bradi3g40370	Bradi3g07220	30	ARX(1)
Bradi2g16282	Bradi3g07280	30	ARX(1)
Bradi2g16282	Bradi3g07595	29	ARX(1)
Bradi3g33728	Bradi3g07660	28	ARX(1)
Bradi3g33728	Bradi3g07700	23	ARX(1)
Bradi1g23390	Bradi3g08120	27	ARX(1)
Bradi3g33728	Bradi3g08317	21	ARX(1)
Bradi3g40370	Bradi3g08557	22	ARX(1)
Bradi3g33728	Bradi3g08667	28	ARX(1)
Bradi2g16282	Bradi3g08690	20	ARX(1)
Bradi3g40370	Bradi3g08690	26	ARX(1)
Bradi1g43900	Bradi3g08770	21	ARX(1)
Bradi3g40370	Bradi3g08850	24	ARX(1)
Bradi1g43900	Bradi3g08990	27	ARX(1)
Bradi3g40370	Bradi3g08990	21	ARX(1)
Bradi5g18350	Bradi3g09067	21	ARX(1)
Bradi3g33728	Bradi3g09350	30	ARX(1)
Bradi3g40370	Bradi3g09540	28	ARX(1)
Bradi2g16282	Bradi3g09580	28	ARX(1)
Bradi3g40370	Bradi3g09760	25	ARX(1)
Bradi3g40370	Bradi3g09770	30	ARX(1)
Bradi2g16282	Bradi3g09790	22	ARX(1)
Bradi3g40370	Bradi3g09790	22	ARX(1)
Bradi3g40370	Bradi3g10120	24	ARX(1)
Bradi1g43900	Bradi3g10140	20	ARX(1)
Bradi3g40370	Bradi3g10140	23	ARX(1)
Bradi3g33728	Bradi3g10210	30	ARX(1)
Bradi1g43900	Bradi3g10590	27	ARX(1)
Bradi3g40370	Bradi3g10590	24	ARX(1)
Bradi3g33728	Bradi3g10630	30	ARX(1)
Bradi3g40370	Bradi3g10670	20	ARX(1)
Bradi2g16282	Bradi3g10690	24	ARX(1)
Bradi3g33728	Bradi3g10770	28	ARX(1)
Bradi3g33728	Bradi3g10771	26	ARX(1)
Bradi1g23390	Bradi3g10946	25	ARX(1)
Bradi3g33728	Bradi3g11400	28	ARX(1)
Bradi3g33728	Bradi3g12450	24	ARX(1)
Bradi2g16282	Bradi3g12740	30	ARX(1)
Bradi3g40370	Bradi3g12957	23	ARX(1)
Bradi2g23440	Bradi3g13160	21	ARX(1)
Bradi3g33728	Bradi3g13220	30	ARX(1)
Bradi3g40370	Bradi3g13380	22	ARX(1)
Bradi2g16282	Bradi3g14090	22	ARX(1)
Bradi3g40370	Bradi3g14090	28	ARX(1)
Bradi3g40370	Bradi3g14190	21	ARX(1)
Bradi2g16282	Bradi3g14221	30	ARX(1)
Bradi4g02367	Bradi3g14221	21	ARX(1)
Bradi2g16282	Bradi3g14240	20	ARX(1)
Bradi3g40370	Bradi3g14240	21	ARX(1)
Bradi3g40370	Bradi3g14330	27	ARX(1)
Bradi2g16282	Bradi3g14370	25	ARX(1)
Bradi3g40370	Bradi3g14406	27	ARX(1)
Bradi2g16282	Bradi3g14650	29	ARX(1)
Bradi3g40370	Bradi3g14710	20	ARX(1)
Bradi3g40370	Bradi3g14830	30	ARX(1)
Bradi1g23390	Bradi3g14870	20	ARX(1)
Bradi2g16282	Bradi3g14950	29	ARX(1)
Bradi2g16282	Bradi3g15180	30	ARX(1)
Bradi3g33728	Bradi3g15180	24	ARX(1)
Bradi1g55600	Bradi3g15270	20	ARX(1)
Bradi1g43900	Bradi3g15420	22	ARX(1)
Bradi3g40370	Bradi3g15420	25	ARX(1)
Bradi2g16282	Bradi3g15473	26	ARX(1)
Bradi1g23390	Bradi3g15490	25	ARX(1)
Bradi1g23390	Bradi3g15495	24	ARX(1)
Bradi1g23390	Bradi3g15500	28	ARX(1)
Bradi1g43900	Bradi3g15900	21	ARX(1)
Bradi3g40370	Bradi3g15900	26	ARX(1)
Bradi3g40370	Bradi3g16040	27	ARX(1)
Bradi3g40370	Bradi3g16187	29	ARX(1)
Bradi3g40370	Bradi3g16400	26	ARX(1)
Bradi3g33728	Bradi3g16515	27	ARX(1)
Bradi2g16282	Bradi3g16550	22	ARX(1)
Bradi3g40370	Bradi3g16550	24	ARX(1)
Bradi3g40370	Bradi3g16560	21	ARX(1)
Bradi2g16282	Bradi3g16640	25	ARX(1)
Bradi3g33728	Bradi3g16740	21	ARX(1)
Bradi4g02367	Bradi3g16740	22	ARX(1)
Bradi3g40370	Bradi3g16890	27	ARX(1)
Bradi2g16282	Bradi3g16900	28	ARX(1)
Bradi3g40370	Bradi3g16920	21	ARX(1)
Bradi1g43900	Bradi3g17050	23	ARX(1)
Bradi3g40370	Bradi3g17170	21	ARX(1)
Bradi3g33728	Bradi3g17216	29	ARX(1)
Bradi3g40370	Bradi3g17620	22	ARX(1)
Bradi3g33728	Bradi3g17762	21	ARX(1)
Bradi3g40370	Bradi3g17780	29	ARX(1)
Bradi3g40370	Bradi3g17950	30	ARX(1)
Bradi3g40370	Bradi3g18470	20	ARX(1)
Bradi2g16282	Bradi3g18636	24	ARX(1)
Bradi3g40370	Bradi3g18730	21	ARX(1)
Bradi2g16282	Bradi3g18930	26	ARX(1)
Bradi1g43900	Bradi3g19040	22	ARX(1)
Bradi3g40370	Bradi3g19046	21	ARX(1)
Bradi2g16282	Bradi3g19202	29	ARX(1)
Bradi3g40370	Bradi3g19280	27	ARX(1)
Bradi3g33728	Bradi3g19330	23	ARX(1)
Bradi1g23390	Bradi3g19417	20	ARX(1)
Bradi3g33728	Bradi3g19477	20	ARX(1)
Bradi3g40370	Bradi3g19690	26	ARX(1)
Bradi3g33728	Bradi3g19714	28	ARX(1)
Bradi2g16282	Bradi3g19730	20	ARX(1)
Bradi3g40370	Bradi3g19735	23	ARX(1)
Bradi1g43900	Bradi3g19870	25	ARX(1)
Bradi3g40370	Bradi3g19870	21	ARX(1)
Bradi2g16282	Bradi3g19927	30	ARX(1)
Bradi2g16282	Bradi3g20060	24	ARX(1)
Bradi3g40370	Bradi3g20080	22	ARX(1)
Bradi1g55600	Bradi3g20610	21	ARX(1)
Bradi1g43900	Bradi3g21160	25	ARX(1)
Bradi3g40370	Bradi3g21650	26	ARX(1)
Bradi2g16282	Bradi3g21690	28	ARX(1)
Bradi1g43900	Bradi3g22050	23	ARX(1)
Bradi3g40370	Bradi3g22050	20	ARX(1)
Bradi2g16282	Bradi3g22340	21	ARX(1)
Bradi3g40370	Bradi3g22380	20	ARX(1)
Bradi3g40370	Bradi3g22480	26	ARX(1)
Bradi2g16282	Bradi3g22560	28	ARX(1)
Bradi2g16282	Bradi3g22580	24	ARX(1)
Bradi3g33728	Bradi3g22580	26	ARX(1)
Bradi4g02367	Bradi3g22580	21	ARX(1)
Bradi3g40370	Bradi3g22740	28	ARX(1)
Bradi3g40370	Bradi3g22930	24	ARX(1)
Bradi3g33728	Bradi3g23040	30	ARX(1)
Bradi1g43900	Bradi3g23160	20	ARX(1)
Bradi3g33728	Bradi3g23240	25	ARX(1)
Bradi1g23390	Bradi3g23251	20	ARX(1)
Bradi3g40370	Bradi3g24676	26	ARX(1)
Bradi3g33728	Bradi3g24760	29	ARX(1)
Bradi3g40370	Bradi3g25680	29	ARX(1)
Bradi3g33728	Bradi3g26770	25	ARX(1)
Bradi3g33728	Bradi3g26952	30	ARX(1)
Bradi2g16282	Bradi3g26967	28	ARX(1)
Bradi2g16282	Bradi3g27110	30	ARX(1)
Bradi1g23390	Bradi3g27190	22	ARX(1)
Bradi3g40370	Bradi3g27480	20	ARX(1)
Bradi2g16282	Bradi3g27506	20	ARX(1)
Bradi3g40370	Bradi3g27680	21	ARX(1)
Bradi2g16282	Bradi3g27700	29	ARX(1)
Bradi3g33728	Bradi3g27700	21	ARX(1)
Bradi2g16282	Bradi3g27720	30	ARX(1)
Bradi2g16282	Bradi3g27730	23	ARX(1)
Bradi2g16282	Bradi3g27825	25	ARX(1)
Bradi2g16282	Bradi3g27877	25	ARX(1)
Bradi1g43900	Bradi3g27920	20	ARX(1)
Bradi3g33728	Bradi3g28200	30	ARX(1)
Bradi3g33728	Bradi3g28320	28	ARX(1)
Bradi3g40370	Bradi3g28320	29	ARX(1)
Bradi4g02367	Bradi3g28320	28	ARX(1)
Bradi3g40370	Bradi3g28920	23	ARX(1)
Bradi2g16282	Bradi3g29120	27	ARX(1)
Bradi3g33728	Bradi3g29790	30	ARX(1)
Bradi2g16282	Bradi3g29840	25	ARX(1)
Bradi3g33728	Bradi3g29840	23	ARX(1)
Bradi2g16282	Bradi3g29854	29	ARX(1)
Bradi4g02367	Bradi3g29854	22	ARX(1)
Bradi1g43900	Bradi3g29990	20	ARX(1)
Bradi1g43900	Bradi3g30027	25	ARX(1)
Bradi1g43900	Bradi3g30080	24	ARX(1)
Bradi3g33728	Bradi3g30154	26	ARX(1)
Bradi3g40370	Bradi3g30160	25	ARX(1)
Bradi1g12130	Bradi3g30180	21	ARX(1)
Bradi2g16282	Bradi3g30457	25	ARX(1)
Bradi1g55600	Bradi3g30480	22	ARX(1)
Bradi3g40370	Bradi3g30655	21	ARX(1)
Bradi3g40370	Bradi3g30660	23	ARX(1)
Bradi2g16282	Bradi3g30730	28	ARX(1)
Bradi3g40370	Bradi3g30750	30	ARX(1)
Bradi2g16282	Bradi3g30880	26	ARX(1)
Bradi2g16282	Bradi3g31410	30	ARX(1)
Bradi3g33728	Bradi3g31500	29	ARX(1)
Bradi3g33728	Bradi3g31520	30	ARX(1)
Bradi2g16282	Bradi3g32210	29	ARX(1)
Bradi3g33728	Bradi3g32240	29	ARX(1)
Bradi3g40370	Bradi3g32267	25	ARX(1)
Bradi3g33728	Bradi3g32700	25	ARX(1)
Bradi2g16282	Bradi3g32990	30	ARX(1)
Bradi2g16282	Bradi3g33020	21	ARX(1)
Bradi2g16282	Bradi3g33047	30	ARX(1)
Bradi3g33728	Bradi3g33330	29	ARX(1)
Bradi3g33728	Bradi3g33350	21	ARX(1)
Bradi3g33728	Bradi3g33400	30	ARX(1)
Bradi2g16282	Bradi3g33500	20	ARX(1)
Bradi3g33728	Bradi3g33710	29	ARX(1)
Bradi2g16282	Bradi3g33728	23	ARX(1)
Bradi3g40370	Bradi3g33730	26	ARX(1)
Bradi3g33728	Bradi3g33930	30	ARX(1)
Bradi2g16282	Bradi3g34020	25	ARX(1)
Bradi3g40370	Bradi3g34102	22	ARX(1)
Bradi2g19690	Bradi3g34260	22	ARX(1)
Bradi1g43900	Bradi3g34524	27	ARX(1)
Bradi3g40370	Bradi3g34550	27	ARX(1)
Bradi2g16282	Bradi3g34660	23	ARX(1)
Bradi3g33728	Bradi3g34750	21	ARX(1)
Bradi3g33728	Bradi3g34820	28	ARX(1)
Bradi3g33728	Bradi3g34830	29	ARX(1)
Bradi3g40370	Bradi3g34967	20	ARX(1)
Bradi1g23390	Bradi3g35180	30	ARX(1)
Bradi3g33728	Bradi3g35320	24	ARX(1)
Bradi1g43900	Bradi3g35550	20	ARX(1)
Bradi3g40370	Bradi3g35590	21	ARX(1)
Bradi2g16282	Bradi3g35630	29	ARX(1)
Bradi3g33728	Bradi3g35800	21	ARX(1)
Bradi3g40370	Bradi3g35800	21	ARX(1)
Bradi2g16282	Bradi3g35980	30	ARX(1)
Bradi1g55600	Bradi3g36140	25	ARX(1)
Bradi1g23390	Bradi3g36150	20	ARX(1)
Bradi3g40370	Bradi3g36200	21	ARX(1)
Bradi1g55600	Bradi3g36380	23	ARX(1)
Bradi2g16282	Bradi3g36630	23	ARX(1)
Bradi4g02367	Bradi3g36630	23	ARX(1)
Bradi2g16282	Bradi3g36697	20	ARX(1)
Bradi1g59680	Bradi3g36808	22	ARX(1)
Bradi1g23390	Bradi3g36930	25	ARX(1)
Bradi3g40370	Bradi3g37480	26	ARX(1)
Bradi3g33728	Bradi3g37590	23	ARX(1)
Bradi3g40370	Bradi3g37610	29	ARX(1)
Bradi3g33728	Bradi3g37620	25	ARX(1)
Bradi3g40370	Bradi3g37620	28	ARX(1)
Bradi2g16282	Bradi3g37770	30	ARX(1)
Bradi3g33728	Bradi3g38160	30	ARX(1)
Bradi2g16282	Bradi3g38527	24	ARX(1)
Bradi3g33728	Bradi3g38591	29	ARX(1)
Bradi3g40370	Bradi3g38708	21	ARX(1)
Bradi4g02367	Bradi3g38960	30	ARX(1)
Bradi3g40370	Bradi3g38970	24	ARX(1)
Bradi3g33728	Bradi3g38980	28	ARX(1)
Bradi4g02367	Bradi3g39090	25	ARX(1)
Bradi2g16282	Bradi3g39210	21	ARX(1)
Bradi3g40370	Bradi3g39590	30	ARX(1)
Bradi4g02367	Bradi3g39590	30	ARX(1)
Bradi1g23390	Bradi3g39800	20	ARX(1)
Bradi2g16282	Bradi3g39927	30	ARX(1)
Bradi1g12130	Bradi3g39950	20	ARX(1)
Bradi2g16282	Bradi3g39960	24	ARX(1)
Bradi1g23390	Bradi3g40180	21	ARX(1)
Bradi3g33728	Bradi3g40180	21	ARX(1)
Bradi2g16282	Bradi3g40190	29	ARX(1)
Bradi2g16282	Bradi3g40230	24	ARX(1)
Bradi3g40370	Bradi3g40230	26	ARX(1)
Bradi3g40370	Bradi3g40330	27	ARX(1)
Bradi3g40370	Bradi3g40437	26	ARX(1)
Bradi2g16282	Bradi3g40590	27	ARX(1)
Bradi2g43040	Bradi3g40620	25	ARX(1)
Bradi1g23390	Bradi3g40900	20	ARX(1)
Bradi2g16282	Bradi3g40920	28	ARX(1)
Bradi2g16282	Bradi3g41377	22	ARX(1)
Bradi3g33728	Bradi3g41500	30	ARX(1)
Bradi3g33728	Bradi3g41740	30	ARX(1)
Bradi3g40370	Bradi3g41780	23	ARX(1)
Bradi3g40370	Bradi3g42025	26	ARX(1)
Bradi2g16282	Bradi3g42170	26	ARX(1)
Bradi1g43900	Bradi3g42627	20	ARX(1)
Bradi3g40370	Bradi3g42627	22	ARX(1)
Bradi5g18350	Bradi3g42627	21	ARX(1)
Bradi3g40370	Bradi3g42670	26	ARX(1)
Bradi1g43900	Bradi3g42980	21	ARX(1)
Bradi3g33728	Bradi3g43150	25	ARX(1)
Bradi2g43040	Bradi3g43180	29	ARX(1)
Bradi3g33728	Bradi3g43180	20	ARX(1)
Bradi3g40370	Bradi3g43235	28	ARX(1)
Bradi3g40370	Bradi3g43250	24	ARX(1)
Bradi3g33728	Bradi3g43290	29	ARX(1)
Bradi2g19690	Bradi3g43310	27	ARX(1)
Bradi2g16282	Bradi3g43360	28	ARX(1)
Bradi3g40370	Bradi3g43360	20	ARX(1)
Bradi2g16282	Bradi3g43370	24	ARX(1)
Bradi3g33728	Bradi3g43390	22	ARX(1)
Bradi2g19690	Bradi3g43450	26	ARX(1)
Bradi5g18350	Bradi3g43587	22	ARX(1)
Bradi4g02367	Bradi3g43640	29	ARX(1)
Bradi4g02367	Bradi3g43822	29	ARX(1)
Bradi3g40370	Bradi3g44010	27	ARX(1)
Bradi3g33728	Bradi3g44530	26	ARX(1)
Bradi3g33728	Bradi3g44600	30	ARX(1)
Bradi2g16282	Bradi3g45010	28	ARX(1)
Bradi1g43900	Bradi3g45130	24	ARX(1)
Bradi2g16282	Bradi3g45170	24	ARX(1)
Bradi3g33728	Bradi3g45180	29	ARX(1)
Bradi2g16282	Bradi3g45206	24	ARX(1)
Bradi1g23390	Bradi3g45230	26	ARX(1)
Bradi3g40370	Bradi3g45260	28	ARX(1)
Bradi3g33728	Bradi3g45590	30	ARX(1)
Bradi3g40370	Bradi3g45820	26	ARX(1)
Bradi2g16282	Bradi3g45920	28	ARX(1)
Bradi3g33728	Bradi3g45990	27	ARX(1)
Bradi1g41115	Bradi3g46033	20	ARX(1)
Bradi2g16282	Bradi3g46100	28	ARX(1)
Bradi3g40370	Bradi3g46210	25	ARX(1)
Bradi3g40370	Bradi3g46390	26	ARX(1)
Bradi2g16282	Bradi3g46420	27	ARX(1)
Bradi2g16282	Bradi3g46590	21	ARX(1)
Bradi2g16282	Bradi3g46620	26	ARX(1)
Bradi3g33728	Bradi3g46640	26	ARX(1)
Bradi3g40370	Bradi3g46700	30	ARX(1)
Bradi2g43040	Bradi3g46810	23	ARX(1)
Bradi3g33728	Bradi3g46810	27	ARX(1)
Bradi3g33728	Bradi3g46922	26	ARX(1)
Bradi3g40370	Bradi3g46960	23	ARX(1)
Bradi3g33728	Bradi3g47330	24	ARX(1)
Bradi2g16282	Bradi3g47450	30	ARX(1)
Bradi2g16282	Bradi3g47580	22	ARX(1)
Bradi2g16282	Bradi3g48370	26	ARX(1)
Bradi3g40370	Bradi3g48430	25	ARX(1)
Bradi3g33728	Bradi3g48470	26	ARX(1)
Bradi3g33728	Bradi3g48610	29	ARX(1)
Bradi3g40370	Bradi3g48630	28	ARX(1)
Bradi3g33728	Bradi3g48680	30	ARX(1)
Bradi2g16282	Bradi3g48710	20	ARX(1)
Bradi2g43040	Bradi3g48880	27	ARX(1)
Bradi2g16282	Bradi3g49170	20	ARX(1)
Bradi3g40370	Bradi3g49170	25	ARX(1)
Bradi3g40370	Bradi3g49530	28	ARX(1)
Bradi3g33728	Bradi3g49730	30	ARX(1)
Bradi3g40370	Bradi3g49810	25	ARX(1)
Bradi3g33728	Bradi3g50040	30	ARX(1)
Bradi2g19690	Bradi3g50230	20	ARX(1)
Bradi2g43040	Bradi3g50230	29	ARX(1)
Bradi2g16282	Bradi3g50310	30	ARX(1)
Bradi3g40370	Bradi3g50590	20	ARX(1)
Bradi3g40370	Bradi3g50647	24	ARX(1)
Bradi1g23390	Bradi3g50670	21	ARX(1)
Bradi3g33728	Bradi3g50800	27	ARX(1)
Bradi2g16282	Bradi3g50857	28	ARX(1)
Bradi3g33728	Bradi3g51010	21	ARX(1)
Bradi3g33728	Bradi3g51090	20	ARX(1)
Bradi3g33728	Bradi3g51130	23	ARX(1)
Bradi3g40370	Bradi3g51200	23	ARX(1)
Bradi3g40370	Bradi3g51387	29	ARX(1)
Bradi1g23390	Bradi3g51510	20	ARX(1)
Bradi3g33728	Bradi3g51520	23	ARX(1)
Bradi1g23390	Bradi3g51530	20	ARX(1)
Bradi1g23390	Bradi3g51535	22	ARX(1)
Bradi1g55600	Bradi3g51577	24	ARX(1)
Bradi3g33728	Bradi3g51660	27	ARX(1)
Bradi2g16282	Bradi3g51680	23	ARX(1)
Bradi3g33728	Bradi3g51757	25	ARX(1)
Bradi3g40370	Bradi3g51850	23	ARX(1)
Bradi2g16282	Bradi3g51960	30	ARX(1)
Bradi1g43900	Bradi3g52330	21	ARX(1)
Bradi3g40370	Bradi3g52437	25	ARX(1)
Bradi1g23390	Bradi3g52505	21	ARX(1)
Bradi3g40370	Bradi3g52547	24	ARX(1)
Bradi3g40370	Bradi3g52650	25	ARX(1)
Bradi3g40370	Bradi3g52680	22	ARX(1)
Bradi1g23390	Bradi3g52690	23	ARX(1)
Bradi3g33728	Bradi3g52697	30	ARX(1)
Bradi1g23390	Bradi3g52740	25	ARX(1)
Bradi1g43900	Bradi3g52750	22	ARX(1)
Bradi2g16282	Bradi3g52767	21	ARX(1)
Bradi2g43040	Bradi3g52862	25	ARX(1)
Bradi3g33728	Bradi3g52862	27	ARX(1)
Bradi1g23390	Bradi3g53370	27	ARX(1)
Bradi2g16282	Bradi3g53502	29	ARX(1)
Bradi2g16282	Bradi3g53760	23	ARX(1)
Bradi3g40370	Bradi3g53920	24	ARX(1)
Bradi1g43900	Bradi3g54040	20	ARX(1)
Bradi3g40370	Bradi3g54040	24	ARX(1)
Bradi2g16282	Bradi3g54290	20	ARX(1)
Bradi3g33728	Bradi3g54290	28	ARX(1)
Bradi3g40370	Bradi3g54290	26	ARX(1)
Bradi4g02367	Bradi3g54290	26	ARX(1)
Bradi1g23390	Bradi3g54380	22	ARX(1)
Bradi1g23390	Bradi3g54460	23	ARX(1)
Bradi1g23390	Bradi3g54557	24	ARX(1)
Bradi2g16282	Bradi3g54710	27	ARX(1)
Bradi3g40370	Bradi3g54710	27	ARX(1)
Bradi2g16282	Bradi3g54807	28	ARX(1)
Bradi2g16282	Bradi3g54870	21	ARX(1)
Bradi3g33728	Bradi3g54870	21	ARX(1)
Bradi3g33728	Bradi3g54890	22	ARX(1)
Bradi3g40370	Bradi3g54910	22	ARX(1)
Bradi3g33728	Bradi3g55210	29	ARX(1)
Bradi3g40370	Bradi3g55287	25	ARX(1)
Bradi3g33728	Bradi3g55317	30	ARX(1)
Bradi3g33728	Bradi3g55370	21	ARX(1)
Bradi3g40370	Bradi3g55370	27	ARX(1)
Bradi3g40370	Bradi3g55390	20	ARX(1)
Bradi2g16282	Bradi3g55510	24	ARX(1)
Bradi2g16282	Bradi3g55730	28	ARX(1)
Bradi3g40370	Bradi3g55780	23	ARX(1)
Bradi3g40370	Bradi3g55840	26	ARX(1)
Bradi1g23390	Bradi3g55890	20	ARX(1)
Bradi3g33728	Bradi3g56020	22	ARX(1)
Bradi3g33728	Bradi3g56370	22	ARX(1)
Bradi3g40370	Bradi3g56370	28	ARX(1)
Bradi1g23390	Bradi3g56490	28	ARX(1)
Bradi1g43900	Bradi3g56490	28	ARX(1)
Bradi3g40370	Bradi3g56640	29	ARX(1)
Bradi1g23390	Bradi3g56720	23	ARX(1)
Bradi3g40370	Bradi3g56811	29	ARX(1)
Bradi3g33728	Bradi3g56930	30	ARX(1)
Bradi3g40370	Bradi3g56960	24	ARX(1)
Bradi3g33728	Bradi3g56975	21	ARX(1)
Bradi3g40370	Bradi3g56980	21	ARX(1)
Bradi1g41115	Bradi3g57027	21	ARX(1)
Bradi3g33728	Bradi3g57027	22	ARX(1)
Bradi3g33728	Bradi3g57420	20	ARX(1)
Bradi1g12130	Bradi3g57425	27	ARX(1)
Bradi1g23390	Bradi3g57470	27	ARX(1)
Bradi1g55600	Bradi3g57470	23	ARX(1)
Bradi3g33728	Bradi3g57480	22	ARX(1)
Bradi3g40370	Bradi3g57510	27	ARX(1)
Bradi2g16282	Bradi3g57667	28	ARX(1)
Bradi3g40370	Bradi3g57750	30	ARX(1)
Bradi3g40370	Bradi3g57960	20	ARX(1)
Bradi2g16282	Bradi3g57980	29	ARX(1)
Bradi3g33728	Bradi3g58040	30	ARX(1)
Bradi3g40370	Bradi3g58107	22	ARX(1)
Bradi1g23390	Bradi3g58280	21	ARX(1)
Bradi1g43900	Bradi3g58327	25	ARX(1)
Bradi3g40370	Bradi3g58790	26	ARX(1)
Bradi3g33728	Bradi3g59050	21	ARX(1)
Bradi1g43900	Bradi3g59110	24	ARX(1)
Bradi2g16282	Bradi3g59120	25	ARX(1)
Bradi2g16282	Bradi3g59220	20	ARX(1)
Bradi3g33728	Bradi3g59220	29	ARX(1)
Bradi3g40370	Bradi3g59220	24	ARX(1)
Bradi1g43900	Bradi3g59360	23	ARX(1)
Bradi1g23390	Bradi3g59440	25	ARX(1)
Bradi3g40370	Bradi3g59510	21	ARX(1)
Bradi2g16282	Bradi3g59750	30	ARX(1)
Bradi4g02367	Bradi3g59847	24	ARX(1)
Bradi3g40370	Bradi3g59960	30	ARX(1)
Bradi2g16282	Bradi3g60090	26	ARX(1)
Bradi1g23390	Bradi3g60190	20	ARX(1)
Bradi2g16282	Bradi3g60320	21	ARX(1)
Bradi1g43900	Bradi3g60330	20	ARX(1)
Bradi3g33728	Bradi3g60517	30	ARX(1)
Bradi3g33728	Bradi3g60550	20	ARX(1)
Bradi3g40370	Bradi3g60557	20	ARX(1)
Bradi2g16282	Bradi3g60617	26	ARX(1)
Bradi1g41115	Bradi3g60850	24	ARX(1)
Bradi3g33728	Bradi3g61016	30	ARX(1)
Bradi2g16282	Bradi4g00290	21	ARX(1)
Bradi3g33728	Bradi4g00300	30	ARX(1)
Bradi2g43040	Bradi4g00330	27	ARX(1)
Bradi3g33728	Bradi4g00330	20	ARX(1)
Bradi3g40370	Bradi4g00480	29	ARX(1)
Bradi3g33728	Bradi4g00490	23	ARX(1)
Bradi3g40370	Bradi4g00517	23	ARX(1)
Bradi2g16282	Bradi4g00860	28	ARX(1)
Bradi2g16282	Bradi4g00940	23	ARX(1)
Bradi3g33728	Bradi4g00950	25	ARX(1)
Bradi1g23390	Bradi4g01035	27	ARX(1)
Bradi3g40370	Bradi4g01090	22	ARX(1)
Bradi3g40370	Bradi4g01370	26	ARX(1)
Bradi3g40370	Bradi4g01390	23	ARX(1)
Bradi3g40370	Bradi4g01400	27	ARX(1)
Bradi2g26640	Bradi4g01410	20	ARX(1)
Bradi3g40370	Bradi4g01430	30	ARX(1)
Bradi2g16282	Bradi4g01850	20	ARX(1)
Bradi1g12130	Bradi4g02000	20	ARX(1)
Bradi1g43900	Bradi4g02030	24	ARX(1)
Bradi3g33728	Bradi4g02350	20	ARX(1)
Bradi1g43900	Bradi4g02380	28	ARX(1)
Bradi5g18350	Bradi4g02570	23	ARX(1)
Bradi1g23390	Bradi4g02625	21	ARX(1)
Bradi3g33728	Bradi4g02625	28	ARX(1)
Bradi1g43900	Bradi4g02680	25	ARX(1)
Bradi3g40370	Bradi4g02700	28	ARX(1)
Bradi2g16282	Bradi4g02740	29	ARX(1)
Bradi3g33728	Bradi4g02900	25	ARX(1)
Bradi1g55600	Bradi4g03150	21	ARX(1)
Bradi3g33728	Bradi4g03172	30	ARX(1)
Bradi3g33728	Bradi4g03215	21	ARX(1)
Bradi1g43900	Bradi4g03380	26	ARX(1)
Bradi2g19690	Bradi4g03397	23	ARX(1)
Bradi1g23390	Bradi4g03420	27	ARX(1)
Bradi2g43040	Bradi4g03477	20	ARX(1)
Bradi3g33728	Bradi4g03477	27	ARX(1)
Bradi3g40370	Bradi4g03560	21	ARX(1)
Bradi2g16282	Bradi4g03787	24	ARX(1)
Bradi3g33728	Bradi4g04030	30	ARX(1)
Bradi3g40370	Bradi4g04240	22	ARX(1)
Bradi2g16282	Bradi4g04470	29	ARX(1)
Bradi1g43900	Bradi4g04720	25	ARX(1)
Bradi2g23955	Bradi4g04720	27	ARX(1)
Bradi2g23955	Bradi4g04870	20	ARX(1)
Bradi3g33728	Bradi4g05000	30	ARX(1)
Bradi1g43900	Bradi4g05010	21	ARX(1)
Bradi3g33728	Bradi4g05100	30	ARX(1)
Bradi2g16282	Bradi4g05510	24	ARX(1)
Bradi2g16282	Bradi4g05690	30	ARX(1)
Bradi3g40370	Bradi4g05690	20	ARX(1)
Bradi1g43900	Bradi4g05950	21	ARX(1)
Bradi2g16282	Bradi4g05960	28	ARX(1)
Bradi2g16282	Bradi4g06055	21	ARX(1)
Bradi3g40370	Bradi4g06063	29	ARX(1)
Bradi1g43900	Bradi4g06100	22	ARX(1)
Bradi3g40370	Bradi4g06137	28	ARX(1)
Bradi3g40370	Bradi4g06330	30	ARX(1)
Bradi2g16282	Bradi4g06520	20	ARX(1)
Bradi2g16282	Bradi4g06533	26	ARX(1)
Bradi1g23390	Bradi4g06916	25	ARX(1)
Bradi1g43900	Bradi4g06916	20	ARX(1)
Bradi3g40370	Bradi4g07000	22	ARX(1)
Bradi2g43040	Bradi4g07100	28	ARX(1)
Bradi3g40370	Bradi4g07300	25	ARX(1)
Bradi2g16282	Bradi4g07380	25	ARX(1)
Bradi3g40370	Bradi4g07380	22	ARX(1)
Bradi3g33728	Bradi4g07440	30	ARX(1)
Bradi3g40370	Bradi4g07450	23	ARX(1)
Bradi1g23390	Bradi4g07570	25	ARX(1)
Bradi3g33728	Bradi4g07780	20	ARX(1)
Bradi4g02367	Bradi4g07780	25	ARX(1)
Bradi3g33728	Bradi4g07911	30	ARX(1)
Bradi1g43900	Bradi4g07990	22	ARX(1)
Bradi3g33728	Bradi4g08025	25	ARX(1)
Bradi1g43900	Bradi4g08180	24	ARX(1)
Bradi2g16282	Bradi4g08220	22	ARX(1)
Bradi2g16282	Bradi4g08260	30	ARX(1)
Bradi3g33728	Bradi4g08395	25	ARX(1)
Bradi3g40370	Bradi4g08470	20	ARX(1)
Bradi2g16282	Bradi4g08680	30	ARX(1)
Bradi3g40370	Bradi4g08680	24	ARX(1)
Bradi2g16282	Bradi4g08770	20	ARX(1)
Bradi3g40370	Bradi4g09239	26	ARX(1)
Bradi2g16282	Bradi4g09255	24	ARX(1)
Bradi2g16282	Bradi4g09330	20	ARX(1)
Bradi2g16282	Bradi4g09530	21	ARX(1)
Bradi3g33728	Bradi4g10431	20	ARX(1)
Bradi3g33728	Bradi4g11030	29	ARX(1)
Bradi1g23390	Bradi4g11367	21	ARX(1)
Bradi1g23390	Bradi4g11400	30	ARX(1)
Bradi1g23390	Bradi4g11420	23	ARX(1)
Bradi3g33728	Bradi4g11420	23	ARX(1)
Bradi3g33728	Bradi4g11487	30	ARX(1)
Bradi3g33728	Bradi4g11910	24	ARX(1)
Bradi1g55600	Bradi4g11930	22	ARX(1)
Bradi3g40370	Bradi4g12050	20	ARX(1)
Bradi3g40370	Bradi4g12210	29	ARX(1)
Bradi2g16282	Bradi4g12250	27	ARX(1)
Bradi2g16282	Bradi4g13206	21	ARX(1)
Bradi3g33728	Bradi4g13206	22	ARX(1)
Bradi4g02367	Bradi4g13206	23	ARX(1)
Bradi3g33728	Bradi4g13327	30	ARX(1)
Bradi2g16282	Bradi4g13750	26	ARX(1)
Bradi1g23390	Bradi4g14020	26	ARX(1)
Bradi3g33728	Bradi4g14237	25	ARX(1)
Bradi3g40370	Bradi4g14237	23	ARX(1)
Bradi3g33728	Bradi4g14260	22	ARX(1)
Bradi3g33728	Bradi4g14277	23	ARX(1)
Bradi1g23390	Bradi4g14490	24	ARX(1)
Bradi3g33728	Bradi4g15010	25	ARX(1)
Bradi2g16282	Bradi4g15067	24	ARX(1)
Bradi3g33728	Bradi4g15130	27	ARX(1)
Bradi3g40370	Bradi4g16327	27	ARX(1)
Bradi2g16282	Bradi4g16630	23	ARX(1)
Bradi2g16282	Bradi4g16635	25	ARX(1)
Bradi2g16282	Bradi4g16970	30	ARX(1)
Bradi3g33728	Bradi4g17020	30	ARX(1)
Bradi3g33728	Bradi4g17390	28	ARX(1)
Bradi2g16282	Bradi4g18990	30	ARX(1)
Bradi2g16282	Bradi4g19090	28	ARX(1)
Bradi2g16282	Bradi4g19220	23	ARX(1)
Bradi3g40370	Bradi4g19220	24	ARX(1)
Bradi2g16282	Bradi4g19497	30	ARX(1)
Bradi3g40370	Bradi4g19497	23	ARX(1)
Bradi1g23390	Bradi4g19590	21	ARX(1)
Bradi3g40370	Bradi4g19660	22	ARX(1)
Bradi2g16282	Bradi4g19975	20	ARX(1)
Bradi2g16282	Bradi4g20160	30	ARX(1)
Bradi2g19690	Bradi4g20190	23	ARX(1)
Bradi3g33728	Bradi4g20580	28	ARX(1)
Bradi1g23390	Bradi4g20710	23	ARX(1)
Bradi3g33728	Bradi4g22220	28	ARX(1)
Bradi2g23955	Bradi4g22266	21	ARX(1)
Bradi3g33728	Bradi4g22615	26	ARX(1)
Bradi3g33728	Bradi4g22700	29	ARX(1)
Bradi3g40370	Bradi4g22760	27	ARX(1)
Bradi2g16282	Bradi4g23197	24	ARX(1)
Bradi1g23390	Bradi4g23290	30	ARX(1)
Bradi1g43900	Bradi4g23407	27	ARX(1)
Bradi3g40370	Bradi4g23407	29	ARX(1)
Bradi3g33728	Bradi4g23620	30	ARX(1)
Bradi2g16282	Bradi4g23870	23	ARX(1)
Bradi3g33728	Bradi4g24372	30	ARX(1)
Bradi3g33728	Bradi4g24378	28	ARX(1)
Bradi3g40370	Bradi4g24600	24	ARX(1)
Bradi1g43900	Bradi4g24750	21	ARX(1)
Bradi1g12130	Bradi4g24967	22	ARX(1)
Bradi3g33728	Bradi4g25010	27	ARX(1)
Bradi1g43900	Bradi4g25430	23	ARX(1)
Bradi1g23390	Bradi4g25760	23	ARX(1)
Bradi2g16282	Bradi4g26366	26	ARX(1)
Bradi3g40370	Bradi4g26590	21	ARX(1)
Bradi3g33728	Bradi4g26750	25	ARX(1)
Bradi1g43900	Bradi4g26840	20	ARX(1)
Bradi2g16282	Bradi4g26900	21	ARX(1)
Bradi3g40370	Bradi4g27040	23	ARX(1)
Bradi2g16282	Bradi4g27110	21	ARX(1)
Bradi3g40370	Bradi4g27110	23	ARX(1)
Bradi2g16282	Bradi4g27117	28	ARX(1)
Bradi1g43900	Bradi4g27480	21	ARX(1)
Bradi2g16282	Bradi4g27627	24	ARX(1)
Bradi3g40370	Bradi4g28050	27	ARX(1)
Bradi2g16282	Bradi4g28070	24	ARX(1)
Bradi2g16282	Bradi4g28130	25	ARX(1)
Bradi3g33728	Bradi4g28150	25	ARX(1)
Bradi3g33728	Bradi4g28160	20	ARX(1)
Bradi3g33728	Bradi4g28177	27	ARX(1)
Bradi3g33728	Bradi4g28350	28	ARX(1)
Bradi3g40370	Bradi4g28440	20	ARX(1)
Bradi3g33728	Bradi4g28460	29	ARX(1)
Bradi3g40370	Bradi4g28590	26	ARX(1)
Bradi1g43900	Bradi4g28627	25	ARX(1)
Bradi3g40370	Bradi4g28627	28	ARX(1)
Bradi3g33728	Bradi4g28695	27	ARX(1)
Bradi3g33728	Bradi4g28700	27	ARX(1)
Bradi2g16282	Bradi4g28830	29	ARX(1)
Bradi2g16282	Bradi4g29190	29	ARX(1)
Bradi3g40370	Bradi4g29190	21	ARX(1)
Bradi1g46195	Bradi4g29240	22	ARX(1)
Bradi3g33728	Bradi4g29347	27	ARX(1)
Bradi2g16282	Bradi4g29480	28	ARX(1)
Bradi1g43900	Bradi4g29547	20	ARX(1)
Bradi3g40370	Bradi4g29619	20	ARX(1)
Bradi3g40370	Bradi4g29622	29	ARX(1)
Bradi2g16282	Bradi4g29650	30	ARX(1)
Bradi2g16282	Bradi4g29670	23	ARX(1)
Bradi3g40370	Bradi4g29830	26	ARX(1)
Bradi1g43900	Bradi4g29870	21	ARX(1)
Bradi3g40370	Bradi4g29870	23	ARX(1)
Bradi2g16282	Bradi4g30050	24	ARX(1)
Bradi3g40370	Bradi4g30060	22	ARX(1)
Bradi3g40370	Bradi4g30200	20	ARX(1)
Bradi3g40370	Bradi4g30430	23	ARX(1)
Bradi3g33728	Bradi4g31040	28	ARX(1)
Bradi3g33728	Bradi4g31050	23	ARX(1)
Bradi3g33728	Bradi4g31110	28	ARX(1)
Bradi3g40370	Bradi4g31158	30	ARX(1)
Bradi3g33728	Bradi4g31270	23	ARX(1)
Bradi2g16282	Bradi4g31440	27	ARX(1)
Bradi1g23390	Bradi4g31540	22	ARX(1)
Bradi3g33728	Bradi4g31540	30	ARX(1)
Bradi3g40370	Bradi4g32000	23	ARX(1)
Bradi2g16282	Bradi4g32530	26	ARX(1)
Bradi2g43040	Bradi4g32530	21	ARX(1)
Bradi3g33728	Bradi4g32530	24	ARX(1)
Bradi2g16282	Bradi4g32590	25	ARX(1)
Bradi3g40370	Bradi4g32590	22	ARX(1)
Bradi2g16282	Bradi4g32730	27	ARX(1)
Bradi3g40370	Bradi4g32790	22	ARX(1)
Bradi2g16282	Bradi4g32810	30	ARX(1)
Bradi1g43900	Bradi4g32870	23	ARX(1)
Bradi3g40370	Bradi4g32967	22	ARX(1)
Bradi4g02367	Bradi4g33110	30	ARX(1)
Bradi3g40370	Bradi4g33323	25	ARX(1)
Bradi1g23390	Bradi4g33727	26	ARX(1)
Bradi3g40370	Bradi4g33810	27	ARX(1)
Bradi3g33728	Bradi4g34000	29	ARX(1)
Bradi3g40370	Bradi4g34050	23	ARX(1)
Bradi2g16282	Bradi4g34100	30	ARX(1)
Bradi2g16282	Bradi4g34140	27	ARX(1)
Bradi3g40370	Bradi4g34140	27	ARX(1)
Bradi3g40370	Bradi4g34470	23	ARX(1)
Bradi3g40370	Bradi4g34637	25	ARX(1)
Bradi3g40370	Bradi4g34800	22	ARX(1)
Bradi2g16282	Bradi4g34810	24	ARX(1)
Bradi3g33728	Bradi4g34810	28	ARX(1)
Bradi2g23440	Bradi4g35060	21	ARX(1)
Bradi3g40370	Bradi4g35120	27	ARX(1)
Bradi2g16282	Bradi4g35156	26	ARX(1)
Bradi2g16282	Bradi4g35162	30	ARX(1)
Bradi3g33728	Bradi4g35270	28	ARX(1)
Bradi3g33728	Bradi4g35336	23	ARX(1)
Bradi4g02367	Bradi4g35336	25	ARX(1)
Bradi2g16282	Bradi4g35470	22	ARX(1)
Bradi1g23390	Bradi4g35557	21	ARX(1)
Bradi1g43900	Bradi4g35710	26	ARX(1)
Bradi2g16282	Bradi4g35810	30	ARX(1)
Bradi1g23390	Bradi4g35950	29	ARX(1)
Bradi3g40370	Bradi4g36077	27	ARX(1)
Bradi3g33728	Bradi4g36250	21	ARX(1)
Bradi3g40370	Bradi4g36370	20	ARX(1)
Bradi3g33728	Bradi4g36430	22	ARX(1)
Bradi1g43900	Bradi4g36700	25	ARX(1)
Bradi3g33728	Bradi4g37080	25	ARX(1)
Bradi2g16282	Bradi4g37110	30	ARX(1)
Bradi3g40370	Bradi4g37210	21	ARX(1)
Bradi1g23390	Bradi4g37608	22	ARX(1)
Bradi3g33728	Bradi4g37770	30	ARX(1)
Bradi3g40370	Bradi4g37990	24	ARX(1)
Bradi2g16282	Bradi4g38030	23	ARX(1)
Bradi3g40370	Bradi4g38030	23	ARX(1)
Bradi1g43900	Bradi4g38070	21	ARX(1)
Bradi3g33728	Bradi4g38140	30	ARX(1)
Bradi2g16282	Bradi4g38260	26	ARX(1)
Bradi3g33728	Bradi4g38340	23	ARX(1)
Bradi3g40370	Bradi4g38350	30	ARX(1)
Bradi3g33728	Bradi4g39050	28	ARX(1)
Bradi2g16282	Bradi4g39090	23	ARX(1)
Bradi2g16282	Bradi4g39100	30	ARX(1)
Bradi3g33728	Bradi4g39197	30	ARX(1)
Bradi3g40370	Bradi4g39430	22	ARX(1)
Bradi3g40370	Bradi4g39630	21	ARX(1)
Bradi3g40370	Bradi4g39940	28	ARX(1)
Bradi1g43900	Bradi4g40170	26	ARX(1)
Bradi3g40370	Bradi4g40170	26	ARX(1)
Bradi5g18350	Bradi4g40170	22	ARX(1)
Bradi3g33728	Bradi4g40270	29	ARX(1)
Bradi1g23390	Bradi4g40300	25	ARX(1)
Bradi3g33728	Bradi4g40300	24	ARX(1)
Bradi2g16282	Bradi4g40410	21	ARX(1)
Bradi3g33728	Bradi4g40410	23	ARX(1)
Bradi3g40370	Bradi4g40780	23	ARX(1)
Bradi3g33728	Bradi4g41127	29	ARX(1)
Bradi1g43900	Bradi4g41230	20	ARX(1)
Bradi1g43900	Bradi4g41400	20	ARX(1)
Bradi2g16282	Bradi4g41440	22	ARX(1)
Bradi2g16282	Bradi4g41527	23	ARX(1)
Bradi3g33728	Bradi4g41527	28	ARX(1)
Bradi3g40370	Bradi4g41527	27	ARX(1)
Bradi3g33728	Bradi4g41550	28	ARX(1)
Bradi3g40370	Bradi4g41830	29	ARX(1)
Bradi3g33728	Bradi4g41850	30	ARX(1)
Bradi3g40370	Bradi4g41936	22	ARX(1)
Bradi3g40370	Bradi4g42050	28	ARX(1)
Bradi4g02367	Bradi4g42050	30	ARX(1)
Bradi2g16282	Bradi4g42620	29	ARX(1)
Bradi2g16282	Bradi4g42810	27	ARX(1)
Bradi3g33728	Bradi4g42810	21	ARX(1)
Bradi1g43900	Bradi4g42817	21	ARX(1)
Bradi3g40370	Bradi4g42817	29	ARX(1)
Bradi1g12130	Bradi4g43250	21	ARX(1)
Bradi3g33728	Bradi4g43250	20	ARX(1)
Bradi1g23390	Bradi4g43510	25	ARX(1)
Bradi3g33728	Bradi4g43510	22	ARX(1)
Bradi1g43900	Bradi4g43780	26	ARX(1)
Bradi3g40370	Bradi4g43780	25	ARX(1)
Bradi3g33728	Bradi4g43900	30	ARX(1)
Bradi3g33728	Bradi4g43910	22	ARX(1)
Bradi2g23955	Bradi4g44060	20	ARX(1)
Bradi3g33728	Bradi4g44120	26	ARX(1)
Bradi4g02367	Bradi4g44120	22	ARX(1)
Bradi1g43900	Bradi4g44380	21	ARX(1)
Bradi3g40370	Bradi4g44380	21	ARX(1)
Bradi2g16282	Bradi4g44826	21	ARX(1)
Bradi3g40370	Bradi4g44826	29	ARX(1)
Bradi2g16282	Bradi4g44870	21	ARX(1)
Bradi2g16282	Bradi4g45030	28	ARX(1)
Bradi2g16282	Bradi4g45190	29	ARX(1)
Bradi3g33728	Bradi4g45310	27	ARX(1)
Bradi3g40370	Bradi5g00500	22	ARX(1)
Bradi2g16282	Bradi5g00810	23	ARX(1)
Bradi1g23390	Bradi5g00847	22	ARX(1)
Bradi3g33728	Bradi5g00980	28	ARX(1)
Bradi2g16282	Bradi5g01135	20	ARX(1)
Bradi3g33728	Bradi5g01150	22	ARX(1)
Bradi1g43900	Bradi5g01160	20	ARX(1)
Bradi3g40370	Bradi5g01160	20	ARX(1)
Bradi3g40370	Bradi5g01340	24	ARX(1)
Bradi2g19690	Bradi5g01410	20	ARX(1)
Bradi2g43040	Bradi5g01410	24	ARX(1)
Bradi2g16282	Bradi5g01760	28	ARX(1)
Bradi3g40370	Bradi5g01920	25	ARX(1)
Bradi3g33728	Bradi5g01936	28	ARX(1)
Bradi1g43900	Bradi5g02170	23	ARX(1)
Bradi3g33728	Bradi5g02190	26	ARX(1)
Bradi2g19690	Bradi5g02270	22	ARX(1)
Bradi1g43900	Bradi5g02400	23	ARX(1)
Bradi3g40370	Bradi5g02400	21	ARX(1)
Bradi3g40370	Bradi5g02470	26	ARX(1)
Bradi3g40370	Bradi5g02600	24	ARX(1)
Bradi3g33728	Bradi5g02920	28	ARX(1)
Bradi2g16282	Bradi5g03020	24	ARX(1)
Bradi2g16282	Bradi5g03156	30	ARX(1)
Bradi1g55600	Bradi5g03400	25	ARX(1)
Bradi3g33728	Bradi5g03740	24	ARX(1)
Bradi1g43900	Bradi5g03897	23	ARX(1)
Bradi3g33728	Bradi5g04760	22	ARX(1)
Bradi1g43900	Bradi5g04860	20	ARX(1)
Bradi3g40370	Bradi5g04860	23	ARX(1)
Bradi3g40370	Bradi5g06566	24	ARX(1)
Bradi3g33728	Bradi5g07146	29	ARX(1)
Bradi3g33728	Bradi5g07666	22	ARX(1)
Bradi1g43900	Bradi5g07730	26	ARX(1)
Bradi5g18350	Bradi5g07730	22	ARX(1)
Bradi2g16282	Bradi5g07870	26	ARX(1)
Bradi2g16282	Bradi5g07880	30	ARX(1)
Bradi3g40370	Bradi5g07880	22	ARX(1)
Bradi3g40370	Bradi5g08190	21	ARX(1)
Bradi2g16282	Bradi5g08240	20	ARX(1)
Bradi3g33728	Bradi5g08250	28	ARX(1)
Bradi2g16282	Bradi5g08600	29	ARX(1)
Bradi2g16282	Bradi5g08610	23	ARX(1)
Bradi3g40370	Bradi5g08610	20	ARX(1)
Bradi1g43900	Bradi5g08690	20	ARX(1)
Bradi3g33728	Bradi5g08790	23	ARX(1)
Bradi1g43900	Bradi5g08820	22	ARX(1)
Bradi3g40370	Bradi5g08907	26	ARX(1)
Bradi3g40370	Bradi5g08980	20	ARX(1)
Bradi1g46195	Bradi5g09310	23	ARX(1)
Bradi3g40370	Bradi5g09405	21	ARX(1)
Bradi3g33728	Bradi5g09680	28	ARX(1)
[truncated: 1,109 more rows]
